# Supplementary material for: Metabolic acclimation to warming links unexpected immune activation and sexual dimorphism attenuation in Xenopus tropicalis
Source: Commun Biol. 2025 Jun 23;8:952. doi: 10.1038/s42003-025-08340-0 (PMC12185709; doi:10.1038/s42003-025-08340-0)
Supplement: Supplementary file 2 — Supplementary Data 1 [file 42003_2025_8340_MOESM2_ESM.xlsx]

## Sheet: Figure S1
Fig S1A
Treatment	Gender	Organ	Value
Cool-acclimated	Male	Liver	0.2225
Cool-acclimated	Female	Liver	0.421
Cool-acclimated	Male	Liver	0.2552
Cool-acclimated	Female	Liver	0.2697
Cool-acclimated	Male	Liver	0.2115
Cool-acclimated	Female	Liver	0.3391
Warm-switched	Male	Liver	0.19
Warm-switched	Female	Liver	0.1815
Warm-switched	Male	Liver	0.2023
Warm-switched	Female	Liver	0.3152
Warm-switched	Male	Liver	0.1984
Warm-switched	Female	Liver	0.2798
Warm-acclimated	Female	Liver	0.2139
Warm-acclimated	Male	Liver	0.1634
Warm-acclimated	Female	Liver	0.2779
Warm-acclimated	Male	Liver	0.1733
Warm-acclimated	Female	Liver	0.152
Warm-acclimated	Male	Liver	0.1361
Cool-switched	Male	Liver	0.3064
Cool-switched	Female	Liver	0.4694
Cool-switched	Male	Liver	0.1937
Cool-switched	Female	Liver	0.3657
Cool-switched	Male	Liver	0.2325
Cool-switched	Male	Liver	0.2368
Cool-acclimated	Male	Femur	0.03105
Cool-acclimated	Female	Femur	0.0414
Cool-acclimated	Male	Femur	0.03425
Cool-acclimated	Female	Femur	0.0244
Cool-acclimated	Male	Femur	0.03065
Cool-acclimated	Female	Femur	0.03215
Warm-switched	Male	Femur	0.02885
Warm-switched	Female	Femur	0.0342
Warm-switched	Male	Femur	0.0284
Warm-switched	Female	Femur	0.0434
Warm-switched	Male	Femur	0.02445
Warm-switched	Female	Femur	0.0514
Warm-acclimated	Female	Femur	0.032
Warm-acclimated	Male	Femur	0.02645
Warm-acclimated	Female	Femur	0.0382
Warm-acclimated	Male	Femur	0.02105
Warm-acclimated	Female	Femur	0.02905
Warm-acclimated	Male	Femur	0.02625
Cool-switched	Male	Femur	0.0414
Cool-switched	Female	Femur	0.041
Cool-switched	Male	Femur	0.0327
Cool-switched	Female	Femur	0.0319
Cool-switched	Male	Femur	0.0474
Cool-switched	Male	Femur	0.0331
Cool-acclimated	Male	Intestine	0.0734
Cool-acclimated	Female	Intestine	0.169
Cool-acclimated	Male	Intestine	0.0642
Cool-acclimated	Female	Intestine	0.1038
Cool-acclimated	Male	Intestine	0.0595
Cool-acclimated	Female	Intestine	0.1558
Warm-switched	Male	Intestine	0.0388
Warm-switched	Female	Intestine	0.1151
Warm-switched	Male	Intestine	0.0409
Warm-switched	Female	Intestine	0.0995
Warm-switched	Male	Intestine	0.0421
Warm-switched	Female	Intestine	0.1126
Warm-acclimated	Female	Intestine	0.0576
Warm-acclimated	Male	Intestine	0.0346
Warm-acclimated	Female	Intestine	0.076
Warm-acclimated	Male	Intestine	0.0408
Warm-acclimated	Female	Intestine	0.032
Warm-acclimated	Male	Intestine	0.0370715
Cool-switched	Male	Intestine	0.0643
Cool-switched	Female	Intestine	0.1604
Cool-switched	Male	Intestine	0.0523
Cool-switched	Female	Intestine	0.1346
Cool-switched	Male	Intestine	0.0655
Cool-switched	Male	Intestine	0.068
Cool-acclimated	Male	Colon	0.0089
Cool-acclimated	Female	Colon	0.0106771
Cool-acclimated	Male	Colon	0.0089
Cool-acclimated	Female	Colon	0.0075
Cool-acclimated	Male	Colon	0.0159
Cool-acclimated	Female	Colon	0.0152
Warm-switched	Male	Colon	0.00503686
Warm-switched	Female	Colon	0.0126
Warm-switched	Male	Colon	0.0059
Warm-switched	Female	Colon	0.0162
Warm-switched	Male	Colon	0.0043
Warm-switched	Female	Colon	0.0143
Warm-acclimated	Female	Colon	0.0101
Warm-acclimated	Male	Colon	0.0055
Warm-acclimated	Female	Colon	0.0158
Warm-acclimated	Male	Colon	0.0072
Warm-acclimated	Female	Colon	0.0094
Warm-acclimated	Male	Colon	0.0063
Cool-switched	Male	Colon	0.0069
Cool-switched	Female	Colon	0.0233
Cool-switched	Male	Colon	0.0092
Cool-switched	Female	Colon	0.0173
Cool-switched	Male	Colon	0.0121
Cool-switched	Male	Colon	0.0109
Cool-acclimated	Male	Lung	0.0458
Cool-acclimated	Female	Lung	0.057
Cool-acclimated	Male	Lung	0.0658
Cool-acclimated	Female	Lung	0.0327
Cool-acclimated	Male	Lung	0.0502
Cool-acclimated	Female	Lung	0.0922
Warm-switched	Male	Lung	0.0575
Warm-switched	Female	Lung	0.026
Warm-switched	Male	Lung	0.0413
Warm-switched	Female	Lung	0.0522
Warm-switched	Male	Lung	0.0473
Warm-switched	Female	Lung	0.0621
Warm-acclimated	Female	Lung	0.0364
Warm-acclimated	Male	Lung	0.0414
Warm-acclimated	Female	Lung	0.0398
Warm-acclimated	Male	Lung	0.0459
Warm-acclimated	Female	Lung	0.0402
Warm-acclimated	Male	Lung	0.0378
Cool-switched	Male	Lung	0.0655
Cool-switched	Female	Lung	0.0651
Cool-switched	Male	Lung	0.0697
Cool-switched	Female	Lung	0.0602
Cool-switched	Male	Lung	0.0633
Cool-switched	Male	Lung	0.066
Cool-acclimated	Male	Brain	0.0155
Cool-acclimated	Female	Brain	0.0129
Cool-acclimated	Male	Brain	0.0197
Cool-acclimated	Female	Brain	0.0092
Cool-acclimated	Male	Brain	0.0168
Cool-acclimated	Female	Brain	0.0164
Warm-switched	Male	Brain	0.0139
Warm-switched	Female	Brain	0.0169
Warm-switched	Male	Brain	0.0142
Warm-switched	Female	Brain	0.0134
Warm-switched	Male	Brain	0.014
Warm-switched	Female	Brain	0.0612
Warm-acclimated	Female	Brain	0.0142
Warm-acclimated	Male	Brain	0.0135
Warm-acclimated	Female	Brain	0.0091
Warm-acclimated	Male	Brain	0.0144
Warm-acclimated	Female	Brain	0.0197
Warm-acclimated	Male	Brain	0.0143
Cool-switched	Male	Brain	0.0195
Cool-switched	Female	Brain	0.0194
Cool-switched	Male	Brain	0.0161
Cool-switched	Female	Brain	0.0201
Cool-switched	Male	Brain	0.017
Cool-switched	Male	Brain	0.0174758
Cool-acclimated	Male	Kidney	0.0357
Cool-acclimated	Female	Kidney	0.0682
Cool-acclimated	Male	Kidney	0.0461
Cool-acclimated	Female	Kidney	0.0479
Cool-acclimated	Male	Kidney	0.0412
Cool-acclimated	Female	Kidney	0.0654
Warm-switched	Male	Kidney	0.0427
Warm-switched	Female	Kidney	0.0652
Warm-switched	Male	Kidney	0.0453
Warm-switched	Female	Kidney	0.0789
Warm-switched	Male	Kidney	0.0367
Warm-switched	Female	Kidney	0.0731
Warm-acclimated	Female	Kidney	0.0494
Warm-acclimated	Male	Kidney	0.0343
Warm-acclimated	Female	Kidney	0.0575
Warm-acclimated	Male	Kidney	0.0333
Warm-acclimated	Female	Kidney	0.0338
Warm-acclimated	Male	Kidney	0.0374
Cool-switched	Male	Kidney	0.0579
Cool-switched	Female	Kidney	0.0779
Cool-switched	Male	Kidney	0.0516
Cool-switched	Female	Kidney	0.0672
Cool-switched	Male	Kidney	0.0256
Cool-switched	Male	Kidney	0.043
Cool-acclimated	Male	Stomach	0.067
Cool-acclimated	Female	Stomach	0.1393
Cool-acclimated	Male	Stomach	0.1922
Cool-acclimated	Female	Stomach	0.117
Cool-acclimated	Male	Stomach	0.0498
Cool-acclimated	Female	Stomach	0.1469
Warm-switched	Male	Stomach	0.0576
Warm-switched	Female	Stomach	0.2432
Warm-switched	Male	Stomach	0.0422
Warm-switched	Female	Stomach	0.1245
Warm-switched	Male	Stomach	0.0442
Warm-switched	Female	Stomach	0.1683
Warm-acclimated	Female	Stomach	0.1055
Warm-acclimated	Male	Stomach	0.1288
Warm-acclimated	Female	Stomach	0.1548
Warm-acclimated	Male	Stomach	0.0598
Warm-acclimated	Female	Stomach	0.1241
Warm-acclimated	Male	Stomach	0.0637
Cool-switched	Male	Stomach	0.0714
Cool-switched	Female	Stomach	0.1387
Cool-switched	Male	Stomach	0.048
Cool-switched	Female	Stomach	0.1154
Cool-switched	Male	Stomach	0.0711
Cool-switched	Male	Stomach	0.0731
Cool-acclimated	Male	Heart	0.0433
Cool-acclimated	Female	Heart	0.0666
Cool-acclimated	Male	Heart	0.0402
Cool-acclimated	Female	Heart	0.0305
Cool-acclimated	Male	Heart	0.0383
Cool-acclimated	Female	Heart	0.0547
Warm-switched	Male	Heart	0.0331
Warm-switched	Female	Heart	0.0385
Warm-switched	Male	Heart	0.0353
Warm-switched	Female	Heart	0.0463913
Warm-switched	Male	Heart	0.0377
Warm-switched	Female	Heart	0.0559
Warm-acclimated	Female	Heart	0.0059
Warm-acclimated	Male	Heart	0.0242136
Warm-acclimated	Female	Heart	0.0341
Warm-acclimated	Male	Heart	0.0286
Warm-acclimated	Female	Heart	0.0407
Warm-acclimated	Male	Heart	0.0205
Cool-switched	Male	Heart	0.0404
Cool-switched	Female	Heart	0.0462
Cool-switched	Male	Heart	0.0491
Cool-switched	Female	Heart	0.0471
Cool-switched	Male	Heart	0.0377
Cool-switched	Male	Heart	0.0356
Cool-acclimated	Male	Adipose	0.1785
Cool-acclimated	Female	Adipose	0.1806
Cool-acclimated	Male	Adipose	0.2189
Cool-acclimated	Female	Adipose	0.0444
Cool-acclimated	Male	Adipose	0.1064
Cool-acclimated	Female	Adipose	0.086
Warm-switched	Male	Adipose	0.1909
Warm-switched	Female	Adipose	0
Warm-switched	Male	Adipose	0.2151
Warm-switched	Female	Adipose	0.0928
Warm-switched	Male	Adipose	0.2229
Warm-switched	Female	Adipose	0.0538
Warm-acclimated	Female	Adipose	0.0912
Warm-acclimated	Male	Adipose	0.049
Warm-acclimated	Female	Adipose	0.0567
Warm-acclimated	Male	Adipose	0.1982
Warm-acclimated	Female	Adipose	0.0019
Warm-acclimated	Male	Adipose	0.1263
Cool-switched	Male	Adipose	0.2543
Cool-switched	Female	Adipose	0.3047
Cool-switched	Male	Adipose	0.1589
Cool-switched	Female	Adipose	0.2155
Cool-switched	Male	Adipose	0.2252
Cool-switched	Male	Adipose	0.2596
Fig S1B
rna_type	Expressed in at least one organ type	Expressed in all the organ typ
lncRNA	2169	892
miRNA	141	19
misc_RNA	35	26
protein_coding	20758	16535
pseudogene	293	95
transcribed_pseudogene	30	22
tRNA	351	5
other	45	34

## Sheet: Figure S2
Fig S2B
Intestine length
SampleID	Treatment	Sex	Value
L1	Cool-acclimated	Male	75.84
L2	Cool-acclimated	Female	120.99
L3	Cool-acclimated	Male	73.99
L4	Cool-acclimated	Female	80.25
L5	Cool-acclimated	Male	75.07
L6	Cool-acclimated	Female	117.74
LM1	Warm-switched	Male	61.79
LM2	Warm-switched	Female	73.74
LM3	Warm-switched	Male	71.41
LM4	Warm-switched	Female	75.36
LM5	Warm-switched	Male	75.54
LM6	Warm-switched	Female	93.73
M1	Warm-acclimated	Female	71.16
M2	Warm-acclimated	Male	61.13
M3	Warm-acclimated	Female	97.04
M4	Warm-acclimated	Male	66.57
M5	Warm-acclimated	Female	65.39
M6	Warm-acclimated	Male	60.4
ML1	Cool-switched	Male	78.85
ML2	Cool-switched	Female	95.03
ML3	Cool-switched	Male	53.75
ML4	Cool-switched	Female	115
ML5	Cool-switched	Male	76.41
ML6	Cool-switched	Male	74.82
Perimeter
Sample	Treatment	Sex	Value
L2	Cool-acclimated	Female	3897.45
L4	Cool-acclimated	Female	4414.06
L6	Cool-acclimated	Female	3292.73
LM2	Warm-switched	Female	4535.09
LM4	Warm-switched	Female	4479.41
LM6	Warm-switched	Female	4658.73
M1	Warm-acclimated	Female	4665.83
M3	Warm-acclimated	Female	3406.5
ML2	Cool-switched	Female	3943.66
ML4	Cool-switched	Female	3617.3
L1	Cool-acclimated	Male	3764.57
L3	Cool-acclimated	Male	3200.28
L5	Cool-acclimated	Male	2830.11
LM1	Warm-switched	Male	3757.35
LM3	Warm-switched	Male	3207.96
LM5	Warm-switched	Male	2599.59
M2	Warm-acclimated	Male	2671.35
M4	Warm-acclimated	Male	2572.43
M6	Warm-acclimated	Male	1637.08
ML1	Cool-switched	Male	3363.22
ML3	Cool-switched	Male	3375.54
ML5	Cool-switched	Male	3408.05
ML6	Cool-switched	Male	3098.21
Villus length
Sample	Treatment	Sex	Replicate	Value
L2	Cool-acclimated	Female	1_1	389.457
L2	Cool-acclimated	Female	1_2	265.911
L2	Cool-acclimated	Female	1_3	298.17
L2	Cool-acclimated	Female	1_4	248.969
L2	Cool-acclimated	Female	1_5	176.476
L2	Cool-acclimated	Female	1_6	366.458
L2	Cool-acclimated	Female	1_7	395.43
L2	Cool-acclimated	Female	1_8	191.068
L2	Cool-acclimated	Female	1_9	315.979
L2	Cool-acclimated	Female	1_10	188.992
L2	Cool-acclimated	Female	1_11	410.104
L2	Cool-acclimated	Female	1_12	370.664
L2	Cool-acclimated	Female	1_13	291.603
L2	Cool-acclimated	Female	1_14	416.201
L2	Cool-acclimated	Female	1_15	283.182
L4	Cool-acclimated	Female	1_1	297.195
L4	Cool-acclimated	Female	1_2	350.894
L4	Cool-acclimated	Female	1_3	219.855
L4	Cool-acclimated	Female	1_4	375.036
L4	Cool-acclimated	Female	1_5	215.178
L4	Cool-acclimated	Female	1_6	316.13
L4	Cool-acclimated	Female	1_7	286.428
L4	Cool-acclimated	Female	1_8	405.562
L4	Cool-acclimated	Female	1_9	395.463
L4	Cool-acclimated	Female	1_10	476.144
L4	Cool-acclimated	Female	1_11	492.278
L4	Cool-acclimated	Female	1_12	502.339
L4	Cool-acclimated	Female	1_13	386.39
L4	Cool-acclimated	Female	1_14	469.684
L4	Cool-acclimated	Female	1_15	335.112
L6	Cool-acclimated	Female	1_1	256.411
L6	Cool-acclimated	Female	1_2	253.819
L6	Cool-acclimated	Female	1_3	175.006
L6	Cool-acclimated	Female	1_4	313.614
L6	Cool-acclimated	Female	1_5	201.708
L6	Cool-acclimated	Female	1_6	263.481
L6	Cool-acclimated	Female	1_7	248.129
L6	Cool-acclimated	Female	1_8	313.534
L6	Cool-acclimated	Female	1_9	214.333
L6	Cool-acclimated	Female	1_10	333.456
L6	Cool-acclimated	Female	1_11	280.426
L6	Cool-acclimated	Female	1_12	206.854
L6	Cool-acclimated	Female	1_13	298.691
L6	Cool-acclimated	Female	1_14	240.876
L6	Cool-acclimated	Female	1_15	172.187
LM2	Warm-switched	Female	1_1	263.018
LM2	Warm-switched	Female	1_2	344.757
LM2	Warm-switched	Female	1_3	400.385
LM2	Warm-switched	Female	1_4	145.622
LM2	Warm-switched	Female	1_5	374.61
LM2	Warm-switched	Female	1_6	407.927
LM2	Warm-switched	Female	1_7	281.879
LM2	Warm-switched	Female	1_8	379.269
LM2	Warm-switched	Female	1_9	233.348
LM2	Warm-switched	Female	1_10	351.081
LM2	Warm-switched	Female	1_11	295.648
LM2	Warm-switched	Female	1_12	287.209
LM2	Warm-switched	Female	1_13	328.591
LM2	Warm-switched	Female	1_14	216.798
LM2	Warm-switched	Female	1_15	263.851
LM4	Warm-switched	Female	1_1	239.182
LM4	Warm-switched	Female	1_2	194.686
LM4	Warm-switched	Female	1_3	311.901
LM4	Warm-switched	Female	1_4	165.97
LM4	Warm-switched	Female	1_5	314.85
LM4	Warm-switched	Female	1_6	202.958
LM4	Warm-switched	Female	1_7	166.834
LM4	Warm-switched	Female	1_8	195.972
LM4	Warm-switched	Female	1_9	248.229
LM4	Warm-switched	Female	1_10	196.2
LM4	Warm-switched	Female	1_11	256.739
LM4	Warm-switched	Female	1_12	143.496
LM4	Warm-switched	Female	1_13	218.979
LM4	Warm-switched	Female	1_14	156.583
LM4	Warm-switched	Female	1_15	168.314
LM6	Warm-switched	Female	1_1	357.031
LM6	Warm-switched	Female	1_2	283.928
LM6	Warm-switched	Female	1_3	181.135
LM6	Warm-switched	Female	1_4	204.196
LM6	Warm-switched	Female	1_5	356.961
LM6	Warm-switched	Female	1_6	287.532
LM6	Warm-switched	Female	1_7	348.432
LM6	Warm-switched	Female	1_8	303.157
LM6	Warm-switched	Female	1_9	331.971
LM6	Warm-switched	Female	1_10	323.13
LM6	Warm-switched	Female	1_11	256.002
LM6	Warm-switched	Female	1_12	392.668
LM6	Warm-switched	Female	1_13	223.133
LM6	Warm-switched	Female	1_14	348.47
LM6	Warm-switched	Female	1_15	167.924
M1	Warm-acclimated	Female	1_1	307.884
M1	Warm-acclimated	Female	1_2	249.14
M1	Warm-acclimated	Female	1_3	264.432
M1	Warm-acclimated	Female	1_4	219.454
M1	Warm-acclimated	Female	1_5	275.697
M1	Warm-acclimated	Female	1_6	309.438
M1	Warm-acclimated	Female	1_7	340.492
M1	Warm-acclimated	Female	1_8	543.07
M1	Warm-acclimated	Female	1_9	699.351
M1	Warm-acclimated	Female	1_10	546.008
M1	Warm-acclimated	Female	1_11	374.683
M1	Warm-acclimated	Female	1_12	666.494
M1	Warm-acclimated	Female	1_13	364.619
M1	Warm-acclimated	Female	1_14	484.615
M1	Warm-acclimated	Female	1_15	254.84
M3	Warm-acclimated	Female	1_1	231.088
M3	Warm-acclimated	Female	1_2	219.3
M3	Warm-acclimated	Female	1_3	278.888
M3	Warm-acclimated	Female	1_4	232.251
M3	Warm-acclimated	Female	1_5	292.998
M3	Warm-acclimated	Female	1_6	270.292
M3	Warm-acclimated	Female	1_7	323.135
M3	Warm-acclimated	Female	1_8	212.727
M3	Warm-acclimated	Female	1_9	339.567
M3	Warm-acclimated	Female	1_10	309.908
M3	Warm-acclimated	Female	1_11	347.577
M3	Warm-acclimated	Female	1_12	220.93
M3	Warm-acclimated	Female	1_13	155.314
M3	Warm-acclimated	Female	1_14	342.909
M3	Warm-acclimated	Female	1_15	197.606
ML2	Cool-switched	Female	1_1	533.976
ML2	Cool-switched	Female	1_2	403
ML2	Cool-switched	Female	1_3	504.474
ML2	Cool-switched	Female	1_4	349.062
ML2	Cool-switched	Female	1_5	429.665
ML2	Cool-switched	Female	1_6	351.074
ML2	Cool-switched	Female	1_7	498.619
ML2	Cool-switched	Female	1_8	286.352
ML2	Cool-switched	Female	1_9	417.924
ML2	Cool-switched	Female	1_10	399.533
ML2	Cool-switched	Female	1_11	435.529
ML2	Cool-switched	Female	1_12	297.502
ML2	Cool-switched	Female	1_13	501.6
ML2	Cool-switched	Female	1_14	416.955
ML2	Cool-switched	Female	1_15	377.921
ML4	Cool-switched	Female	1_1	198.811
ML4	Cool-switched	Female	1_2	303.692
ML4	Cool-switched	Female	1_3	207.104
ML4	Cool-switched	Female	1_4	337.321
ML4	Cool-switched	Female	1_5	243.458
ML4	Cool-switched	Female	1_6	141.754
ML4	Cool-switched	Female	1_7	336.332
ML4	Cool-switched	Female	1_8	322.875
ML4	Cool-switched	Female	1_9	439.394
ML4	Cool-switched	Female	1_10	356.332
ML4	Cool-switched	Female	1_11	338.252
ML4	Cool-switched	Female	1_12	232.835
ML4	Cool-switched	Female	1_13	282.301
ML4	Cool-switched	Female	1_14	244.5
ML4	Cool-switched	Female	1_15	395.228
L1	Cool-acclimated	Male	1_1	150.909
L1	Cool-acclimated	Male	1_2	219.398
L1	Cool-acclimated	Male	1_3	317.579
L1	Cool-acclimated	Male	1_4	121.832
L1	Cool-acclimated	Male	1_5	244.111
L1	Cool-acclimated	Male	1_6	300.176
L1	Cool-acclimated	Male	1_7	225.11
L1	Cool-acclimated	Male	1_8	129.908
L1	Cool-acclimated	Male	1_9	235.839
L1	Cool-acclimated	Male	1_10	225.572
L1	Cool-acclimated	Male	1_11	288.358
L1	Cool-acclimated	Male	1_12	184.023
L1	Cool-acclimated	Male	1_13	330.189
L1	Cool-acclimated	Male	1_14	376.399
L1	Cool-acclimated	Male	1_15	261.015
L3	Cool-acclimated	Male	1_1	215.026
L3	Cool-acclimated	Male	1_2	172.026
L3	Cool-acclimated	Male	1_3	223.07
L3	Cool-acclimated	Male	1_4	172.623
L3	Cool-acclimated	Male	1_5	225.95
L3	Cool-acclimated	Male	1_6	240.731
L3	Cool-acclimated	Male	1_7	177.216
L3	Cool-acclimated	Male	1_8	254.327
L3	Cool-acclimated	Male	1_9	205.393
L3	Cool-acclimated	Male	1_10	244.239
L3	Cool-acclimated	Male	1_11	138.884
L3	Cool-acclimated	Male	1_12	224.449
L3	Cool-acclimated	Male	1_13	159.536
L3	Cool-acclimated	Male	1_14	259.948
L3	Cool-acclimated	Male	1_15	160.637
L5	Cool-acclimated	Male	1_1	210.77
L5	Cool-acclimated	Male	1_2	199.699
L5	Cool-acclimated	Male	1_3	264.856
L5	Cool-acclimated	Male	1_4	168.306
L5	Cool-acclimated	Male	1_5	221.154
L5	Cool-acclimated	Male	1_6	191.605
L5	Cool-acclimated	Male	1_7	226.2
L5	Cool-acclimated	Male	1_8	224.487
L5	Cool-acclimated	Male	1_9	226.266
L5	Cool-acclimated	Male	1_10	173.573
L5	Cool-acclimated	Male	1_11	204.383
L5	Cool-acclimated	Male	1_12	179.373
L5	Cool-acclimated	Male	1_13	154.152
L5	Cool-acclimated	Male	1_14	114.658
L5	Cool-acclimated	Male	1_15	154.12
LM1	Warm-switched	Male	1_1	321.107
LM1	Warm-switched	Male	1_2	394.628
LM1	Warm-switched	Male	1_3	318.952
LM1	Warm-switched	Male	1_4	214.481
LM1	Warm-switched	Male	1_5	391.821
LM1	Warm-switched	Male	1_6	150.079
LM1	Warm-switched	Male	1_7	237.74
LM1	Warm-switched	Male	1_8	307.81
LM1	Warm-switched	Male	1_9	245.843
LM1	Warm-switched	Male	1_10	386.793
LM1	Warm-switched	Male	1_11	174.466
LM1	Warm-switched	Male	1_12	290.937
LM1	Warm-switched	Male	1_13	555.234
LM1	Warm-switched	Male	1_14	148.109
LM1	Warm-switched	Male	1_15	244.047
LM3	Warm-switched	Male	1_1	180.749
LM3	Warm-switched	Male	1_2	155.697
LM3	Warm-switched	Male	1_3	137.995
LM3	Warm-switched	Male	1_4	195.356
LM3	Warm-switched	Male	1_5	271.497
LM3	Warm-switched	Male	1_6	248.76
LM3	Warm-switched	Male	1_7	180.74
LM3	Warm-switched	Male	1_8	315.874
LM3	Warm-switched	Male	1_9	266.805
LM3	Warm-switched	Male	1_10	204.835
LM3	Warm-switched	Male	1_11	91.755
LM3	Warm-switched	Male	1_12	93.172
LM3	Warm-switched	Male	1_13	136.815
LM3	Warm-switched	Male	1_14	179.193
LM3	Warm-switched	Male	1_15	114.942
LM5	Warm-switched	Male	1_1	243.299
LM5	Warm-switched	Male	1_2	187.751
LM5	Warm-switched	Male	1_3	260.925
LM5	Warm-switched	Male	1_4	156.913
LM5	Warm-switched	Male	1_5	266.962
LM5	Warm-switched	Male	1_6	157.779
LM5	Warm-switched	Male	1_7	246.759
LM5	Warm-switched	Male	1_8	149.388
LM5	Warm-switched	Male	1_9	256.94
LM5	Warm-switched	Male	1_10	171.45
LM5	Warm-switched	Male	1_11	249.316
LM5	Warm-switched	Male	1_12	172.797
LM5	Warm-switched	Male	1_13	242.963
LM5	Warm-switched	Male	1_14	204.064
LM5	Warm-switched	Male	1_15	185.448
M2	Warm-acclimated	Male	1_1	299.674
M2	Warm-acclimated	Male	1_2	239.166
M2	Warm-acclimated	Male	1_3	163.899
M2	Warm-acclimated	Male	1_4	266.183
M2	Warm-acclimated	Male	1_5	185.501
M2	Warm-acclimated	Male	1_6	206.424
M2	Warm-acclimated	Male	1_7	149.596
M2	Warm-acclimated	Male	1_8	108.008
M2	Warm-acclimated	Male	1_9	190.685
M2	Warm-acclimated	Male	1_10	156.208
M2	Warm-acclimated	Male	1_11	182057
M2	Warm-acclimated	Male	1_12	159.683
M2	Warm-acclimated	Male	1_13	224.926
M2	Warm-acclimated	Male	1_14	172.186
M2	Warm-acclimated	Male	1_15	260.771
M4	Warm-acclimated	Male	1_1	249.948
M4	Warm-acclimated	Male	1_2	182.984
M4	Warm-acclimated	Male	1_3	264.988
M4	Warm-acclimated	Male	1_4	187.994
M4	Warm-acclimated	Male	1_5	256.354
M4	Warm-acclimated	Male	1_6	231.865
M4	Warm-acclimated	Male	1_7	136.714
M4	Warm-acclimated	Male	1_8	287.622
M4	Warm-acclimated	Male	1_9	175.88
M4	Warm-acclimated	Male	1_10	212.246
M4	Warm-acclimated	Male	1_11	127.593
M4	Warm-acclimated	Male	1_12	216.201
M4	Warm-acclimated	Male	1_13	146.523
M4	Warm-acclimated	Male	1_14	219.158
M4	Warm-acclimated	Male	1_15	170.722
M6	Warm-acclimated	Male	1_1	177.684
M6	Warm-acclimated	Male	1_2	98.919
M6	Warm-acclimated	Male	1_3	198.868
M6	Warm-acclimated	Male	1_4	105.965
M6	Warm-acclimated	Male	1_5	81.12
M6	Warm-acclimated	Male	1_6	99.486
M6	Warm-acclimated	Male	1_7	64.901
M6	Warm-acclimated	Male	1_8	152.09
M6	Warm-acclimated	Male	1_9	112.615
M6	Warm-acclimated	Male	1_10	58.5
M6	Warm-acclimated	Male	1_11	137.951
M6	Warm-acclimated	Male	1_12	70.215
M6	Warm-acclimated	Male	1_13	121.295
M6	Warm-acclimated	Male	1_14	164.961
M6	Warm-acclimated	Male	1_15	119.79
ML1	Cool-switched	Male	1_1	230.159
ML1	Cool-switched	Male	1_2	108.983
ML1	Cool-switched	Male	1_3	276.035
ML1	Cool-switched	Male	1_4	192.844
ML1	Cool-switched	Male	1_5	225.516
ML1	Cool-switched	Male	1_6	169.283
ML1	Cool-switched	Male	1_7	197.577
ML1	Cool-switched	Male	1_8	218.556
ML1	Cool-switched	Male	1_9	201.97
ML1	Cool-switched	Male	1_10	156.846
ML1	Cool-switched	Male	1_11	171.957
ML1	Cool-switched	Male	1_12	267.262
ML1	Cool-switched	Male	1_13	219.906
ML1	Cool-switched	Male	1_14	267.218
ML1	Cool-switched	Male	1_15	143.496
ML3	Cool-switched	Male	1_1	292.925
ML3	Cool-switched	Male	1_2	198.936
ML3	Cool-switched	Male	1_3	223.003
ML3	Cool-switched	Male	1_4	153.642
ML3	Cool-switched	Male	1_5	262.954
ML3	Cool-switched	Male	1_6	164.921
ML3	Cool-switched	Male	1_7	200.129
ML3	Cool-switched	Male	1_8	222.172
ML3	Cool-switched	Male	1_9	180.07
ML3	Cool-switched	Male	1_10	254.606
ML3	Cool-switched	Male	1_11	226.504
ML3	Cool-switched	Male	1_12	308.684
ML3	Cool-switched	Male	1_13	195.719
ML3	Cool-switched	Male	1_14	287.67
ML3	Cool-switched	Male	1_15	270.776
ML5	Cool-switched	Male	1_1	220.269
ML5	Cool-switched	Male	1_2	183.727
ML5	Cool-switched	Male	1_3	255.995
ML5	Cool-switched	Male	1_4	213.677
ML5	Cool-switched	Male	1_5	222.243
ML5	Cool-switched	Male	1_6	263.016
ML5	Cool-switched	Male	1_7	164.641
ML5	Cool-switched	Male	1_8	235.773
ML5	Cool-switched	Male	1_9	142.317
ML5	Cool-switched	Male	1_10	286.683
ML5	Cool-switched	Male	1_11	170.276
ML5	Cool-switched	Male	1_12	238.896
ML5	Cool-switched	Male	1_13	232.14
ML5	Cool-switched	Male	1_14	280.685
ML5	Cool-switched	Male	1_15	139.61
ML6	Cool-switched	Male	1_1	214.146
ML6	Cool-switched	Male	1_2	255.111
ML6	Cool-switched	Male	1_3	265.693
ML6	Cool-switched	Male	1_4	136.508
ML6	Cool-switched	Male	1_5	247.752
ML6	Cool-switched	Male	1_6	152.168
ML6	Cool-switched	Male	1_7	293.688
ML6	Cool-switched	Male	1_8	186.949
ML6	Cool-switched	Male	1_9	266.02
ML6	Cool-switched	Male	1_10	183.727
ML6	Cool-switched	Male	1_11	274.05
ML6	Cool-switched	Male	1_12	187.771
ML6	Cool-switched	Male	1_13	310.701
ML6	Cool-switched	Male	1_14	182.786
ML6	Cool-switched	Male	1_15	308.122
Wall thickness
Sample	Treatment	Sex	Replicate	Value
L2	Cool-acclimated	Female	1_1	40.7
L2	Cool-acclimated	Female	1_2	63.3
L2	Cool-acclimated	Female	1_3	64.5
L2	Cool-acclimated	Female	1_4	72.9
L2	Cool-acclimated	Female	1_5	75.8
L2	Cool-acclimated	Female	1_6	54
L2	Cool-acclimated	Female	1_7	64
L2	Cool-acclimated	Female	1_8	85.5
L2	Cool-acclimated	Female	1_9	53
L2	Cool-acclimated	Female	1_10	51.8
L4	Cool-acclimated	Female	1_1	41.5
L4	Cool-acclimated	Female	1_2	61.6
L4	Cool-acclimated	Female	1_3	76.3
L4	Cool-acclimated	Female	1_4	72.5
L4	Cool-acclimated	Female	1_5	70.8
L4	Cool-acclimated	Female	1_6	54.8
L4	Cool-acclimated	Female	1_7	65.2
L4	Cool-acclimated	Female	1_8	45.1
L4	Cool-acclimated	Female	1_9	53.1
L4	Cool-acclimated	Female	1_10	47.7
L6	Cool-acclimated	Female	1_1	54
L6	Cool-acclimated	Female	1_2	66.5
L6	Cool-acclimated	Female	1_3	84
L6	Cool-acclimated	Female	1_4	70.3
L6	Cool-acclimated	Female	1_5	80.8
L6	Cool-acclimated	Female	1_6	65.9
L6	Cool-acclimated	Female	1_7	65.7
L6	Cool-acclimated	Female	1_8	55.2
L6	Cool-acclimated	Female	1_9	54.8
L6	Cool-acclimated	Female	1_10	64.2
LM2	Warm-switched	Female	1_1	55.5
LM2	Warm-switched	Female	1_2	43.5
LM2	Warm-switched	Female	1_3	66.5
LM2	Warm-switched	Female	1_4	58.2
LM2	Warm-switched	Female	1_5	47.7
LM2	Warm-switched	Female	1_6	60.8
LM2	Warm-switched	Female	1_7	77.6
LM2	Warm-switched	Female	1_8	73.9
LM2	Warm-switched	Female	1_9	74.5
LM2	Warm-switched	Female	1_10	63.4
LM4	Warm-switched	Female	1_1	65.1
LM4	Warm-switched	Female	1_2	63.4
LM4	Warm-switched	Female	1_3	76.3
LM4	Warm-switched	Female	1_4	86.8
LM4	Warm-switched	Female	1_5	76.5
LM4	Warm-switched	Female	1_6	70.4
LM4	Warm-switched	Female	1_7	72.7
LM4	Warm-switched	Female	1_8	84.9
LM4	Warm-switched	Female	1_9	75.1
LM4	Warm-switched	Female	1_10	56.2
LM6	Warm-switched	Female	1_1	81.6
LM6	Warm-switched	Female	1_2	70.5
LM6	Warm-switched	Female	1_3	74.6
LM6	Warm-switched	Female	1_4	50.2
LM6	Warm-switched	Female	1_5	54
LM6	Warm-switched	Female	1_6	52.5
LM6	Warm-switched	Female	1_7	75.8
LM6	Warm-switched	Female	1_8	86.8
LM6	Warm-switched	Female	1_9	36.6
LM6	Warm-switched	Female	1_10	52.8
M1	Warm-acclimated	Female	1_1	50.3
M1	Warm-acclimated	Female	1_2	47.5
M1	Warm-acclimated	Female	1_3	43.5
M1	Warm-acclimated	Female	1_4	61.2
M1	Warm-acclimated	Female	1_5	49
M1	Warm-acclimated	Female	1_6	37.4
M1	Warm-acclimated	Female	1_7	40.6
M1	Warm-acclimated	Female	1_8	29
M1	Warm-acclimated	Female	1_9	49.3
M1	Warm-acclimated	Female	1_10	56.4
M3	Warm-acclimated	Female	1_1	65.1
M3	Warm-acclimated	Female	1_2	73.7
M3	Warm-acclimated	Female	1_3	96.3
M3	Warm-acclimated	Female	1_4	80.4
M3	Warm-acclimated	Female	1_5	89.4
M3	Warm-acclimated	Female	1_6	79.4
M3	Warm-acclimated	Female	1_7	67.2
M3	Warm-acclimated	Female	1_8	63.8
M3	Warm-acclimated	Female	1_9	58.2
M3	Warm-acclimated	Female	1_10	69.1
ML2	Cool-switched	Female	1_1	70.9
ML2	Cool-switched	Female	1_2	53.3
ML2	Cool-switched	Female	1_3	49
ML2	Cool-switched	Female	1_4	70.2
ML2	Cool-switched	Female	1_5	93.1
ML2	Cool-switched	Female	1_6	85.3
ML2	Cool-switched	Female	1_7	87.5
ML2	Cool-switched	Female	1_8	88
ML2	Cool-switched	Female	1_9	74.5
ML2	Cool-switched	Female	1_10	72.4
ML4	Cool-switched	Female	1_1	81.2
ML4	Cool-switched	Female	1_2	73.8
ML4	Cool-switched	Female	1_3	48.7
ML4	Cool-switched	Female	1_4	78.8
ML4	Cool-switched	Female	1_5	105.5
ML4	Cool-switched	Female	1_6	135.8
ML4	Cool-switched	Female	1_7	89.4
ML4	Cool-switched	Female	1_8	58.5
ML4	Cool-switched	Female	1_9	89
ML4	Cool-switched	Female	1_10	106.5
L1	Cool-acclimated	Male	1_1	55.4
L1	Cool-acclimated	Male	1_2	62.3
L1	Cool-acclimated	Male	1_3	38.5
L1	Cool-acclimated	Male	1_4	54.6
L1	Cool-acclimated	Male	1_5	40.9
L1	Cool-acclimated	Male	1_6	55.8
L1	Cool-acclimated	Male	1_7	47.7
L1	Cool-acclimated	Male	1_8	42.7
L1	Cool-acclimated	Male	1_9	42.5
L1	Cool-acclimated	Male	1_10	64.8
L3	Cool-acclimated	Male	1_1	100.5
L3	Cool-acclimated	Male	1_2	89.8
L3	Cool-acclimated	Male	1_3	48
L3	Cool-acclimated	Male	1_4	64.3
L3	Cool-acclimated	Male	1_5	84.4
L3	Cool-acclimated	Male	1_6	67.7
L3	Cool-acclimated	Male	1_7	83.4
L3	Cool-acclimated	Male	1_8	77.7
L3	Cool-acclimated	Male	1_9	99.7
L3	Cool-acclimated	Male	1_10	83.3
L5	Cool-acclimated	Male	1_1	31.9
L5	Cool-acclimated	Male	1_2	65.2
L5	Cool-acclimated	Male	1_3	45.1
L5	Cool-acclimated	Male	1_4	33
L5	Cool-acclimated	Male	1_5	51.7
L5	Cool-acclimated	Male	1_6	59.6
L5	Cool-acclimated	Male	1_7	34.7
L5	Cool-acclimated	Male	1_8	35.2
L5	Cool-acclimated	Male	1_9	50.8
L5	Cool-acclimated	Male	1_10	31.6
LM1	Warm-switched	Male	1_1	46.3
LM1	Warm-switched	Male	1_2	50.3
LM1	Warm-switched	Male	1_3	57.7
LM1	Warm-switched	Male	1_4	58.9
LM1	Warm-switched	Male	1_5	71.8
LM1	Warm-switched	Male	1_6	54.5
LM1	Warm-switched	Male	1_7	50.2
LM1	Warm-switched	Male	1_8	41.7
LM1	Warm-switched	Male	1_9	52.5
LM1	Warm-switched	Male	1_10	48.3
LM3	Warm-switched	Male	1_1	55.5
LM3	Warm-switched	Male	1_2	43.5
LM3	Warm-switched	Male	1_3	66.5
LM3	Warm-switched	Male	1_4	58.2
LM3	Warm-switched	Male	1_5	47.7
LM3	Warm-switched	Male	1_6	60.8
LM3	Warm-switched	Male	1_7	77.6
LM3	Warm-switched	Male	1_8	73.9
LM3	Warm-switched	Male	1_9	74.5
LM3	Warm-switched	Male	1_10	63.4
LM5	Warm-switched	Male	1_1	78.4
LM5	Warm-switched	Male	1_2	70.3
LM5	Warm-switched	Male	1_3	65.5
LM5	Warm-switched	Male	1_4	77.2
LM5	Warm-switched	Male	1_5	96.1
LM5	Warm-switched	Male	1_6	86.8
LM5	Warm-switched	Male	1_7	66
LM5	Warm-switched	Male	1_8	55.2
LM5	Warm-switched	Male	1_9	56.6
LM5	Warm-switched	Male	1_10	85.2
M2	Warm-acclimated	Male	1_1	37.8
M2	Warm-acclimated	Male	1_2	37.4
M2	Warm-acclimated	Male	1_3	37.5
M2	Warm-acclimated	Male	1_4	64
M2	Warm-acclimated	Male	1_5	38.5
M2	Warm-acclimated	Male	1_6	56
M2	Warm-acclimated	Male	1_7	43
M2	Warm-acclimated	Male	1_8	45.3
M2	Warm-acclimated	Male	1_9	32.5
M2	Warm-acclimated	Male	1_10	31.9
M4	Warm-acclimated	Male	1_1	22
M4	Warm-acclimated	Male	1_2	22
M4	Warm-acclimated	Male	1_3	37.3
M4	Warm-acclimated	Male	1_4	41.1
M4	Warm-acclimated	Male	1_5	34.8
M4	Warm-acclimated	Male	1_6	37.9
M4	Warm-acclimated	Male	1_7	30.6
M4	Warm-acclimated	Male	1_8	24.3
M4	Warm-acclimated	Male	1_9	30.8
M4	Warm-acclimated	Male	1_10	30.3
M6	Warm-acclimated	Male	1_1	39.5
M6	Warm-acclimated	Male	1_2	54.2
M6	Warm-acclimated	Male	1_3	48.6
M6	Warm-acclimated	Male	1_4	46.5
M6	Warm-acclimated	Male	1_5	54.4
M6	Warm-acclimated	Male	1_6	44.3
M6	Warm-acclimated	Male	1_7	46.3
M6	Warm-acclimated	Male	1_8	24.6
M6	Warm-acclimated	Male	1_9	51
M6	Warm-acclimated	Male	1_10	38.5
ML1	Cool-switched	Male	1_1	49.8
ML1	Cool-switched	Male	1_2	66.1
ML1	Cool-switched	Male	1_3	66.1
ML1	Cool-switched	Male	1_4	62.7
ML1	Cool-switched	Male	1_5	51.5
ML1	Cool-switched	Male	1_6	66.1
ML1	Cool-switched	Male	1_7	80.7
ML1	Cool-switched	Male	1_8	60.7
ML1	Cool-switched	Male	1_9	65.3
ML1	Cool-switched	Male	1_10	62.7
ML3	Cool-switched	Male	1_1	53.9
ML3	Cool-switched	Male	1_2	71.3
ML3	Cool-switched	Male	1_3	72
ML3	Cool-switched	Male	1_4	52.5
ML3	Cool-switched	Male	1_5	43.4
ML3	Cool-switched	Male	1_6	46.7
ML3	Cool-switched	Male	1_7	47.9
ML3	Cool-switched	Male	1_8	40.4
ML3	Cool-switched	Male	1_9	56.8
ML3	Cool-switched	Male	1_10	57.3
ML5	Cool-switched	Male	1_1	84.6
ML5	Cool-switched	Male	1_2	73.5
ML5	Cool-switched	Male	1_3	60.2
ML5	Cool-switched	Male	1_4	64.9
ML5	Cool-switched	Male	1_5	54.6
ML5	Cool-switched	Male	1_6	57.1
ML5	Cool-switched	Male	1_7	68.8
ML5	Cool-switched	Male	1_8	69.4
ML5	Cool-switched	Male	1_9	85.3
ML5	Cool-switched	Male	1_10	74.9
ML6	Cool-switched	Male	1_1	50.3
ML6	Cool-switched	Male	1_2	58.7
ML6	Cool-switched	Male	1_3	50.9
ML6	Cool-switched	Male	1_4	81.8
ML6	Cool-switched	Male	1_5	93.2
ML6	Cool-switched	Male	1_6	80.9
ML6	Cool-switched	Male	1_7	100.2
ML6	Cool-switched	Male	1_8	95.4
ML6	Cool-switched	Male	1_9	80.4
ML6	Cool-switched	Male	1_10	60.1
Fig S2C
	Llun1	Llun3	Llun5	MLlun1	MLlun3	MLlun5	MLlun6	LMlun1	LMlun3	LMlun5	Mlun2	Mlun4	Mlun6	Llun2	Llun4	Llun6	MLlun2	MLlun4	LMlun2	LMlun4	LMlun6	Mlun1	Mlun3	Mlun5	GeneName	Biotype	Position	NR.Seq.id	NR.Score	NR.Evalue	NR.Description	NT.Seq.id	NT.Score	NT.Evalue	NT.Description	Uniprot.UniProtKB.AC	Uniprot.Score	Uniprot.Evalue	Uniprot.Description	COG.gene	COG.Score	COG.Eval	COG.num	Pfam.pfam_ID	Pfam.pfam_Name	Pfam.pfam_Description	GO.biological_process	GO.cellular_component	GO.molecular_function
hbd	648.293	561.998	1082.7	328.968	556.107	696.04	393.606	243.814	275.726	243.396	331.648	444.533	526.546	615.547	1467.04	1641.26	596.763	353.671	491.696	412.504	243.278	581.227	149.314	147.207	hbd	protein_coding	chrNC_030685.1:33666423-33668125:-	gi|52346092|ref|NP_001005089.1|	763	1e-100	hemoglobin subunit delta [Xenopus tropicalis]	gi|402765899|ref|NM_001005089.2|	612	0	Xenopus tropicalis hemoglobin subunit delta (hbd), mRNA	P02137	269	1e-90	Hemoglobin larval subunit beta-1	.	.	.	.	pfam00042	Globin	Globin.	.	GO:0005833|hemoglobin complex;	GO:0020037|heme binding;GO:0005506|iron ion binding;GO:0019825|oxygen binding;GO:0005344|oxygen carrier activity;
hbg1	48914.9	44312.4	51724	14814	20266.7	31672.8	21323.3	17826.9	19044.1	18460.1	20204.7	23264.4	25831.9	45599.6	75869.1	148700	47036	38590.8	12409.2	59248	18879.4	26780.7	19402.3	5782.32	hbg1	protein_coding	chrNC_030685.1:36978881-36980393:-	gi|45360951|ref|NP_988859.1|	791	4e-105	hemoglobin subunit beta-1 [Xenopus tropicalis]	gi|402766778|ref|NM_203528.2|	561	0	Xenopus tropicalis hemoglobin subunit gamma 1 (hbg1), mRNA	P07429	309	1e-106	Hemoglobin subunit beta-1	.	.	.	.	pfam00042	Globin	Globin.	.	GO:0005833|hemoglobin complex;	GO:0020037|heme binding;GO:0005506|iron ion binding;GO:0019825|oxygen binding;GO:0005344|oxygen carrier activity;
hbg2	8111.99	7310.74	11286.6	3699	5033.28	6087.77	3201.52	2987.89	4385.7	3716.68	2837.75	4220.2	4501.96	6245.24	11258.8	16992.2	6456.16	5154.19	2989.77	5452.55	3594.35	3734.1	2185.76	1929.01	hbg2	protein_coding	chrNC_030685.1:33771531-33772732:-	gi|52345706|ref|NP_001004899.1|	674	3e-87	hemoglobin subunit gamma 2 [Xenopus tropicalis]	gi|52345705|ref|NM_001004899.1|	614	0	Xenopus tropicalis hemoglobin subunit gamma 2 (hbg2), mRNA	P02133	213	2e-68	Hemoglobin subunit beta-2	.	.	.	.	pfam00042	Globin	Globin.	.	GO:0005833|hemoglobin complex;	GO:0020037|heme binding;GO:0005506|iron ion binding;GO:0019825|oxygen binding;GO:0005344|oxygen carrier activity;
hba1	61320.5	62765.9	70767.1	22781.1	28467.7	42186.7	28295.2	21301.9	25333.3	23082.8	23495.8	27626.2	31327.2	60971.5	99589.2	201401	61939.6	51902	14652.7	75468.3	23019	31638.6	24501.5	7604.39	hba1	protein_coding	chrNC_030685.1:36989552-36990597:-	gi|45360947|ref|NP_988860.1|	749	9e-99	hemoglobin subunit alpha [Xenopus tropicalis]	gi|45360946|ref|NM_203529.1|	581	0	Xenopus tropicalis hemoglobin subunit alpha 1 (hba1), mRNA	P07428	293	3e-100	Hemoglobin subunit alpha	.	.	.	.	pfam00042	Globin	Globin.	.	GO:0005833|hemoglobin complex;	GO:0020037|heme binding;GO:0005506|iron ion binding;GO:0019825|oxygen binding;GO:0005344|oxygen carrier activity;
hba2	114.132	75.9045	136.122	13.1287	31.0661	50.9006	19.9125	22.8818	30.0791	31.4378	40.3539	52.922	46.2609	52.0403	219.911	206.646	69.8662	50.4381	91.7433	35.1916	30.9873	45.7154	13.7633	19.7216	hba2	protein_coding	chrNC_030685.1:37039280-37041083:-	gi|213983225|ref|NP_001135724.1|	669	8e-87	hemoglobin subunit alpha 2 [Xenopus tropicalis]	gi|213983224|ref|NM_001142252.1|	533	0	Xenopus tropicalis hemoglobin subunit alpha 2 (hba2), mRNA	P06638	258	7e-87	Hemoglobin subunit alpha-5	.	.	.	.	pfam00042	Globin	Globin.	.	GO:0005833|hemoglobin complex;	GO:0020037|heme binding;GO:0005506|iron ion binding;GO:0019825|oxygen binding;GO:0005344|oxygen carrier activity;
hba3	3007.48	3693.94	5468.74	1939.78	2255.19	2719.56	2129.67	1808.13	2159.94	1872.43	1851.78	2443.34	2925.35	4127.47	4883.69	11309.1	2776.69	2700.4	1521.99	3766.16	2201.06	1991.24	1630.63	1363.49	hba3	protein_coding	chrNC_030685.1:37003382-37007160:-	gi|62859533|ref|NP_001015904.1|	648	1e-82	hemoglobin subunit alpha-3 [Xenopus tropicalis]	gi|134254241|gb|BC135231.1|	722	0	Xenopus tropicalis hemoglobin alpha 3 subunit, mRNA (cDNA clone MGC:121095 IMAGE:7584217), complete cds	P08422	254	3e-84	Hemoglobin subunit alpha-3	.	.	.	.	pfam00042	Globin	Globin.	.	GO:0005833|hemoglobin complex;	GO:0020037|heme binding;GO:0005506|iron ion binding;GO:0019825|oxygen binding;GO:0005344|oxygen carrier activity;
hba4	1358.78	1410.57	1661.48	540.039	589.267	814.585	694.936	473.839	564.611	544.293	746.642	677.963	845.848	1642.9	2151.35	4676.35	1248.09	1139.77	518.477	1868.43	522.614	686.225	574.834	269.386	hba4	protein_coding	chrNC_030685.1:37024612-37026472:-	gi|213982769|ref|NP_001135556.1|	662	2e-85	uncharacterized protein LOC100216102 [Xenopus tropicalis]	gi|213982768|ref|NM_001142084.1|	600	0	Xenopus (Silurana) tropicalis alpha-T4 globin, Putative ortholog of hemoglobin alpha chain. [Source:Uniprot/SWISSPROT;Acc:P01922], 2 of 3 (hba4), mRNA	P06638	241	1e-79	Hemoglobin subunit alpha-5	.	.	.	.	pfam00042	Globin	Globin.	.	GO:0005833|hemoglobin complex;	GO:0020037|heme binding;GO:0005506|iron ion binding;GO:0019825|oxygen binding;GO:0005344|oxygen carrier activity;
Fig S2D
Ddipocyte size
Sample	Treatment	Sex	Replicate	Value
L1	Cool-acclimated	Male	1_1	10711
L1	Cool-acclimated	Male	1_2	7570
L1	Cool-acclimated	Male	1_3	9510
L1	Cool-acclimated	Male	1_4	11631
L1	Cool-acclimated	Male	1_5	5792
L1	Cool-acclimated	Male	1_6	9053
L1	Cool-acclimated	Male	1_7	9458
L1	Cool-acclimated	Male	1_8	6749
L1	Cool-acclimated	Male	1_9	9663
L1	Cool-acclimated	Male	1_10	12538
L1	Cool-acclimated	Male	1_11	7764
L1	Cool-acclimated	Male	1_12	7918
L1	Cool-acclimated	Male	1_13	4603
L1	Cool-acclimated	Male	1_14	1779
L1	Cool-acclimated	Male	1_15	11539
L1	Cool-acclimated	Male	1_16	10872
L1	Cool-acclimated	Male	1_17	7772
L1	Cool-acclimated	Male	1_18	7528
L1	Cool-acclimated	Male	1_19	6301
L1	Cool-acclimated	Male	1_20	5920
L1	Cool-acclimated	Male	1_21	7425
L1	Cool-acclimated	Male	1_22	7098
L1	Cool-acclimated	Male	1_23	4688
L1	Cool-acclimated	Male	1_24	5583
L1	Cool-acclimated	Male	1_25	9993
L1	Cool-acclimated	Male	1_26	6256
L1	Cool-acclimated	Male	1_27	3279
L1	Cool-acclimated	Male	1_28	4653
L1	Cool-acclimated	Male	1_29	4526
L1	Cool-acclimated	Male	1_30	7434
L1	Cool-acclimated	Male	1_31	9333
L1	Cool-acclimated	Male	1_32	10110
L1	Cool-acclimated	Male	1_33	10353
L1	Cool-acclimated	Male	1_34	5291
L1	Cool-acclimated	Male	1_35	1490
L1	Cool-acclimated	Male	1_36	4495
L1	Cool-acclimated	Male	1_37	8712
L1	Cool-acclimated	Male	1_38	21946
L1	Cool-acclimated	Male	1_39	9403
L1	Cool-acclimated	Male	1_40	10328
L1	Cool-acclimated	Male	1_41	8548
L1	Cool-acclimated	Male	1_42	6440
L1	Cool-acclimated	Male	1_43	6022
L1	Cool-acclimated	Male	1_44	7896
L1	Cool-acclimated	Male	1_45	2550
L1	Cool-acclimated	Male	1_46	14245
L1	Cool-acclimated	Male	1_47	6634
L1	Cool-acclimated	Male	1_48	4106
L1	Cool-acclimated	Male	1_49	3107
L1	Cool-acclimated	Male	1_50	2088
L1	Cool-acclimated	Male	1_51	7351
L1	Cool-acclimated	Male	1_52	2111
L1	Cool-acclimated	Male	1_53	2832
L1	Cool-acclimated	Male	1_54	1698
L1	Cool-acclimated	Male	1_55	1148
L1	Cool-acclimated	Male	1_56	2672
L1	Cool-acclimated	Male	1_57	4805
L1	Cool-acclimated	Male	1_58	2434
L1	Cool-acclimated	Male	1_59	1812
L1	Cool-acclimated	Male	1_60	5470
L1	Cool-acclimated	Male	1_61	17423
L1	Cool-acclimated	Male	1_62	4687
L1	Cool-acclimated	Male	1_63	1366
L1	Cool-acclimated	Male	1_64	7201
L1	Cool-acclimated	Male	1_65	3525
L1	Cool-acclimated	Male	1_66	769
L1	Cool-acclimated	Male	1_67	4088
L1	Cool-acclimated	Male	1_68	2108
L1	Cool-acclimated	Male	1_69	2076
L1	Cool-acclimated	Male	1_70	13450
L1	Cool-acclimated	Male	1_71	9384
L1	Cool-acclimated	Male	1_72	1534
L1	Cool-acclimated	Male	1_73	4613
L1	Cool-acclimated	Male	1_74	1918
L1	Cool-acclimated	Male	1_75	3846
L1	Cool-acclimated	Male	1_76	1055
L1	Cool-acclimated	Male	1_77	929
L1	Cool-acclimated	Male	1_78	1579
L1	Cool-acclimated	Male	1_79	1662
L1	Cool-acclimated	Male	1_80	2219
L1	Cool-acclimated	Male	1_81	5171
L1	Cool-acclimated	Male	1_82	3695
L1	Cool-acclimated	Male	1_83	2374
L1	Cool-acclimated	Male	1_84	4852
L1	Cool-acclimated	Male	1_85	6181
L1	Cool-acclimated	Male	1_86	10871
L1	Cool-acclimated	Male	1_87	8680
L1	Cool-acclimated	Male	1_88	1200
L1	Cool-acclimated	Male	1_89	3373
L1	Cool-acclimated	Male	1_90	1495
L1	Cool-acclimated	Male	1_91	2929
L1	Cool-acclimated	Male	1_92	16404
L1	Cool-acclimated	Male	1_93	12300
L1	Cool-acclimated	Male	1_94	8287
L1	Cool-acclimated	Male	1_95	3471
L1	Cool-acclimated	Male	1_96	6539
L1	Cool-acclimated	Male	1_97	2155
L1	Cool-acclimated	Male	1_98	2169
L1	Cool-acclimated	Male	1_99	1192
L1	Cool-acclimated	Male	1_100	17645
L1	Cool-acclimated	Male	2_1	6468
L1	Cool-acclimated	Male	2_2	9779
L1	Cool-acclimated	Male	2_3	15370
L1	Cool-acclimated	Male	2_4	13163
L1	Cool-acclimated	Male	2_5	14616
L1	Cool-acclimated	Male	2_6	11189
L1	Cool-acclimated	Male	2_7	15044
L1	Cool-acclimated	Male	2_8	16203
L1	Cool-acclimated	Male	2_9	6902
L1	Cool-acclimated	Male	2_10	12479
L1	Cool-acclimated	Male	2_11	8465
L1	Cool-acclimated	Male	2_12	8618
L1	Cool-acclimated	Male	2_13	6317
L1	Cool-acclimated	Male	2_14	10301
L1	Cool-acclimated	Male	2_15	8328
L1	Cool-acclimated	Male	2_16	6357
L1	Cool-acclimated	Male	2_17	10966
L1	Cool-acclimated	Male	2_18	6502
L1	Cool-acclimated	Male	2_19	12629
L1	Cool-acclimated	Male	2_20	6352
L1	Cool-acclimated	Male	2_21	6779
L1	Cool-acclimated	Male	2_22	12711
L1	Cool-acclimated	Male	2_23	4736
L1	Cool-acclimated	Male	2_24	17298
L1	Cool-acclimated	Male	2_25	5390
L1	Cool-acclimated	Male	2_26	12401
L1	Cool-acclimated	Male	2_27	9458
L1	Cool-acclimated	Male	2_28	8031
L1	Cool-acclimated	Male	2_29	13254
L1	Cool-acclimated	Male	2_30	6325
L1	Cool-acclimated	Male	2_31	3814
L1	Cool-acclimated	Male	2_32	7475
L1	Cool-acclimated	Male	2_33	10290
L1	Cool-acclimated	Male	2_34	9424
L1	Cool-acclimated	Male	2_35	11837
L1	Cool-acclimated	Male	2_36	3261
L1	Cool-acclimated	Male	2_37	8008
L1	Cool-acclimated	Male	2_38	5588
L1	Cool-acclimated	Male	2_39	4703
L1	Cool-acclimated	Male	2_40	10061
L1	Cool-acclimated	Male	2_41	14871
L1	Cool-acclimated	Male	2_42	5755
L1	Cool-acclimated	Male	2_43	5702
L1	Cool-acclimated	Male	2_44	6015
L1	Cool-acclimated	Male	2_45	9805
L1	Cool-acclimated	Male	2_46	3498
L1	Cool-acclimated	Male	2_47	7001
L1	Cool-acclimated	Male	2_48	4301
L1	Cool-acclimated	Male	2_49	10517
L1	Cool-acclimated	Male	2_50	10133
L1	Cool-acclimated	Male	2_51	7988
L1	Cool-acclimated	Male	2_52	3186
L1	Cool-acclimated	Male	2_53	4156
L1	Cool-acclimated	Male	2_54	4230
L1	Cool-acclimated	Male	2_55	6508
L1	Cool-acclimated	Male	2_56	6061
L1	Cool-acclimated	Male	2_57	5798
L1	Cool-acclimated	Male	2_58	6893
L1	Cool-acclimated	Male	2_59	5704
L1	Cool-acclimated	Male	2_60	7493
L1	Cool-acclimated	Male	2_61	4358
L1	Cool-acclimated	Male	2_62	6843
L1	Cool-acclimated	Male	2_63	4431
L1	Cool-acclimated	Male	2_64	7901
L1	Cool-acclimated	Male	2_65	6278
L1	Cool-acclimated	Male	2_66	8097
L1	Cool-acclimated	Male	2_67	5533
L1	Cool-acclimated	Male	2_68	2184
L1	Cool-acclimated	Male	2_69	3912
L1	Cool-acclimated	Male	2_70	4070
L1	Cool-acclimated	Male	2_71	5363
L1	Cool-acclimated	Male	2_72	4167
L1	Cool-acclimated	Male	2_73	5043
L1	Cool-acclimated	Male	2_74	6347
L1	Cool-acclimated	Male	2_75	4387
L1	Cool-acclimated	Male	2_76	6278
L1	Cool-acclimated	Male	2_77	5117
L1	Cool-acclimated	Male	2_78	4860
L1	Cool-acclimated	Male	2_79	5906
L1	Cool-acclimated	Male	2_80	3779
L1	Cool-acclimated	Male	2_81	3613
L1	Cool-acclimated	Male	2_82	2728
L1	Cool-acclimated	Male	2_83	5773
L1	Cool-acclimated	Male	2_84	1586
L1	Cool-acclimated	Male	2_85	1987
L1	Cool-acclimated	Male	2_86	3277
L1	Cool-acclimated	Male	2_87	2166
L1	Cool-acclimated	Male	2_88	2585
L1	Cool-acclimated	Male	2_89	3128
L1	Cool-acclimated	Male	2_90	4326
L1	Cool-acclimated	Male	2_91	2947
L1	Cool-acclimated	Male	2_92	8930
L1	Cool-acclimated	Male	2_93	2511
L1	Cool-acclimated	Male	2_94	5262
L1	Cool-acclimated	Male	2_95	4511
L1	Cool-acclimated	Male	2_96	3554
L1	Cool-acclimated	Male	2_97	3028
L1	Cool-acclimated	Male	2_98	4905
L1	Cool-acclimated	Male	2_99	4662
L1	Cool-acclimated	Male	2_100	3949
L2	Cool-acclimated	Female	1_1	6307
L2	Cool-acclimated	Female	1_2	4395
L2	Cool-acclimated	Female	1_3	5302
L2	Cool-acclimated	Female	1_4	5549
L2	Cool-acclimated	Female	1_5	4487
L2	Cool-acclimated	Female	1_6	2424
L2	Cool-acclimated	Female	1_7	9492
L2	Cool-acclimated	Female	1_8	9711
L2	Cool-acclimated	Female	1_9	6748
L2	Cool-acclimated	Female	1_10	6067
L2	Cool-acclimated	Female	1_11	8420
L2	Cool-acclimated	Female	1_12	4694
L2	Cool-acclimated	Female	1_13	5262
L2	Cool-acclimated	Female	1_14	6292
L2	Cool-acclimated	Female	1_15	3469
L2	Cool-acclimated	Female	1_16	5324
L2	Cool-acclimated	Female	1_17	3768
L2	Cool-acclimated	Female	1_18	6328
L2	Cool-acclimated	Female	1_19	5926
L2	Cool-acclimated	Female	1_20	4767
L2	Cool-acclimated	Female	1_21	2344
L2	Cool-acclimated	Female	1_22	4299
L2	Cool-acclimated	Female	1_23	5736
L2	Cool-acclimated	Female	1_24	2132
L2	Cool-acclimated	Female	1_25	5206
L2	Cool-acclimated	Female	1_27	3014
L2	Cool-acclimated	Female	1_28	5542
L2	Cool-acclimated	Female	1_29	7952
L2	Cool-acclimated	Female	1_30	3137
L2	Cool-acclimated	Female	1_31	4420
L2	Cool-acclimated	Female	1_32	3386
L2	Cool-acclimated	Female	1_33	4746
L2	Cool-acclimated	Female	1_34	5116
L2	Cool-acclimated	Female	1_35	5779
L2	Cool-acclimated	Female	1_36	4538
L2	Cool-acclimated	Female	1_37	4059
L2	Cool-acclimated	Female	1_38	3643
L2	Cool-acclimated	Female	1_45	3308
L2	Cool-acclimated	Female	1_46	4122
L2	Cool-acclimated	Female	1_47	4934
L2	Cool-acclimated	Female	1_48	4785
L2	Cool-acclimated	Female	1_49	6906
L2	Cool-acclimated	Female	1_50	3473
L2	Cool-acclimated	Female	1_51	3070
L2	Cool-acclimated	Female	1_52	1983
L2	Cool-acclimated	Female	1_53	3062
L2	Cool-acclimated	Female	1_54	3147
L2	Cool-acclimated	Female	1_55	2001
L2	Cool-acclimated	Female	1_56	3749
L2	Cool-acclimated	Female	1_57	3217
L2	Cool-acclimated	Female	1_58	5151
L2	Cool-acclimated	Female	1_59	4015
L2	Cool-acclimated	Female	1_60	3284
L2	Cool-acclimated	Female	1_61	3314
L2	Cool-acclimated	Female	1_62	2534
L2	Cool-acclimated	Female	1_63	5564
L2	Cool-acclimated	Female	1_64	8556
L2	Cool-acclimated	Female	1_65	5292
L2	Cool-acclimated	Female	1_66	4516
L2	Cool-acclimated	Female	1_67	14050
L2	Cool-acclimated	Female	1_68	14156
L2	Cool-acclimated	Female	1_69	3245
L2	Cool-acclimated	Female	1_70	6184
L2	Cool-acclimated	Female	1_71	3098
L2	Cool-acclimated	Female	1_72	2809
L2	Cool-acclimated	Female	1_73	24886
L2	Cool-acclimated	Female	1_74	8036
L2	Cool-acclimated	Female	1_75	2611
L2	Cool-acclimated	Female	1_76	2788
L2	Cool-acclimated	Female	1_77	5466
L2	Cool-acclimated	Female	1_78	5503
L2	Cool-acclimated	Female	1_80	9929
L2	Cool-acclimated	Female	1_81	4884
L2	Cool-acclimated	Female	1_82	3827
L2	Cool-acclimated	Female	1_83	6574
L2	Cool-acclimated	Female	1_84	4493
L2	Cool-acclimated	Female	1_86	6804
L2	Cool-acclimated	Female	1_87	3338
L2	Cool-acclimated	Female	1_88	12093
L2	Cool-acclimated	Female	1_89	3542
L2	Cool-acclimated	Female	1_90	3027
L2	Cool-acclimated	Female	1_95	3654
L2	Cool-acclimated	Female	1_96	4139
L2	Cool-acclimated	Female	1_99	4183
L2	Cool-acclimated	Female	1_100	2911
L2	Cool-acclimated	Female	2_1	4877
L2	Cool-acclimated	Female	2_2	5343
L2	Cool-acclimated	Female	2_3	9451
L2	Cool-acclimated	Female	2_4	5731
L2	Cool-acclimated	Female	2_5	10280
L2	Cool-acclimated	Female	2_6	8296
L2	Cool-acclimated	Female	2_7	4828
L2	Cool-acclimated	Female	2_8	5924
L2	Cool-acclimated	Female	2_9	5770
L2	Cool-acclimated	Female	2_10	3509
L2	Cool-acclimated	Female	2_11	7371
L2	Cool-acclimated	Female	2_14	3747
L2	Cool-acclimated	Female	2_16	3761
L2	Cool-acclimated	Female	2_17	3526
L2	Cool-acclimated	Female	2_19	5796
L2	Cool-acclimated	Female	2_20	6680
L2	Cool-acclimated	Female	2_21	3910
L2	Cool-acclimated	Female	2_22	5124
L2	Cool-acclimated	Female	2_23	4072
L2	Cool-acclimated	Female	2_24	4063
L2	Cool-acclimated	Female	2_25	3387
L2	Cool-acclimated	Female	2_26	3946
L2	Cool-acclimated	Female	2_27	1548
L2	Cool-acclimated	Female	2_28	3622
L2	Cool-acclimated	Female	2_29	6111
L2	Cool-acclimated	Female	2_30	2966
L2	Cool-acclimated	Female	2_31	3532
L2	Cool-acclimated	Female	2_32	3882
L2	Cool-acclimated	Female	2_33	3107
L2	Cool-acclimated	Female	2_34	2879
L2	Cool-acclimated	Female	2_35	3661
L2	Cool-acclimated	Female	2_37	8844
L2	Cool-acclimated	Female	2_38	3708
L2	Cool-acclimated	Female	2_39	6730
L2	Cool-acclimated	Female	2_45	3195
L2	Cool-acclimated	Female	2_46	2060
L2	Cool-acclimated	Female	2_47	3635
L2	Cool-acclimated	Female	2_48	3039
L2	Cool-acclimated	Female	2_49	2326
L2	Cool-acclimated	Female	2_50	2526
L2	Cool-acclimated	Female	2_52	2851
L2	Cool-acclimated	Female	2_53	3581
L2	Cool-acclimated	Female	2_54	2227
L2	Cool-acclimated	Female	2_55	2004
L2	Cool-acclimated	Female	2_56	3603
L2	Cool-acclimated	Female	2_63	3134
L2	Cool-acclimated	Female	2_64	2962
L2	Cool-acclimated	Female	2_65	1142
L2	Cool-acclimated	Female	2_66	2509
L2	Cool-acclimated	Female	2_67	1226
L2	Cool-acclimated	Female	2_68	1459
L2	Cool-acclimated	Female	2_69	1239
L2	Cool-acclimated	Female	2_70	1238
L2	Cool-acclimated	Female	2_71	3327
L2	Cool-acclimated	Female	2_72	5027
L2	Cool-acclimated	Female	2_73	4420
L2	Cool-acclimated	Female	2_74	4586
L2	Cool-acclimated	Female	2_75	4316
L2	Cool-acclimated	Female	2_76	3740
L2	Cool-acclimated	Female	2_77	4598
L2	Cool-acclimated	Female	2_78	3728
L2	Cool-acclimated	Female	2_79	6903
L2	Cool-acclimated	Female	2_80	3226
L2	Cool-acclimated	Female	2_81	9254
L2	Cool-acclimated	Female	2_82	2769
L2	Cool-acclimated	Female	2_83	6444
L2	Cool-acclimated	Female	2_84	4109
L2	Cool-acclimated	Female	2_85	2697
L2	Cool-acclimated	Female	2_86	4333
L2	Cool-acclimated	Female	2_87	3305
L2	Cool-acclimated	Female	2_88	3376
L2	Cool-acclimated	Female	2_89	5192
L2	Cool-acclimated	Female	2_90	3286
L2	Cool-acclimated	Female	2_91	6253
L2	Cool-acclimated	Female	2_92	5509
L2	Cool-acclimated	Female	2_93	9709
L2	Cool-acclimated	Female	2_94	2747
L2	Cool-acclimated	Female	2_95	3391
L2	Cool-acclimated	Female	2_96	3251
L2	Cool-acclimated	Female	2_97	6692
L2	Cool-acclimated	Female	2_98	7636
L2	Cool-acclimated	Female	2_100	5660
L3	Cool-acclimated	Male	1_1	13695
L3	Cool-acclimated	Male	1_2	9548
L3	Cool-acclimated	Male	1_3	24406
L3	Cool-acclimated	Male	1_4	15962
L3	Cool-acclimated	Male	1_5	14672
L3	Cool-acclimated	Male	1_6	13670
L3	Cool-acclimated	Male	1_7	13107
L3	Cool-acclimated	Male	1_8	12504
L3	Cool-acclimated	Male	1_9	9091
L3	Cool-acclimated	Male	1_10	14911
L3	Cool-acclimated	Male	1_11	8857
L3	Cool-acclimated	Male	1_12	44249
L3	Cool-acclimated	Male	1_13	3906
L3	Cool-acclimated	Male	1_14	5967
L3	Cool-acclimated	Male	1_15	6027
L3	Cool-acclimated	Male	1_16	4074
L3	Cool-acclimated	Male	1_17	3522
L3	Cool-acclimated	Male	1_18	6398
L3	Cool-acclimated	Male	1_19	14614
L3	Cool-acclimated	Male	1_20	7168
L3	Cool-acclimated	Male	1_21	6526
L3	Cool-acclimated	Male	1_22	9423
L3	Cool-acclimated	Male	1_23	3928
L3	Cool-acclimated	Male	1_24	4936
L3	Cool-acclimated	Male	1_25	11858
L3	Cool-acclimated	Male	1_26	6992
L3	Cool-acclimated	Male	1_27	9029
L3	Cool-acclimated	Male	1_28	9793
L3	Cool-acclimated	Male	1_29	12621
L3	Cool-acclimated	Male	1_30	10752
L3	Cool-acclimated	Male	1_31	5185
L3	Cool-acclimated	Male	1_32	11404
L3	Cool-acclimated	Male	1_33	7215
L3	Cool-acclimated	Male	1_34	15843
L3	Cool-acclimated	Male	1_35	10980
L3	Cool-acclimated	Male	1_36	21977
L3	Cool-acclimated	Male	1_37	9518
L3	Cool-acclimated	Male	1_38	3412
L3	Cool-acclimated	Male	1_39	11027
L3	Cool-acclimated	Male	1_40	6036
L3	Cool-acclimated	Male	1_41	7101
L3	Cool-acclimated	Male	1_42	7261
L3	Cool-acclimated	Male	1_43	5258
L3	Cool-acclimated	Male	1_44	5059
L3	Cool-acclimated	Male	1_45	4182
L3	Cool-acclimated	Male	1_46	4249
L3	Cool-acclimated	Male	1_47	10399
L3	Cool-acclimated	Male	1_48	9665
L3	Cool-acclimated	Male	1_49	7182
L3	Cool-acclimated	Male	1_50	6329
L3	Cool-acclimated	Male	1_51	9597
L3	Cool-acclimated	Male	1_52	3947
L3	Cool-acclimated	Male	1_53	3686
L3	Cool-acclimated	Male	1_54	6412
L3	Cool-acclimated	Male	1_55	7375
L3	Cool-acclimated	Male	1_56	4600
L3	Cool-acclimated	Male	1_57	7436
L3	Cool-acclimated	Male	1_58	5776
L3	Cool-acclimated	Male	1_59	10859
L3	Cool-acclimated	Male	1_60	6559
L3	Cool-acclimated	Male	1_61	5523
L3	Cool-acclimated	Male	1_62	9500
L3	Cool-acclimated	Male	1_63	3685
L3	Cool-acclimated	Male	1_64	1194
L3	Cool-acclimated	Male	1_65	1133
L3	Cool-acclimated	Male	1_66	3218
L3	Cool-acclimated	Male	1_67	6064
L3	Cool-acclimated	Male	1_68	4035
L3	Cool-acclimated	Male	1_69	4149
L3	Cool-acclimated	Male	1_70	5436
L3	Cool-acclimated	Male	1_71	10869
L3	Cool-acclimated	Male	1_72	11518
L3	Cool-acclimated	Male	1_73	8673
L3	Cool-acclimated	Male	1_74	8964
L3	Cool-acclimated	Male	1_75	4806
L3	Cool-acclimated	Male	1_76	7542
L3	Cool-acclimated	Male	1_77	9083
L3	Cool-acclimated	Male	1_78	10526
L3	Cool-acclimated	Male	1_79	8602
L3	Cool-acclimated	Male	1_80	6103
L3	Cool-acclimated	Male	1_81	9842
L3	Cool-acclimated	Male	1_82	6072
L3	Cool-acclimated	Male	1_83	4837
L3	Cool-acclimated	Male	1_84	3526
L3	Cool-acclimated	Male	1_85	11684
L3	Cool-acclimated	Male	1_86	11639
L3	Cool-acclimated	Male	1_87	3844
L3	Cool-acclimated	Male	1_88	4972
L3	Cool-acclimated	Male	1_89	6799
L3	Cool-acclimated	Male	1_90	5910
L3	Cool-acclimated	Male	1_91	11423
L3	Cool-acclimated	Male	1_92	5656
L3	Cool-acclimated	Male	1_93	13846
L3	Cool-acclimated	Male	1_94	7932
L3	Cool-acclimated	Male	1_95	7162
L3	Cool-acclimated	Male	1_96	5046
L3	Cool-acclimated	Male	1_97	9963
L3	Cool-acclimated	Male	1_98	4543
L3	Cool-acclimated	Male	1_99	9933
L3	Cool-acclimated	Male	1_100	12836
L3	Cool-acclimated	Male	2_1	10931
L3	Cool-acclimated	Male	2_2	37937
L3	Cool-acclimated	Male	2_3	13612
L3	Cool-acclimated	Male	2_4	19718
L3	Cool-acclimated	Male	2_5	8481
L3	Cool-acclimated	Male	2_6	10285
L3	Cool-acclimated	Male	2_7	8102
L3	Cool-acclimated	Male	2_8	11418
L3	Cool-acclimated	Male	2_9	11745
L3	Cool-acclimated	Male	2_10	26244
L3	Cool-acclimated	Male	2_11	9575
L3	Cool-acclimated	Male	2_12	8035
L3	Cool-acclimated	Male	2_13	7387
L3	Cool-acclimated	Male	2_14	11196
L3	Cool-acclimated	Male	2_15	9478
L3	Cool-acclimated	Male	2_16	10771
L3	Cool-acclimated	Male	2_17	9465
L3	Cool-acclimated	Male	2_18	11832
L3	Cool-acclimated	Male	2_19	7500
L3	Cool-acclimated	Male	2_20	6773
L3	Cool-acclimated	Male	2_21	5311
L3	Cool-acclimated	Male	2_22	8814
L3	Cool-acclimated	Male	2_23	7848
L3	Cool-acclimated	Male	2_24	11930
L3	Cool-acclimated	Male	2_25	10693
L3	Cool-acclimated	Male	2_26	9939
L3	Cool-acclimated	Male	2_27	7865
L3	Cool-acclimated	Male	2_28	10262
L3	Cool-acclimated	Male	2_29	8871
L3	Cool-acclimated	Male	2_30	12982
L3	Cool-acclimated	Male	2_31	8665
L3	Cool-acclimated	Male	2_32	12724
L3	Cool-acclimated	Male	2_33	5882
L3	Cool-acclimated	Male	2_34	11852
L3	Cool-acclimated	Male	2_35	9390
L3	Cool-acclimated	Male	2_36	13551
L3	Cool-acclimated	Male	2_37	7834
L3	Cool-acclimated	Male	2_38	11994
L3	Cool-acclimated	Male	2_39	9665
L3	Cool-acclimated	Male	2_40	8361
L3	Cool-acclimated	Male	2_41	3639
L3	Cool-acclimated	Male	2_42	11407
L3	Cool-acclimated	Male	2_43	2534
L3	Cool-acclimated	Male	2_44	8198
L3	Cool-acclimated	Male	2_45	4550
L3	Cool-acclimated	Male	2_46	15969
L3	Cool-acclimated	Male	2_47	2275
L3	Cool-acclimated	Male	2_48	1824
L3	Cool-acclimated	Male	2_49	7174
L3	Cool-acclimated	Male	2_50	3756
L3	Cool-acclimated	Male	2_51	13243
L3	Cool-acclimated	Male	2_52	11879
L3	Cool-acclimated	Male	2_53	8573
L3	Cool-acclimated	Male	2_54	7181
L3	Cool-acclimated	Male	2_55	7922
L3	Cool-acclimated	Male	2_56	11099
L3	Cool-acclimated	Male	2_57	5923
L3	Cool-acclimated	Male	2_58	9062
L3	Cool-acclimated	Male	2_59	9068
L3	Cool-acclimated	Male	2_60	6856
L3	Cool-acclimated	Male	2_61	6721
L3	Cool-acclimated	Male	2_62	11736
L3	Cool-acclimated	Male	2_63	5366
L3	Cool-acclimated	Male	2_64	5306
L3	Cool-acclimated	Male	2_65	9391
L3	Cool-acclimated	Male	2_66	12431
L3	Cool-acclimated	Male	2_67	6511
L3	Cool-acclimated	Male	2_68	6408
L3	Cool-acclimated	Male	2_69	11625
L3	Cool-acclimated	Male	2_70	11740
L3	Cool-acclimated	Male	2_71	9672
L3	Cool-acclimated	Male	2_72	10851
L3	Cool-acclimated	Male	2_73	10879
L3	Cool-acclimated	Male	2_74	19593
L3	Cool-acclimated	Male	2_75	5354
L3	Cool-acclimated	Male	2_76	10132
L3	Cool-acclimated	Male	2_77	10291
L3	Cool-acclimated	Male	2_78	7507
L3	Cool-acclimated	Male	2_79	14049
L3	Cool-acclimated	Male	2_80	7962
L3	Cool-acclimated	Male	2_81	14564
L3	Cool-acclimated	Male	2_82	21464
L3	Cool-acclimated	Male	2_83	14257
L3	Cool-acclimated	Male	2_84	8769
L3	Cool-acclimated	Male	2_85	6868
L3	Cool-acclimated	Male	2_86	6577
L3	Cool-acclimated	Male	2_87	6483
L3	Cool-acclimated	Male	2_88	8719
L3	Cool-acclimated	Male	2_89	6849
L3	Cool-acclimated	Male	2_90	2400
L3	Cool-acclimated	Male	2_91	4772
L3	Cool-acclimated	Male	2_92	9462
L3	Cool-acclimated	Male	2_93	4685
L3	Cool-acclimated	Male	2_94	7770
L3	Cool-acclimated	Male	2_95	8493
L3	Cool-acclimated	Male	2_96	5030
L3	Cool-acclimated	Male	2_97	4534
L3	Cool-acclimated	Male	2_98	17004
L3	Cool-acclimated	Male	2_99	7444
L3	Cool-acclimated	Male	2_100	27094
L4	Cool-acclimated	Female	1_1	3994
L4	Cool-acclimated	Female	1_2	4137
L4	Cool-acclimated	Female	1_3	3850
L4	Cool-acclimated	Female	1_4	3471
L4	Cool-acclimated	Female	1_5	4344
L4	Cool-acclimated	Female	1_6	4807
L4	Cool-acclimated	Female	1_7	3271
L4	Cool-acclimated	Female	1_8	5484
L4	Cool-acclimated	Female	1_9	5149
L4	Cool-acclimated	Female	1_10	5238
L4	Cool-acclimated	Female	1_11	3591
L4	Cool-acclimated	Female	1_12	4007
L4	Cool-acclimated	Female	1_13	4264
L4	Cool-acclimated	Female	1_14	4093
L4	Cool-acclimated	Female	1_15	3553
L4	Cool-acclimated	Female	1_16	4897
L4	Cool-acclimated	Female	1_17	3601
L4	Cool-acclimated	Female	1_18	4439
L4	Cool-acclimated	Female	1_19	6227
L4	Cool-acclimated	Female	1_20	5059
L4	Cool-acclimated	Female	1_21	10525
L4	Cool-acclimated	Female	1_22	2733
L4	Cool-acclimated	Female	1_23	3716
L4	Cool-acclimated	Female	1_24	3570
L4	Cool-acclimated	Female	1_25	5242
L4	Cool-acclimated	Female	1_26	6130
L4	Cool-acclimated	Female	1_27	4064
L4	Cool-acclimated	Female	1_28	2794
L4	Cool-acclimated	Female	1_29	2467
L4	Cool-acclimated	Female	1_30	2815
L4	Cool-acclimated	Female	1_31	5085
L4	Cool-acclimated	Female	1_32	3016
L4	Cool-acclimated	Female	1_33	3228
L4	Cool-acclimated	Female	1_34	7297
L4	Cool-acclimated	Female	1_35	5000
L4	Cool-acclimated	Female	1_36	3394
L4	Cool-acclimated	Female	1_37	3884
L4	Cool-acclimated	Female	1_38	4035
L4	Cool-acclimated	Female	1_39	4458
L4	Cool-acclimated	Female	1_40	3537
L4	Cool-acclimated	Female	1_41	3352
L4	Cool-acclimated	Female	1_42	4152
L4	Cool-acclimated	Female	1_43	4648
L4	Cool-acclimated	Female	1_44	3850
L4	Cool-acclimated	Female	1_45	4204
L4	Cool-acclimated	Female	1_46	2933
L4	Cool-acclimated	Female	1_47	4774
L4	Cool-acclimated	Female	1_48	5341
L4	Cool-acclimated	Female	1_49	4689
L4	Cool-acclimated	Female	1_50	3823
L4	Cool-acclimated	Female	1_51	2570
L4	Cool-acclimated	Female	1_52	3064
L4	Cool-acclimated	Female	1_53	2987
L4	Cool-acclimated	Female	1_54	3812
L4	Cool-acclimated	Female	1_55	4010
L4	Cool-acclimated	Female	1_56	3545
L4	Cool-acclimated	Female	1_57	3087
L4	Cool-acclimated	Female	1_58	4334
L4	Cool-acclimated	Female	1_59	5748
L4	Cool-acclimated	Female	1_60	3712
L4	Cool-acclimated	Female	1_61	3589
L4	Cool-acclimated	Female	1_62	4919
L4	Cool-acclimated	Female	1_63	4732
L4	Cool-acclimated	Female	1_64	3715
L4	Cool-acclimated	Female	1_65	4035
L4	Cool-acclimated	Female	1_66	3336
L4	Cool-acclimated	Female	1_67	5229
L4	Cool-acclimated	Female	1_68	5434
L4	Cool-acclimated	Female	1_69	4812
L4	Cool-acclimated	Female	1_70	4115
L4	Cool-acclimated	Female	1_71	4234
L4	Cool-acclimated	Female	1_72	4650
L4	Cool-acclimated	Female	1_73	4371
L4	Cool-acclimated	Female	1_74	3731
L4	Cool-acclimated	Female	1_75	4694
L4	Cool-acclimated	Female	1_76	2085
L4	Cool-acclimated	Female	1_77	4294
L4	Cool-acclimated	Female	1_78	4772
L4	Cool-acclimated	Female	1_79	2598
L4	Cool-acclimated	Female	1_80	3498
L4	Cool-acclimated	Female	1_81	2682
L4	Cool-acclimated	Female	1_82	4014
L4	Cool-acclimated	Female	1_83	3826
L4	Cool-acclimated	Female	1_84	4035
L4	Cool-acclimated	Female	1_85	2366
L4	Cool-acclimated	Female	1_86	3259
L4	Cool-acclimated	Female	1_87	3821
L4	Cool-acclimated	Female	1_88	3377
L4	Cool-acclimated	Female	1_89	2248
L4	Cool-acclimated	Female	1_90	2518
L4	Cool-acclimated	Female	1_91	3361
L4	Cool-acclimated	Female	1_92	4044
L4	Cool-acclimated	Female	1_93	4700
L4	Cool-acclimated	Female	1_94	5082
L4	Cool-acclimated	Female	1_95	2901
L4	Cool-acclimated	Female	1_96	1845
L4	Cool-acclimated	Female	1_97	2718
L4	Cool-acclimated	Female	1_98	1873
L4	Cool-acclimated	Female	1_99	3261
L4	Cool-acclimated	Female	1_100	3514
L5	Cool-acclimated	Male	1_1	19609
L5	Cool-acclimated	Male	1_2	16298
L5	Cool-acclimated	Male	1_3	13372
L5	Cool-acclimated	Male	1_4	9105
L5	Cool-acclimated	Male	1_5	18330
L5	Cool-acclimated	Male	1_6	16358
L5	Cool-acclimated	Male	1_7	13766
L5	Cool-acclimated	Male	1_8	9680
L5	Cool-acclimated	Male	1_9	17505
L5	Cool-acclimated	Male	1_10	9791
L5	Cool-acclimated	Male	1_11	13535
L5	Cool-acclimated	Male	1_12	8901
L5	Cool-acclimated	Male	1_13	16257
L5	Cool-acclimated	Male	1_14	6308
L5	Cool-acclimated	Male	1_15	9610
L5	Cool-acclimated	Male	1_16	8852
L5	Cool-acclimated	Male	1_17	10677
L5	Cool-acclimated	Male	1_18	10808
L5	Cool-acclimated	Male	1_19	32311
L5	Cool-acclimated	Male	1_20	9745
L5	Cool-acclimated	Male	1_21	8366
L5	Cool-acclimated	Male	1_22	6195
L5	Cool-acclimated	Male	1_23	16880
L5	Cool-acclimated	Male	1_24	10468
L5	Cool-acclimated	Male	1_25	6257
L5	Cool-acclimated	Male	1_26	10335
L5	Cool-acclimated	Male	1_27	8388
L5	Cool-acclimated	Male	1_28	6991
L5	Cool-acclimated	Male	1_29	6303
L5	Cool-acclimated	Male	1_30	9772
L5	Cool-acclimated	Male	1_31	11595
L5	Cool-acclimated	Male	1_32	11218
L5	Cool-acclimated	Male	1_33	8553
L5	Cool-acclimated	Male	1_34	8474
L5	Cool-acclimated	Male	1_35	7145
L5	Cool-acclimated	Male	1_36	8300
L5	Cool-acclimated	Male	1_37	15603
L5	Cool-acclimated	Male	1_38	6708
L5	Cool-acclimated	Male	1_39	5515
L5	Cool-acclimated	Male	1_40	10079
L5	Cool-acclimated	Male	1_41	10544
L5	Cool-acclimated	Male	1_42	9806
L5	Cool-acclimated	Male	1_43	7569
L5	Cool-acclimated	Male	1_44	4520
L5	Cool-acclimated	Male	1_45	10255
L5	Cool-acclimated	Male	1_46	12822
L5	Cool-acclimated	Male	1_47	8335
L5	Cool-acclimated	Male	1_48	10209
L5	Cool-acclimated	Male	1_49	6280
L5	Cool-acclimated	Male	1_50	4634
L5	Cool-acclimated	Male	1_51	9429
L5	Cool-acclimated	Male	1_52	8929
L5	Cool-acclimated	Male	1_53	14232
L5	Cool-acclimated	Male	1_54	7056
L5	Cool-acclimated	Male	1_55	11084
L5	Cool-acclimated	Male	1_56	4212
L5	Cool-acclimated	Male	1_57	8400
L5	Cool-acclimated	Male	1_58	3917
L5	Cool-acclimated	Male	1_59	2716
L5	Cool-acclimated	Male	1_60	6840
L5	Cool-acclimated	Male	1_61	15014
L5	Cool-acclimated	Male	1_62	5638
L5	Cool-acclimated	Male	1_63	9139
L5	Cool-acclimated	Male	1_64	2374
L5	Cool-acclimated	Male	1_65	4499
L5	Cool-acclimated	Male	1_66	10190
L5	Cool-acclimated	Male	1_67	10345
L5	Cool-acclimated	Male	1_68	7720
L5	Cool-acclimated	Male	1_69	7069
L5	Cool-acclimated	Male	1_70	4133
L5	Cool-acclimated	Male	1_71	5348
L5	Cool-acclimated	Male	1_72	16307
L5	Cool-acclimated	Male	1_73	4022
L5	Cool-acclimated	Male	1_74	5465
L5	Cool-acclimated	Male	1_75	8287
L5	Cool-acclimated	Male	1_76	5369
L5	Cool-acclimated	Male	1_77	11028
L5	Cool-acclimated	Male	1_78	7012
L5	Cool-acclimated	Male	1_79	8623
L5	Cool-acclimated	Male	1_80	7291
L5	Cool-acclimated	Male	1_81	14480
L5	Cool-acclimated	Male	1_82	4916
L5	Cool-acclimated	Male	1_83	6989
L5	Cool-acclimated	Male	1_84	14476
L5	Cool-acclimated	Male	1_85	7340
L5	Cool-acclimated	Male	1_86	7302
L5	Cool-acclimated	Male	1_87	8985
L5	Cool-acclimated	Male	1_88	9688
L5	Cool-acclimated	Male	1_89	9283
L5	Cool-acclimated	Male	1_90	4669
L5	Cool-acclimated	Male	1_91	7670
L5	Cool-acclimated	Male	1_92	8558
L5	Cool-acclimated	Male	1_93	7533
L5	Cool-acclimated	Male	1_94	6547
L5	Cool-acclimated	Male	1_95	6582
L5	Cool-acclimated	Male	1_96	3566
L5	Cool-acclimated	Male	1_97	6040
L5	Cool-acclimated	Male	1_98	5304
L5	Cool-acclimated	Male	1_99	4646
L5	Cool-acclimated	Male	1_100	7424
L5	Cool-acclimated	Male	2_1	6183
L5	Cool-acclimated	Male	2_2	6172
L5	Cool-acclimated	Male	2_3	7108
L5	Cool-acclimated	Male	2_4	10917
L5	Cool-acclimated	Male	2_5	13725
L5	Cool-acclimated	Male	2_6	6584
L5	Cool-acclimated	Male	2_7	5800
L5	Cool-acclimated	Male	2_8	13951
L5	Cool-acclimated	Male	2_9	8324
L5	Cool-acclimated	Male	2_10	11035
L5	Cool-acclimated	Male	2_11	22428
L5	Cool-acclimated	Male	2_12	12356
L5	Cool-acclimated	Male	2_13	10227
L5	Cool-acclimated	Male	2_14	20016
L5	Cool-acclimated	Male	2_15	9222
L5	Cool-acclimated	Male	2_16	9014
L5	Cool-acclimated	Male	2_17	10538
L5	Cool-acclimated	Male	2_18	5964
L5	Cool-acclimated	Male	2_19	9281
L5	Cool-acclimated	Male	2_20	3786
L5	Cool-acclimated	Male	2_21	5826
L5	Cool-acclimated	Male	2_22	10209
L5	Cool-acclimated	Male	2_23	10271
L5	Cool-acclimated	Male	2_24	9766
L5	Cool-acclimated	Male	2_25	8746
L5	Cool-acclimated	Male	2_26	7101
L5	Cool-acclimated	Male	2_27	4146
L5	Cool-acclimated	Male	2_28	14035
L5	Cool-acclimated	Male	2_29	5584
L5	Cool-acclimated	Male	2_30	4479
L5	Cool-acclimated	Male	2_31	5638
L5	Cool-acclimated	Male	2_32	5953
L5	Cool-acclimated	Male	2_33	3096
L5	Cool-acclimated	Male	2_34	6618
L5	Cool-acclimated	Male	2_35	6579
L5	Cool-acclimated	Male	2_36	5382
L5	Cool-acclimated	Male	2_37	4775
L5	Cool-acclimated	Male	2_38	3889
L5	Cool-acclimated	Male	2_39	7763
L5	Cool-acclimated	Male	2_40	2949
L5	Cool-acclimated	Male	2_41	6462
L5	Cool-acclimated	Male	2_42	4163
L5	Cool-acclimated	Male	2_43	1921
L5	Cool-acclimated	Male	2_44	6897
L5	Cool-acclimated	Male	2_45	11727
L5	Cool-acclimated	Male	2_46	8815
L5	Cool-acclimated	Male	2_47	7264
L5	Cool-acclimated	Male	2_48	5025
L5	Cool-acclimated	Male	2_49	2328
L5	Cool-acclimated	Male	2_50	2514
L5	Cool-acclimated	Male	2_51	6339
L5	Cool-acclimated	Male	2_52	3904
L5	Cool-acclimated	Male	2_53	4549
L5	Cool-acclimated	Male	2_54	14017
L5	Cool-acclimated	Male	2_55	4148
L5	Cool-acclimated	Male	2_56	6247
L5	Cool-acclimated	Male	2_57	3994
L5	Cool-acclimated	Male	2_58	5672
L5	Cool-acclimated	Male	2_59	6111
L5	Cool-acclimated	Male	2_60	2186
L5	Cool-acclimated	Male	2_61	12483
L5	Cool-acclimated	Male	2_62	1307
L5	Cool-acclimated	Male	2_63	2488
L5	Cool-acclimated	Male	2_64	1058
L5	Cool-acclimated	Male	2_65	1234
L5	Cool-acclimated	Male	2_66	2791
L5	Cool-acclimated	Male	2_67	676
L5	Cool-acclimated	Male	2_68	4264
L5	Cool-acclimated	Male	2_69	1206
L5	Cool-acclimated	Male	2_70	2488
L5	Cool-acclimated	Male	2_71	2687
L5	Cool-acclimated	Male	2_72	3070
L5	Cool-acclimated	Male	2_73	13896
L5	Cool-acclimated	Male	2_74	2781
L5	Cool-acclimated	Male	2_75	8388
L5	Cool-acclimated	Male	2_76	2283
L5	Cool-acclimated	Male	2_77	2138
L5	Cool-acclimated	Male	2_78	2371
L5	Cool-acclimated	Male	2_79	4144
L5	Cool-acclimated	Male	2_80	472
L5	Cool-acclimated	Male	2_81	97
L5	Cool-acclimated	Male	2_82	561
L5	Cool-acclimated	Male	2_83	172
L5	Cool-acclimated	Male	2_84	1724
L5	Cool-acclimated	Male	2_85	500
L5	Cool-acclimated	Male	2_86	1289
L5	Cool-acclimated	Male	2_87	4223
L5	Cool-acclimated	Male	2_88	2806
L5	Cool-acclimated	Male	2_89	499
L5	Cool-acclimated	Male	2_90	2684
L5	Cool-acclimated	Male	2_91	5195
L5	Cool-acclimated	Male	2_92	2835
L5	Cool-acclimated	Male	2_93	6276
L5	Cool-acclimated	Male	2_94	1109
L5	Cool-acclimated	Male	2_95	3342
L5	Cool-acclimated	Male	2_96	5211
L5	Cool-acclimated	Male	2_97	8291
L5	Cool-acclimated	Male	2_98	9968
L5	Cool-acclimated	Male	2_99	1832
L5	Cool-acclimated	Male	2_100	3987
L6	Cool-acclimated	Female	1_1	4036
L6	Cool-acclimated	Female	1_2	3327
L6	Cool-acclimated	Female	1_3	2949
L6	Cool-acclimated	Female	1_4	4991
L6	Cool-acclimated	Female	1_5	8814
L6	Cool-acclimated	Female	1_6	4479
L6	Cool-acclimated	Female	1_7	3380
L6	Cool-acclimated	Female	1_8	4632
L6	Cool-acclimated	Female	1_9	3898
L6	Cool-acclimated	Female	1_10	2464
L6	Cool-acclimated	Female	1_11	4589
L6	Cool-acclimated	Female	1_12	4881
L6	Cool-acclimated	Female	1_13	2525
L6	Cool-acclimated	Female	1_14	2064
L6	Cool-acclimated	Female	1_15	2347
L6	Cool-acclimated	Female	1_16	3181
L6	Cool-acclimated	Female	1_17	3494
L6	Cool-acclimated	Female	1_18	973
L6	Cool-acclimated	Female	1_19	2765
L6	Cool-acclimated	Female	1_20	3942
L6	Cool-acclimated	Female	1_21	3848
L6	Cool-acclimated	Female	1_22	2047
L6	Cool-acclimated	Female	1_23	2000
L6	Cool-acclimated	Female	1_24	2915
L6	Cool-acclimated	Female	1_25	1687
L6	Cool-acclimated	Female	1_26	2015
L6	Cool-acclimated	Female	1_27	2221
L6	Cool-acclimated	Female	1_28	2828
L6	Cool-acclimated	Female	1_29	2075
L6	Cool-acclimated	Female	1_30	2639
L6	Cool-acclimated	Female	1_31	3242
L6	Cool-acclimated	Female	1_32	3525
L6	Cool-acclimated	Female	1_33	3183
L6	Cool-acclimated	Female	1_34	3876
L6	Cool-acclimated	Female	1_35	2996
L6	Cool-acclimated	Female	1_36	1756
L6	Cool-acclimated	Female	1_37	3118
L6	Cool-acclimated	Female	1_38	2392
L6	Cool-acclimated	Female	1_39	3073
L6	Cool-acclimated	Female	1_40	2872
L6	Cool-acclimated	Female	1_41	2807
L6	Cool-acclimated	Female	1_42	2785
L6	Cool-acclimated	Female	1_43	2140
L6	Cool-acclimated	Female	1_44	2823
L6	Cool-acclimated	Female	1_45	2693
L6	Cool-acclimated	Female	1_46	4348
L6	Cool-acclimated	Female	1_47	2794
L6	Cool-acclimated	Female	1_48	1091
L6	Cool-acclimated	Female	1_49	1576
L6	Cool-acclimated	Female	1_50	3126
L6	Cool-acclimated	Female	1_51	4837
L6	Cool-acclimated	Female	1_52	4705
L6	Cool-acclimated	Female	1_53	4541
L6	Cool-acclimated	Female	1_54	5168
L6	Cool-acclimated	Female	1_55	4119
L6	Cool-acclimated	Female	1_56	3054
L6	Cool-acclimated	Female	1_57	3475
L6	Cool-acclimated	Female	1_58	4772
L6	Cool-acclimated	Female	1_59	2661
L6	Cool-acclimated	Female	1_60	3277
L6	Cool-acclimated	Female	1_61	2054
L6	Cool-acclimated	Female	1_62	1564
L6	Cool-acclimated	Female	1_63	4374
L6	Cool-acclimated	Female	1_64	4007
L6	Cool-acclimated	Female	1_65	3208
L6	Cool-acclimated	Female	1_66	2849
L6	Cool-acclimated	Female	1_67	2557
L6	Cool-acclimated	Female	1_68	2278
L6	Cool-acclimated	Female	1_69	2807
L6	Cool-acclimated	Female	1_71	4504
L6	Cool-acclimated	Female	1_72	1853
L6	Cool-acclimated	Female	1_73	1871
L6	Cool-acclimated	Female	1_74	2988
L6	Cool-acclimated	Female	1_75	2470
L6	Cool-acclimated	Female	1_76	2784
L6	Cool-acclimated	Female	1_77	2045
L6	Cool-acclimated	Female	1_78	2843
L6	Cool-acclimated	Female	1_79	1411
L6	Cool-acclimated	Female	1_80	1174
L6	Cool-acclimated	Female	1_81	1704
L6	Cool-acclimated	Female	1_82	2654
L6	Cool-acclimated	Female	1_83	1677
L6	Cool-acclimated	Female	1_84	3257
L6	Cool-acclimated	Female	1_85	5651
L6	Cool-acclimated	Female	1_86	2323
L6	Cool-acclimated	Female	1_87	2750
L6	Cool-acclimated	Female	1_88	3585
L6	Cool-acclimated	Female	1_89	1268
L6	Cool-acclimated	Female	1_90	1594
L6	Cool-acclimated	Female	1_91	3196
L6	Cool-acclimated	Female	1_92	2930
L6	Cool-acclimated	Female	1_93	2109
L6	Cool-acclimated	Female	1_94	2054
L6	Cool-acclimated	Female	1_95	1866
L6	Cool-acclimated	Female	1_96	5475
L6	Cool-acclimated	Female	1_97	1958
L6	Cool-acclimated	Female	1_98	1737
L6	Cool-acclimated	Female	1_99	1007
L6	Cool-acclimated	Female	1_100	1412
L6	Cool-acclimated	Female	2_1	5056
L6	Cool-acclimated	Female	2_2	3432
L6	Cool-acclimated	Female	2_3	4116
L6	Cool-acclimated	Female	2_4	5184
L6	Cool-acclimated	Female	2_5	5207
L6	Cool-acclimated	Female	2_6	3889
L6	Cool-acclimated	Female	2_7	5057
L6	Cool-acclimated	Female	2_8	4188
L6	Cool-acclimated	Female	2_9	4727
L6	Cool-acclimated	Female	2_10	5050
L6	Cool-acclimated	Female	2_11	5615
L6	Cool-acclimated	Female	2_12	5889
L6	Cool-acclimated	Female	2_13	4783
L6	Cool-acclimated	Female	2_14	2870
L6	Cool-acclimated	Female	2_15	6205
L6	Cool-acclimated	Female	2_16	4166
L6	Cool-acclimated	Female	2_17	4426
L6	Cool-acclimated	Female	2_18	4094
L6	Cool-acclimated	Female	2_19	2960
L6	Cool-acclimated	Female	2_20	4570
L6	Cool-acclimated	Female	2_21	3473
L6	Cool-acclimated	Female	2_22	6284
L6	Cool-acclimated	Female	2_23	6022
L6	Cool-acclimated	Female	2_24	5672
L6	Cool-acclimated	Female	2_25	4312
L6	Cool-acclimated	Female	2_26	4478
L6	Cool-acclimated	Female	2_27	4863
L6	Cool-acclimated	Female	2_28	3770
L6	Cool-acclimated	Female	2_29	5002
L6	Cool-acclimated	Female	2_30	5873
L6	Cool-acclimated	Female	2_31	5295
L6	Cool-acclimated	Female	2_32	4114
L6	Cool-acclimated	Female	2_33	3020
L6	Cool-acclimated	Female	2_34	4308
L6	Cool-acclimated	Female	2_35	3594
L6	Cool-acclimated	Female	2_36	4509
L6	Cool-acclimated	Female	2_37	3200
L6	Cool-acclimated	Female	2_38	6781
L6	Cool-acclimated	Female	2_39	5274
L6	Cool-acclimated	Female	2_40	3400
L6	Cool-acclimated	Female	2_41	3407
L6	Cool-acclimated	Female	2_42	3409
L6	Cool-acclimated	Female	2_43	3636
L6	Cool-acclimated	Female	2_44	3557
L6	Cool-acclimated	Female	2_45	3699
L6	Cool-acclimated	Female	2_46	7652
L6	Cool-acclimated	Female	2_47	6849
L6	Cool-acclimated	Female	2_48	4709
L6	Cool-acclimated	Female	2_49	2220
L6	Cool-acclimated	Female	2_50	1624
L6	Cool-acclimated	Female	2_51	2858
L6	Cool-acclimated	Female	2_52	2182
L6	Cool-acclimated	Female	2_53	4461
L6	Cool-acclimated	Female	2_54	5148
L6	Cool-acclimated	Female	2_55	7000
L6	Cool-acclimated	Female	2_56	5094
L6	Cool-acclimated	Female	2_57	5445
L6	Cool-acclimated	Female	2_58	5394
L6	Cool-acclimated	Female	2_59	4992
L6	Cool-acclimated	Female	2_60	4407
L6	Cool-acclimated	Female	2_61	3937
L6	Cool-acclimated	Female	2_62	4272
L6	Cool-acclimated	Female	2_63	4795
L6	Cool-acclimated	Female	2_64	7605
L6	Cool-acclimated	Female	2_65	5962
L6	Cool-acclimated	Female	2_66	3647
L6	Cool-acclimated	Female	2_67	4208
L6	Cool-acclimated	Female	2_68	3965
L6	Cool-acclimated	Female	2_69	3654
L6	Cool-acclimated	Female	2_70	4260
L6	Cool-acclimated	Female	2_71	5533
L6	Cool-acclimated	Female	2_72	5398
L6	Cool-acclimated	Female	2_73	2266
L6	Cool-acclimated	Female	2_74	2648
L6	Cool-acclimated	Female	2_75	2016
L6	Cool-acclimated	Female	2_76	6829
L6	Cool-acclimated	Female	2_77	5489
L6	Cool-acclimated	Female	2_78	3793
L6	Cool-acclimated	Female	2_79	3827
L6	Cool-acclimated	Female	2_80	3800
L6	Cool-acclimated	Female	2_81	4565
L6	Cool-acclimated	Female	2_82	3896
L6	Cool-acclimated	Female	2_83	3466
L6	Cool-acclimated	Female	2_84	3782
L6	Cool-acclimated	Female	2_85	2449
L6	Cool-acclimated	Female	2_86	2052
L6	Cool-acclimated	Female	2_87	3566
L6	Cool-acclimated	Female	2_88	3764
L6	Cool-acclimated	Female	2_89	4036
L6	Cool-acclimated	Female	2_90	6684
L6	Cool-acclimated	Female	2_91	2400
L6	Cool-acclimated	Female	2_92	3271
L6	Cool-acclimated	Female	2_93	3820
L6	Cool-acclimated	Female	2_94	2756
L6	Cool-acclimated	Female	2_95	3565
L6	Cool-acclimated	Female	2_96	2332
L6	Cool-acclimated	Female	2_97	1760
L6	Cool-acclimated	Female	2_98	4423
L6	Cool-acclimated	Female	2_99	3270
L6	Cool-acclimated	Female	2_100	2292
LM1	Warm-switched	Male	1_1	6092
LM1	Warm-switched	Male	1_2	6930
LM1	Warm-switched	Male	1_3	5150
LM1	Warm-switched	Male	1_4	8291
LM1	Warm-switched	Male	1_5	4614
LM1	Warm-switched	Male	1_6	1475
LM1	Warm-switched	Male	1_7	6290
LM1	Warm-switched	Male	1_8	6546
LM1	Warm-switched	Male	1_9	4412
LM1	Warm-switched	Male	1_10	4943
LM1	Warm-switched	Male	1_11	7331
LM1	Warm-switched	Male	1_12	10019
LM1	Warm-switched	Male	1_13	5341
LM1	Warm-switched	Male	1_14	5617
LM1	Warm-switched	Male	1_15	4447
LM1	Warm-switched	Male	1_16	6423
LM1	Warm-switched	Male	1_17	6289
LM1	Warm-switched	Male	1_18	13295
LM1	Warm-switched	Male	1_19	5095
LM1	Warm-switched	Male	1_20	5425
LM1	Warm-switched	Male	1_21	5555
LM1	Warm-switched	Male	1_22	5350
LM1	Warm-switched	Male	1_23	5282
LM1	Warm-switched	Male	1_24	9613
LM1	Warm-switched	Male	1_25	5807
LM1	Warm-switched	Male	1_26	8579
LM1	Warm-switched	Male	1_27	5255
LM1	Warm-switched	Male	1_28	4533
LM1	Warm-switched	Male	1_29	5024
LM1	Warm-switched	Male	1_30	2095
LM1	Warm-switched	Male	1_31	3875
LM1	Warm-switched	Male	1_32	4707
LM1	Warm-switched	Male	1_33	5647
LM1	Warm-switched	Male	1_34	1557
LM1	Warm-switched	Male	1_35	6179
LM1	Warm-switched	Male	1_36	6808
LM1	Warm-switched	Male	1_37	4306
LM1	Warm-switched	Male	1_38	3736
LM1	Warm-switched	Male	1_39	6170
LM1	Warm-switched	Male	1_40	4870
LM1	Warm-switched	Male	1_41	4420
LM1	Warm-switched	Male	1_42	1843
LM1	Warm-switched	Male	1_43	2771
LM1	Warm-switched	Male	1_44	2672
LM1	Warm-switched	Male	1_45	4500
LM1	Warm-switched	Male	1_46	3859
LM1	Warm-switched	Male	1_47	4938
LM1	Warm-switched	Male	1_48	1050
LM1	Warm-switched	Male	1_49	2346
LM1	Warm-switched	Male	1_50	1627
LM1	Warm-switched	Male	1_51	3026
LM1	Warm-switched	Male	1_52	6225
LM1	Warm-switched	Male	1_53	6683
LM1	Warm-switched	Male	1_54	6943
LM1	Warm-switched	Male	1_55	6983
LM1	Warm-switched	Male	1_56	6907
LM1	Warm-switched	Male	1_57	7860
LM1	Warm-switched	Male	1_58	6973
LM1	Warm-switched	Male	1_59	4898
LM1	Warm-switched	Male	1_60	8266
LM1	Warm-switched	Male	1_61	4257
LM1	Warm-switched	Male	1_62	4750
LM1	Warm-switched	Male	1_63	8876
LM1	Warm-switched	Male	1_64	3321
LM1	Warm-switched	Male	1_65	4175
LM1	Warm-switched	Male	1_66	4431
LM1	Warm-switched	Male	1_67	2930
LM1	Warm-switched	Male	1_68	8790
LM1	Warm-switched	Male	1_69	3658
LM1	Warm-switched	Male	1_70	5826
LM1	Warm-switched	Male	1_71	5764
LM1	Warm-switched	Male	1_72	6353
LM1	Warm-switched	Male	1_73	7023
LM1	Warm-switched	Male	1_74	5436
LM1	Warm-switched	Male	1_75	5432
LM1	Warm-switched	Male	1_76	4043
LM1	Warm-switched	Male	1_77	4968
LM1	Warm-switched	Male	1_78	4255
LM1	Warm-switched	Male	1_79	1981
LM1	Warm-switched	Male	1_80	5309
LM1	Warm-switched	Male	1_81	4005
LM1	Warm-switched	Male	1_82	6719
LM1	Warm-switched	Male	1_83	3645
LM1	Warm-switched	Male	1_84	1672
LM1	Warm-switched	Male	1_85	1954
LM1	Warm-switched	Male	1_86	2270
LM1	Warm-switched	Male	1_87	4765
LM1	Warm-switched	Male	1_88	787
LM1	Warm-switched	Male	1_89	1984
LM1	Warm-switched	Male	1_90	1267
LM1	Warm-switched	Male	1_91	1199
LM1	Warm-switched	Male	1_92	1294
LM1	Warm-switched	Male	1_93	1751
LM1	Warm-switched	Male	1_94	2953
LM1	Warm-switched	Male	1_95	429
LM1	Warm-switched	Male	1_96	1318
LM1	Warm-switched	Male	1_97	7008
LM1	Warm-switched	Male	1_98	2809
LM1	Warm-switched	Male	1_99	3248
LM1	Warm-switched	Male	1_100	7954
LM1	Warm-switched	Male	2_1	4901
LM1	Warm-switched	Male	2_2	5885
LM1	Warm-switched	Male	2_3	4979
LM1	Warm-switched	Male	2_4	2993
LM1	Warm-switched	Male	2_5	5277
LM1	Warm-switched	Male	2_6	6647
LM1	Warm-switched	Male	2_7	7737
LM1	Warm-switched	Male	2_8	7581
LM1	Warm-switched	Male	2_9	7556
LM1	Warm-switched	Male	2_10	4876
LM1	Warm-switched	Male	2_11	2406
LM1	Warm-switched	Male	2_12	6103
LM1	Warm-switched	Male	2_13	2657
LM1	Warm-switched	Male	2_14	9641
LM1	Warm-switched	Male	2_15	3232
LM1	Warm-switched	Male	2_16	4916
LM1	Warm-switched	Male	2_17	6963
LM1	Warm-switched	Male	2_18	7841
LM1	Warm-switched	Male	2_19	6122
LM1	Warm-switched	Male	2_20	7302
LM1	Warm-switched	Male	2_21	4284
LM1	Warm-switched	Male	2_22	6555
LM1	Warm-switched	Male	2_23	3850
LM1	Warm-switched	Male	2_24	8478
LM1	Warm-switched	Male	2_25	4985
LM1	Warm-switched	Male	2_26	5421
LM1	Warm-switched	Male	2_27	6167
LM1	Warm-switched	Male	2_28	4375
LM1	Warm-switched	Male	2_29	6771
LM1	Warm-switched	Male	2_30	4913
LM1	Warm-switched	Male	2_31	6074
LM1	Warm-switched	Male	2_32	3164
LM1	Warm-switched	Male	2_33	4230
LM1	Warm-switched	Male	2_34	4751
LM1	Warm-switched	Male	2_35	3946
LM1	Warm-switched	Male	2_36	6116
LM1	Warm-switched	Male	2_37	6351
LM1	Warm-switched	Male	2_38	1355
LM1	Warm-switched	Male	2_39	6650
LM1	Warm-switched	Male	2_40	2670
LM1	Warm-switched	Male	2_41	4328
LM1	Warm-switched	Male	2_42	4937
LM1	Warm-switched	Male	2_43	4190
LM1	Warm-switched	Male	2_44	6581
LM1	Warm-switched	Male	2_45	2412
LM1	Warm-switched	Male	2_46	7335
LM1	Warm-switched	Male	2_47	7817
LM1	Warm-switched	Male	2_48	13065
LM1	Warm-switched	Male	2_49	5749
LM1	Warm-switched	Male	2_50	6061
LM1	Warm-switched	Male	2_51	9075
LM1	Warm-switched	Male	2_52	7791
LM1	Warm-switched	Male	2_53	1827
LM1	Warm-switched	Male	2_54	4369
LM1	Warm-switched	Male	2_55	3325
LM1	Warm-switched	Male	2_56	3380
LM1	Warm-switched	Male	2_57	5151
LM1	Warm-switched	Male	2_58	10417
LM1	Warm-switched	Male	2_59	3335
LM1	Warm-switched	Male	2_60	1360
LM1	Warm-switched	Male	2_61	3009
LM1	Warm-switched	Male	2_62	1587
LM1	Warm-switched	Male	2_63	4742
LM1	Warm-switched	Male	2_64	6550
LM1	Warm-switched	Male	2_65	2281
LM1	Warm-switched	Male	2_66	1768
LM1	Warm-switched	Male	2_67	575
LM1	Warm-switched	Male	2_68	7309
LM1	Warm-switched	Male	2_69	8984
LM1	Warm-switched	Male	2_70	1993
LM1	Warm-switched	Male	2_71	5342
LM1	Warm-switched	Male	2_72	5397
LM1	Warm-switched	Male	2_73	7770
LM1	Warm-switched	Male	2_74	5717
LM1	Warm-switched	Male	2_75	2608
LM1	Warm-switched	Male	2_76	2043
LM1	Warm-switched	Male	2_77	7529
LM1	Warm-switched	Male	2_78	4416
LM1	Warm-switched	Male	2_79	2711
LM1	Warm-switched	Male	2_80	2059
LM1	Warm-switched	Male	2_81	4580
LM1	Warm-switched	Male	2_82	2488
LM1	Warm-switched	Male	2_83	2972
LM1	Warm-switched	Male	2_84	3475
LM1	Warm-switched	Male	2_85	6515
LM1	Warm-switched	Male	2_86	3513
LM1	Warm-switched	Male	2_87	1521
LM1	Warm-switched	Male	2_88	2150
LM1	Warm-switched	Male	2_89	989
LM1	Warm-switched	Male	2_90	1932
LM1	Warm-switched	Male	2_91	1628
LM1	Warm-switched	Male	2_92	4643
LM1	Warm-switched	Male	2_93	3687
LM1	Warm-switched	Male	2_94	1754
LM1	Warm-switched	Male	2_95	2828
LM1	Warm-switched	Male	2_96	587
LM1	Warm-switched	Male	2_97	740
LM1	Warm-switched	Male	2_98	6614
LM1	Warm-switched	Male	2_99	982
LM1	Warm-switched	Male	2_100	2828
LM3	Warm-switched	Male	1_1	11540
LM3	Warm-switched	Male	1_2	8186
LM3	Warm-switched	Male	1_3	8394
LM3	Warm-switched	Male	1_4	11477
LM3	Warm-switched	Male	1_5	6948
LM3	Warm-switched	Male	1_6	6340
LM3	Warm-switched	Male	1_7	12531
LM3	Warm-switched	Male	1_8	8036
LM3	Warm-switched	Male	1_9	4286
LM3	Warm-switched	Male	1_10	9597
LM3	Warm-switched	Male	1_11	9336
LM3	Warm-switched	Male	1_12	8262
LM3	Warm-switched	Male	1_13	12815
LM3	Warm-switched	Male	1_14	8092
LM3	Warm-switched	Male	1_15	9263
LM3	Warm-switched	Male	1_16	8093
LM3	Warm-switched	Male	1_17	10083
LM3	Warm-switched	Male	1_18	5258
LM3	Warm-switched	Male	1_19	9052
LM3	Warm-switched	Male	1_20	6408
LM3	Warm-switched	Male	1_21	2148
LM3	Warm-switched	Male	1_22	6068
LM3	Warm-switched	Male	1_23	6575
LM3	Warm-switched	Male	1_24	11034
LM3	Warm-switched	Male	1_25	6564
LM3	Warm-switched	Male	1_26	4696
LM3	Warm-switched	Male	1_27	12497
LM3	Warm-switched	Male	1_28	4115
LM3	Warm-switched	Male	1_29	4633
LM3	Warm-switched	Male	1_30	11716
LM3	Warm-switched	Male	1_31	6825
LM3	Warm-switched	Male	1_32	7276
LM3	Warm-switched	Male	1_33	7911
LM3	Warm-switched	Male	1_34	11073
LM3	Warm-switched	Male	1_35	6022
LM3	Warm-switched	Male	1_36	6796
LM3	Warm-switched	Male	1_37	3100
LM3	Warm-switched	Male	1_38	6827
LM3	Warm-switched	Male	1_39	5453
LM3	Warm-switched	Male	1_40	8232
LM3	Warm-switched	Male	1_41	9530
LM3	Warm-switched	Male	1_42	7421
LM3	Warm-switched	Male	1_43	3794
LM3	Warm-switched	Male	1_44	7228
LM3	Warm-switched	Male	1_45	7683
LM3	Warm-switched	Male	1_46	2448
LM3	Warm-switched	Male	1_47	6227
LM3	Warm-switched	Male	1_48	5891
LM3	Warm-switched	Male	1_49	7453
LM3	Warm-switched	Male	1_50	7546
LM3	Warm-switched	Male	1_51	2923
LM3	Warm-switched	Male	1_52	3437
LM3	Warm-switched	Male	1_53	5041
LM3	Warm-switched	Male	1_54	3913
LM3	Warm-switched	Male	1_55	1759
LM3	Warm-switched	Male	1_56	4792
LM3	Warm-switched	Male	1_57	3468
LM3	Warm-switched	Male	1_58	5442
LM3	Warm-switched	Male	1_59	5676
LM3	Warm-switched	Male	1_60	2001
LM3	Warm-switched	Male	1_61	7863
LM3	Warm-switched	Male	1_62	8324
LM3	Warm-switched	Male	1_63	7942
LM3	Warm-switched	Male	1_64	8250
LM3	Warm-switched	Male	1_65	11412
LM3	Warm-switched	Male	1_66	11863
LM3	Warm-switched	Male	1_67	6516
LM3	Warm-switched	Male	1_68	9406
LM3	Warm-switched	Male	1_69	7338
LM3	Warm-switched	Male	1_70	9025
LM3	Warm-switched	Male	1_71	7286
LM3	Warm-switched	Male	1_72	12675
LM3	Warm-switched	Male	1_73	3168
LM3	Warm-switched	Male	1_74	6455
LM3	Warm-switched	Male	1_75	7174
LM3	Warm-switched	Male	1_76	8862
LM3	Warm-switched	Male	1_77	5544
LM3	Warm-switched	Male	1_78	4568
LM3	Warm-switched	Male	1_79	10065
LM3	Warm-switched	Male	1_80	9402
LM3	Warm-switched	Male	1_81	10693
LM3	Warm-switched	Male	1_82	6742
LM3	Warm-switched	Male	1_83	14952
LM3	Warm-switched	Male	1_84	5344
LM3	Warm-switched	Male	1_85	9976
LM3	Warm-switched	Male	1_86	15623
LM3	Warm-switched	Male	1_87	10613
LM3	Warm-switched	Male	1_88	6898
LM3	Warm-switched	Male	1_89	5313
LM3	Warm-switched	Male	1_90	6713
LM3	Warm-switched	Male	1_91	5971
[truncated: 2,848 more rows]
[truncated: 2 more columns]

## Sheet: Figure S3
Fig S3B
	Organ	Treatment	Sex	Gene_name	Fold_change
Lbra1	Brain	Cool-acclimated	male	Cat	1.01142
Lbra3	Brain	Cool-acclimated	male	Cat	0.946258
Lbra5	Brain	Cool-acclimated	male	Cat	1.04232
LMbra1	Brain	Warm-switched	male	Cat	0.839975
LMbra3	Brain	Warm-switched	male	Cat	0.70494
LMbra5	Brain	Warm-switched	male	Cat	0.347087
Mbra2	Brain	Warm-acclimated	male	Cat	0.542033
Mbra4	Brain	Warm-acclimated	male	Cat	0.695655
Mbra6	Brain	Warm-acclimated	male	Cat	1.20594
MLbra1	Brain	Cool-switched	male	Cat	1.05351
MLbra3	Brain	Cool-switched	male	Cat	0.822573
MLbra5	Brain	Cool-switched	male	Cat	1.20851
MLbra6	Brain	Cool-switched	male	Cat	0.85164
Lhea1	Heart	Cool-acclimated	male	Cat	0.882015
Lhea3	Heart	Cool-acclimated	male	Cat	1.11815
Lhea5	Heart	Cool-acclimated	male	Cat	0.99983
LMhea1	Heart	Warm-switched	male	Cat	2.05429
LMhea3	Heart	Warm-switched	male	Cat	0.777711
LMhea5	Heart	Warm-switched	male	Cat	0.62172
Mhea2	Heart	Warm-acclimated	male	Cat	6.80412
Mhea4	Heart	Warm-acclimated	male	Cat	1.14292
Mhea6	Heart	Warm-acclimated	male	Cat	6.08621
MLhea1	Heart	Cool-switched	male	Cat	2.90873
MLhea3	Heart	Cool-switched	male	Cat	0.83589
MLhea5	Heart	Cool-switched	male	Cat	0.831853
MLhea6	Heart	Cool-switched	male	Cat	0.691802
Llun1	Lung	Cool-acclimated	male	Cat	1.18146
Llun3	Lung	Cool-acclimated	male	Cat	0.909627
Llun5	Lung	Cool-acclimated	male	Cat	0.908917
LMlun1	Lung	Warm-switched	male	Cat	2.75583
LMlun3	Lung	Warm-switched	male	Cat	0.992739
LMlun5	Lung	Warm-switched	male	Cat	1.41353
Mlun2	Lung	Warm-acclimated	male	Cat	4.76315
Mlun4	Lung	Warm-acclimated	male	Cat	1.41978
Mlun6	Lung	Warm-acclimated	male	Cat	3.9717
MLlun1	Lung	Cool-switched	male	Cat	2.11384
MLlun3	Lung	Cool-switched	male	Cat	0.884152
MLlun5	Lung	Cool-switched	male	Cat	1.0036
MLlun6	Lung	Cool-switched	male	Cat	0.975351
Lint1	Intestine	Cool-acclimated	male	Cat	1.49339
Lint3	Intestine	Cool-acclimated	male	Cat	0.683953
Lint5	Intestine	Cool-acclimated	male	Cat	0.822655
LMint1	Intestine	Warm-switched	male	Cat	0.868265
LMint3	Intestine	Warm-switched	male	Cat	0.684969
LMint5	Intestine	Warm-switched	male	Cat	0.604252
Mint2	Intestine	Warm-acclimated	male	Cat	1.10125
Mint4	Intestine	Warm-acclimated	male	Cat	0.679841
Mint6	Intestine	Warm-acclimated	male	Cat	1.22406
MLint1	Intestine	Cool-switched	male	Cat	1.5138
MLint3	Intestine	Cool-switched	male	Cat	1.44058
MLint5	Intestine	Cool-switched	male	Cat	1.38916
MLint6	Intestine	Cool-switched	male	Cat	1.39049
Lliv1	Liver	Cool-acclimated	male	Cat	1.34867
Lliv3	Liver	Cool-acclimated	male	Cat	1.12209
Lliv5	Liver	Cool-acclimated	male	Cat	0.529243
LMliv1	Liver	Warm-switched	male	Cat	2.42944
LMliv3	Liver	Warm-switched	male	Cat	0.944996
LMliv5	Liver	Warm-switched	male	Cat	1.2499
Mliv2	Liver	Warm-acclimated	male	Cat	3.78409
Mliv4	Liver	Warm-acclimated	male	Cat	2.17989
Mliv6	Liver	Warm-acclimated	male	Cat	6.33117
MLliv1	Liver	Cool-switched	male	Cat	2.02782
MLliv3	Liver	Cool-switched	male	Cat	0.707767
MLliv5	Liver	Cool-switched	male	Cat	0.609326
MLliv6	Liver	Cool-switched	male	Cat	0.644956
Lmus1	Muscle	Cool-acclimated	male	Cat	0.871676
Lmus3	Muscle	Cool-acclimated	male	Cat	1.07888
Lmus5	Muscle	Cool-acclimated	male	Cat	1.04945
LMmus1	Muscle	Warm-switched	male	Cat	3.33483
LMmus3	Muscle	Warm-switched	male	Cat	1.7844
LMmus5	Muscle	Warm-switched	male	Cat	1.6382
Mmus2	Muscle	Warm-acclimated	male	Cat	9.57416
Mmus4	Muscle	Warm-acclimated	male	Cat	3.20828
Mmus6	Muscle	Warm-acclimated	male	Cat	6.12119
MLmus1	Muscle	Cool-switched	male	Cat	1.98329
MLmus3	Muscle	Cool-switched	male	Cat	1.83375
MLmus5	Muscle	Cool-switched	male	Cat	2.02174
MLmus6	Muscle	Cool-switched	male	Cat	5.61208
Lski1	Skin	Cool-acclimated	male	Cat	1.05723
Lski3	Skin	Cool-acclimated	male	Cat	0.663462
Lski5	Skin	Cool-acclimated	male	Cat	1.27931
LMski1	Skin	Warm-switched	male	Cat	0.901473
LMski3	Skin	Warm-switched	male	Cat	0.345637
LMski5	Skin	Warm-switched	male	Cat	1.04966
Mski2	Skin	Warm-acclimated	male	Cat	1.47128
Mski4	Skin	Warm-acclimated	male	Cat	0.988466
Mski6	Skin	Warm-acclimated	male	Cat	1.10212
MLski1	Skin	Cool-switched	male	Cat	1.01788
MLski3	Skin	Cool-switched	male	Cat	0.884689
MLski5	Skin	Cool-switched	male	Cat	1.79206
MLski6	Skin	Cool-switched	male	Cat	2.8497
Lbra2	Brain	Cool-acclimated	female	Cat	0.933994
Lbra4	Brain	Cool-acclimated	female	Cat	1.41049
Lbra6	Brain	Cool-acclimated	female	Cat	0.655518
LMbra2	Brain	Warm-switched	female	Cat	0.786031
LMbra4	Brain	Warm-switched	female	Cat	1.45465
LMbra6	Brain	Warm-switched	female	Cat	0.715388
Mbra1	Brain	Warm-acclimated	female	Cat	0.628248
Mbra3	Brain	Warm-acclimated	female	Cat	1.39902
Mbra5	Brain	Warm-acclimated	female	Cat	0.652699
MLbra2	Brain	Cool-switched	female	Cat	0.600267
MLbra4	Brain	Cool-switched	female	Cat	0.634378
Lhea2	Heart	Cool-acclimated	female	Cat	1.25201
Lhea4	Heart	Cool-acclimated	female	Cat	0.988615
Lhea6	Heart	Cool-acclimated	female	Cat	0.759373
LMhea2	Heart	Warm-switched	female	Cat	0.606333
LMhea4	Heart	Warm-switched	female	Cat	2.57859
LMhea6	Heart	Warm-switched	female	Cat	0.432901
Mhea1	Heart	Warm-acclimated	female	Cat	1.24071
Mhea3	Heart	Warm-acclimated	female	Cat	5.07877
Mhea5	Heart	Warm-acclimated	female	Cat	1.33209
MLhea2	Heart	Cool-switched	female	Cat	0.520531
MLhea4	Heart	Cool-switched	female	Cat	0.98114
Llun2	Lung	Cool-acclimated	female	Cat	1.23053
Llun4	Lung	Cool-acclimated	female	Cat	1.30145
Llun6	Lung	Cool-acclimated	female	Cat	0.468016
LMlun2	Lung	Warm-switched	female	Cat	1.02117
LMlun4	Lung	Warm-switched	female	Cat	1.70904
LMlun6	Lung	Warm-switched	female	Cat	0.721187
Mlun1	Lung	Warm-acclimated	female	Cat	1.39125
Mlun3	Lung	Warm-acclimated	female	Cat	5.83483
Mlun5	Lung	Warm-acclimated	female	Cat	2.9351
MLlun2	Lung	Cool-switched	female	Cat	0.628376
MLlun4	Lung	Cool-switched	female	Cat	0.782688
Lint2	Intestine	Cool-acclimated	female	Cat	1.14044
Lint4	Intestine	Cool-acclimated	female	Cat	1.24495
Lint6	Intestine	Cool-acclimated	female	Cat	0.614609
LMint2	Intestine	Warm-switched	female	Cat	1.3706
LMint4	Intestine	Warm-switched	female	Cat	0.764144
LMint6	Intestine	Warm-switched	female	Cat	0.470688
Mint1	Intestine	Warm-acclimated	female	Cat	0.913573
Mint3	Intestine	Warm-acclimated	female	Cat	0.995832
Mint5	Intestine	Warm-acclimated	female	Cat	2.41386
MLint2	Intestine	Cool-switched	female	Cat	0.75195
MLint4	Intestine	Cool-switched	female	Cat	1.16574
Lliv2	Liver	Cool-acclimated	female	Cat	1.03858
Lliv4	Liver	Cool-acclimated	female	Cat	1.50243
Lliv6	Liver	Cool-acclimated	female	Cat	0.458995
LMliv2	Liver	Warm-switched	female	Cat	0.450222
LMliv4	Liver	Warm-switched	female	Cat	1.34216
LMliv6	Liver	Warm-switched	female	Cat	0.123509
Mliv1	Liver	Warm-acclimated	female	Cat	0.897363
Mliv3	Liver	Warm-acclimated	female	Cat	3.9774
Mliv5	Liver	Warm-acclimated	female	Cat	0.873504
MLliv2	Liver	Cool-switched	female	Cat	0.632631
MLliv4	Liver	Cool-switched	female	Cat	0.378242
Lmus2	Muscle	Cool-acclimated	female	Cat	1.22168
Lmus4	Muscle	Cool-acclimated	female	Cat	0.772646
Lmus6	Muscle	Cool-acclimated	female	Cat	1.00568
LMmus2	Muscle	Warm-switched	female	Cat	1.19664
LMmus4	Muscle	Warm-switched	female	Cat	3.86423
LMmus6	Muscle	Warm-switched	female	Cat	0.251468
Mmus1	Muscle	Warm-acclimated	female	Cat	1.0335
Mmus3	Muscle	Warm-acclimated	female	Cat	3.21011
Mmus5	Muscle	Warm-acclimated	female	Cat	1.16587
MLmus2	Muscle	Cool-switched	female	Cat	0.334028
MLmus4	Muscle	Cool-switched	female	Cat	0.571394
Lski2	Skin	Cool-acclimated	female	Cat	1.41648
Lski4	Skin	Cool-acclimated	female	Cat	0.874023
Lski6	Skin	Cool-acclimated	female	Cat	0.709497
LMski2	Skin	Warm-switched	female	Cat	4.16358
LMski4	Skin	Warm-switched	female	Cat	0.71941
LMski6	Skin	Warm-switched	female	Cat	0.500892
Mski1	Skin	Warm-acclimated	female	Cat	1.70232
Mski3	Skin	Warm-acclimated	female	Cat	2.9761
Mski5	Skin	Warm-acclimated	female	Cat	1.04686
MLski2	Skin	Cool-switched	female	Cat	0.596905
MLski4	Skin	Cool-switched	female	Cat	1.31752
Lbra1	Brain	Cool-acclimated	male	G6pd	1.02802
Lbra3	Brain	Cool-acclimated	male	G6pd	1.0731
Lbra5	Brain	Cool-acclimated	male	G6pd	0.898879
LMbra1	Brain	Warm-switched	male	G6pd	1.00364
LMbra3	Brain	Warm-switched	male	G6pd	0.992091
LMbra5	Brain	Warm-switched	male	G6pd	0.881399
Mbra2	Brain	Warm-acclimated	male	G6pd	0.960298
Mbra4	Brain	Warm-acclimated	male	G6pd	0.950743
Mbra6	Brain	Warm-acclimated	male	G6pd	0.900951
MLbra1	Brain	Cool-switched	male	G6pd	1.01806
MLbra3	Brain	Cool-switched	male	G6pd	0.976058
MLbra5	Brain	Cool-switched	male	G6pd	1.03673
MLbra6	Brain	Cool-switched	male	G6pd	1.11948
Lhea1	Heart	Cool-acclimated	male	G6pd	0.815744
Lhea3	Heart	Cool-acclimated	male	G6pd	1.26063
Lhea5	Heart	Cool-acclimated	male	G6pd	0.923628
LMhea1	Heart	Warm-switched	male	G6pd	1.67131
LMhea3	Heart	Warm-switched	male	G6pd	0.999152
LMhea5	Heart	Warm-switched	male	G6pd	1.00062
Mhea2	Heart	Warm-acclimated	male	G6pd	3.03734
Mhea4	Heart	Warm-acclimated	male	G6pd	1.37676
Mhea6	Heart	Warm-acclimated	male	G6pd	2.2761
MLhea1	Heart	Cool-switched	male	G6pd	2.41802
MLhea3	Heart	Cool-switched	male	G6pd	0.866336
MLhea5	Heart	Cool-switched	male	G6pd	0.981063
MLhea6	Heart	Cool-switched	male	G6pd	0.987879
Llun1	Lung	Cool-acclimated	male	G6pd	1.09787
Llun3	Lung	Cool-acclimated	male	G6pd	0.977366
Llun5	Lung	Cool-acclimated	male	G6pd	0.924762
LMlun1	Lung	Warm-switched	male	G6pd	2.06257
LMlun3	Lung	Warm-switched	male	G6pd	1.21057
LMlun5	Lung	Warm-switched	male	G6pd	1.41436
Mlun2	Lung	Warm-acclimated	male	G6pd	2.5627
Mlun4	Lung	Warm-acclimated	male	G6pd	1.58779
Mlun6	Lung	Warm-acclimated	male	G6pd	2.3499
MLlun1	Lung	Cool-switched	male	G6pd	2.38617
MLlun3	Lung	Cool-switched	male	G6pd	1.38158
MLlun5	Lung	Cool-switched	male	G6pd	1.01598
MLlun6	Lung	Cool-switched	male	G6pd	1.22424
Lint1	Intestine	Cool-acclimated	male	G6pd	1.00001
Lint3	Intestine	Cool-acclimated	male	G6pd	0.991506
Lint5	Intestine	Cool-acclimated	male	G6pd	1.00848
LMint1	Intestine	Warm-switched	male	G6pd	1.01486
LMint3	Intestine	Warm-switched	male	G6pd	0.899896
LMint5	Intestine	Warm-switched	male	G6pd	0.969666
Mint2	Intestine	Warm-acclimated	male	G6pd	0.838203
Mint4	Intestine	Warm-acclimated	male	G6pd	0.749169
Mint6	Intestine	Warm-acclimated	male	G6pd	1.05231
MLint1	Intestine	Cool-switched	male	G6pd	1.25614
MLint3	Intestine	Cool-switched	male	G6pd	1.21551
MLint5	Intestine	Cool-switched	male	G6pd	1.2553
MLint6	Intestine	Cool-switched	male	G6pd	1.3487
Lliv1	Liver	Cool-acclimated	male	G6pd	1.1
Lliv3	Liver	Cool-acclimated	male	G6pd	0.914462
Lliv5	Liver	Cool-acclimated	male	G6pd	0.985533
LMliv1	Liver	Warm-switched	male	G6pd	1.59336
LMliv3	Liver	Warm-switched	male	G6pd	0.69443
LMliv5	Liver	Warm-switched	male	G6pd	0.850936
Mliv2	Liver	Warm-acclimated	male	G6pd	2.513
Mliv4	Liver	Warm-acclimated	male	G6pd	1.65304
Mliv6	Liver	Warm-acclimated	male	G6pd	2.77014
MLliv1	Liver	Cool-switched	male	G6pd	1.32259
MLliv3	Liver	Cool-switched	male	G6pd	0.439756
MLliv5	Liver	Cool-switched	male	G6pd	0.426317
MLliv6	Liver	Cool-switched	male	G6pd	0.659378
Lmus1	Muscle	Cool-acclimated	male	G6pd	0.935845
Lmus3	Muscle	Cool-acclimated	male	G6pd	0.925403
Lmus5	Muscle	Cool-acclimated	male	G6pd	1.13875
LMmus1	Muscle	Warm-switched	male	G6pd	1.9077
LMmus3	Muscle	Warm-switched	male	G6pd	1.39605
LMmus5	Muscle	Warm-switched	male	G6pd	1.39669
Mmus2	Muscle	Warm-acclimated	male	G6pd	2.93631
Mmus4	Muscle	Warm-acclimated	male	G6pd	2.21104
Mmus6	Muscle	Warm-acclimated	male	G6pd	2.00054
MLmus1	Muscle	Cool-switched	male	G6pd	1.80363
MLmus3	Muscle	Cool-switched	male	G6pd	1.11907
MLmus5	Muscle	Cool-switched	male	G6pd	1.06555
MLmus6	Muscle	Cool-switched	male	G6pd	1.45668
Lski1	Skin	Cool-acclimated	male	G6pd	0.803872
Lski3	Skin	Cool-acclimated	male	G6pd	1.1533
Lski5	Skin	Cool-acclimated	male	G6pd	1.04283
LMski1	Skin	Warm-switched	male	G6pd	1.29791
LMski3	Skin	Warm-switched	male	G6pd	0.950298
LMski5	Skin	Warm-switched	male	G6pd	0.949067
Mski2	Skin	Warm-acclimated	male	G6pd	1.16979
Mski4	Skin	Warm-acclimated	male	G6pd	1.2843
Mski6	Skin	Warm-acclimated	male	G6pd	1.69334
MLski1	Skin	Cool-switched	male	G6pd	1.37203
MLski3	Skin	Cool-switched	male	G6pd	1.57095
MLski5	Skin	Cool-switched	male	G6pd	1.37531
MLski6	Skin	Cool-switched	male	G6pd	1.3218
Lbra2	Brain	Cool-acclimated	female	G6pd	0.989785
Lbra4	Brain	Cool-acclimated	female	G6pd	0.932853
Lbra6	Brain	Cool-acclimated	female	G6pd	1.07736
LMbra2	Brain	Warm-switched	female	G6pd	0.901477
LMbra4	Brain	Warm-switched	female	G6pd	0.977156
LMbra6	Brain	Warm-switched	female	G6pd	0.99907
Mbra1	Brain	Warm-acclimated	female	G6pd	0.923609
Mbra3	Brain	Warm-acclimated	female	G6pd	0.877308
Mbra5	Brain	Warm-acclimated	female	G6pd	1.00164
MLbra2	Brain	Cool-switched	female	G6pd	1.0106
MLbra4	Brain	Cool-switched	female	G6pd	1.10559
Lhea2	Heart	Cool-acclimated	female	G6pd	1.28446
Lhea4	Heart	Cool-acclimated	female	G6pd	1.09515
Lhea6	Heart	Cool-acclimated	female	G6pd	0.62039
LMhea2	Heart	Warm-switched	female	G6pd	0.62295
LMhea4	Heart	Warm-switched	female	G6pd	1.41856
LMhea6	Heart	Warm-switched	female	G6pd	0.520714
Mhea1	Heart	Warm-acclimated	female	G6pd	0.932204
Mhea3	Heart	Warm-acclimated	female	G6pd	3.02117
Mhea5	Heart	Warm-acclimated	female	G6pd	0.863203
MLhea2	Heart	Cool-switched	female	G6pd	0.614319
MLhea4	Heart	Cool-switched	female	G6pd	0.790825
Llun2	Lung	Cool-acclimated	female	G6pd	1.20043
Llun4	Lung	Cool-acclimated	female	G6pd	1.12843
Llun6	Lung	Cool-acclimated	female	G6pd	0.671134
LMlun2	Lung	Warm-switched	female	G6pd	0.878298
LMlun4	Lung	Warm-switched	female	G6pd	1.04719
LMlun6	Lung	Warm-switched	female	G6pd	0.933333
Mlun1	Lung	Warm-acclimated	female	G6pd	1.00518
Mlun3	Lung	Warm-acclimated	female	G6pd	4.13939
Mlun5	Lung	Warm-acclimated	female	G6pd	0.913428
MLlun2	Lung	Cool-switched	female	G6pd	0.848506
MLlun4	Lung	Cool-switched	female	G6pd	0.945845
Lint2	Intestine	Cool-acclimated	female	G6pd	1.07977
Lint4	Intestine	Cool-acclimated	female	G6pd	0.959681
Lint6	Intestine	Cool-acclimated	female	G6pd	0.960545
LMint2	Intestine	Warm-switched	female	G6pd	1.38791
LMint4	Intestine	Warm-switched	female	G6pd	1.31257
LMint6	Intestine	Warm-switched	female	G6pd	0.731884
Mint1	Intestine	Warm-acclimated	female	G6pd	0.598715
Mint3	Intestine	Warm-acclimated	female	G6pd	0.669587
Mint5	Intestine	Warm-acclimated	female	G6pd	0.694155
MLint2	Intestine	Cool-switched	female	G6pd	0.825843
MLint4	Intestine	Cool-switched	female	G6pd	1.30232
Lliv2	Liver	Cool-acclimated	female	G6pd	1.03937
Lliv4	Liver	Cool-acclimated	female	G6pd	1.18565
Lliv6	Liver	Cool-acclimated	female	G6pd	0.774976
LMliv2	Liver	Warm-switched	female	G6pd	0.307759
LMliv4	Liver	Warm-switched	female	G6pd	0.451952
LMliv6	Liver	Warm-switched	female	G6pd	0.240834
Mliv1	Liver	Warm-acclimated	female	G6pd	0.423881
Mliv3	Liver	Warm-acclimated	female	G6pd	1.26553
Mliv5	Liver	Warm-acclimated	female	G6pd	0.216239
MLliv2	Liver	Cool-switched	female	G6pd	0.521375
MLliv4	Liver	Cool-switched	female	G6pd	0.429652
Lmus2	Muscle	Cool-acclimated	female	G6pd	0.802299
Lmus4	Muscle	Cool-acclimated	female	G6pd	1.05127
Lmus6	Muscle	Cool-acclimated	female	G6pd	1.14644
LMmus2	Muscle	Warm-switched	female	G6pd	1.13678
LMmus4	Muscle	Warm-switched	female	G6pd	1.4968
LMmus6	Muscle	Warm-switched	female	G6pd	1.09888
Mmus1	Muscle	Warm-acclimated	female	G6pd	1.1706
Mmus3	Muscle	Warm-acclimated	female	G6pd	2.23631
Mmus5	Muscle	Warm-acclimated	female	G6pd	1.27496
MLmus2	Muscle	Cool-switched	female	G6pd	0.732269
MLmus4	Muscle	Cool-switched	female	G6pd	1.18431
Lski2	Skin	Cool-acclimated	female	G6pd	1.20965
Lski4	Skin	Cool-acclimated	female	G6pd	0.783185
Lski6	Skin	Cool-acclimated	female	G6pd	1.00716
LMski2	Skin	Warm-switched	female	G6pd	1.35358
LMski4	Skin	Warm-switched	female	G6pd	1.04153
LMski6	Skin	Warm-switched	female	G6pd	1.00095
Mski1	Skin	Warm-acclimated	female	G6pd	1.25269
Mski3	Skin	Warm-acclimated	female	G6pd	1.58788
Mski5	Skin	Warm-acclimated	female	G6pd	0.533023
MLski2	Skin	Cool-switched	female	G6pd	0.600426
MLski4	Skin	Cool-switched	female	G6pd	0.827918
Lbra1	Brain	Cool-acclimated	male	Ogg1	0.872542
Lbra3	Brain	Cool-acclimated	male	Ogg1	1.01043
Lbra5	Brain	Cool-acclimated	male	Ogg1	1.11703
LMbra1	Brain	Warm-switched	male	Ogg1	1.14819
LMbra3	Brain	Warm-switched	male	Ogg1	1.11482
LMbra5	Brain	Warm-switched	male	Ogg1	1.02772
Mbra2	Brain	Warm-acclimated	male	Ogg1	1.11004
Mbra4	Brain	Warm-acclimated	male	Ogg1	1.02155
Mbra6	Brain	Warm-acclimated	male	Ogg1	0.710978
MLbra1	Brain	Cool-switched	male	Ogg1	0.679716
MLbra3	Brain	Cool-switched	male	Ogg1	1.43924
MLbra5	Brain	Cool-switched	male	Ogg1	0.992783
MLbra6	Brain	Cool-switched	male	Ogg1	0.745046
Lhea1	Heart	Cool-acclimated	male	Ogg1	0.911883
Lhea3	Heart	Cool-acclimated	male	Ogg1	0.969855
Lhea5	Heart	Cool-acclimated	male	Ogg1	1.11826
LMhea1	Heart	Warm-switched	male	Ogg1	1.29823
LMhea3	Heart	Warm-switched	male	Ogg1	2.1373
LMhea5	Heart	Warm-switched	male	Ogg1	2.47071
Mhea2	Heart	Warm-acclimated	male	Ogg1	2.99729
Mhea4	Heart	Warm-acclimated	male	Ogg1	3.36935
Mhea6	Heart	Warm-acclimated	male	Ogg1	1.78473
MLhea1	Heart	Cool-switched	male	Ogg1	0.770446
MLhea3	Heart	Cool-switched	male	Ogg1	3.14253
MLhea5	Heart	Cool-switched	male	Ogg1	1.32912
MLhea6	Heart	Cool-switched	male	Ogg1	0.943594
Llun1	Lung	Cool-acclimated	male	Ogg1	0.999642
Llun3	Lung	Cool-acclimated	male	Ogg1	0.913658
Llun5	Lung	Cool-acclimated	male	Ogg1	1.0867
LMlun1	Lung	Warm-switched	male	Ogg1	1.03552
LMlun3	Lung	Warm-switched	male	Ogg1	3.56342
LMlun5	Lung	Warm-switched	male	Ogg1	3.3749
Mlun2	Lung	Warm-acclimated	male	Ogg1	4.09242
Mlun4	Lung	Warm-acclimated	male	Ogg1	3.66659
Mlun6	Lung	Warm-acclimated	male	Ogg1	0.735044
MLlun1	Lung	Cool-switched	male	Ogg1	0.619215
MLlun3	Lung	Cool-switched	male	Ogg1	3.82879
MLlun5	Lung	Cool-switched	male	Ogg1	0.843114
MLlun6	Lung	Cool-switched	male	Ogg1	0.797704
Lint1	Intestine	Cool-acclimated	male	Ogg1	0.919844
Lint3	Intestine	Cool-acclimated	male	Ogg1	0.788812
Lint5	Intestine	Cool-acclimated	male	Ogg1	1.29134
LMint1	Intestine	Warm-switched	male	Ogg1	0.578674
LMint3	Intestine	Warm-switched	male	Ogg1	2.50002
LMint5	Intestine	Warm-switched	male	Ogg1	1.74806
Mint2	Intestine	Warm-acclimated	male	Ogg1	2.6774
Mint4	Intestine	Warm-acclimated	male	Ogg1	2.9425
Mint6	Intestine	Warm-acclimated	male	Ogg1	1.30079
MLint1	Intestine	Cool-switched	male	Ogg1	0.494285
MLint3	Intestine	Cool-switched	male	Ogg1	3.5322
MLint5	Intestine	Cool-switched	male	Ogg1	0.730558
MLint6	Intestine	Cool-switched	male	Ogg1	0.478618
Lliv1	Liver	Cool-acclimated	male	Ogg1	1.28106
Lliv3	Liver	Cool-acclimated	male	Ogg1	0.606045
Lliv5	Liver	Cool-acclimated	male	Ogg1	1.1129
LMliv1	Liver	Warm-switched	male	Ogg1	1.31836
LMliv3	Liver	Warm-switched	male	Ogg1	4.2001
LMliv5	Liver	Warm-switched	male	Ogg1	3.44182
Mliv2	Liver	Warm-acclimated	male	Ogg1	3.88499
Mliv4	Liver	Warm-acclimated	male	Ogg1	4.94024
Mliv6	Liver	Warm-acclimated	male	Ogg1	1.6247
MLliv1	Liver	Cool-switched	male	Ogg1	1.11978
MLliv3	Liver	Cool-switched	male	Ogg1	4.24085
MLliv5	Liver	Cool-switched	male	Ogg1	1.01155
MLliv6	Liver	Cool-switched	male	Ogg1	0.753456
Lmus1	Muscle	Cool-acclimated	male	Ogg1	0.920136
Lmus3	Muscle	Cool-acclimated	male	Ogg1	0.931793
Lmus5	Muscle	Cool-acclimated	male	Ogg1	1.14807
LMmus1	Muscle	Warm-switched	male	Ogg1	1.36267
LMmus3	Muscle	Warm-switched	male	Ogg1	1.9944
LMmus5	Muscle	Warm-switched	male	Ogg1	1.40812
Mmus2	Muscle	Warm-acclimated	male	Ogg1	2.84243
Mmus4	Muscle	Warm-acclimated	male	Ogg1	3.55597
Mmus6	Muscle	Warm-acclimated	male	Ogg1	1.99902
MLmus1	Muscle	Cool-switched	male	Ogg1	0.816482
MLmus3	Muscle	Cool-switched	male	Ogg1	3.54537
MLmus5	Muscle	Cool-switched	male	Ogg1	0.931258
MLmus6	Muscle	Cool-switched	male	Ogg1	1.24406
Lski1	Skin	Cool-acclimated	male	Ogg1	0.975023
Lski3	Skin	Cool-acclimated	male	Ogg1	0.926726
Lski5	Skin	Cool-acclimated	male	Ogg1	1.09825
LMski1	Skin	Warm-switched	male	Ogg1	0.823064
LMski3	Skin	Warm-switched	male	Ogg1	2.86263
LMski5	Skin	Warm-switched	male	Ogg1	2.96868
Mski2	Skin	Warm-acclimated	male	Ogg1	3.55952
Mski4	Skin	Warm-acclimated	male	Ogg1	4.26588
Mski6	Skin	Warm-acclimated	male	Ogg1	1.21106
MLski1	Skin	Cool-switched	male	Ogg1	1.02802
MLski3	Skin	Cool-switched	male	Ogg1	4.08429
MLski5	Skin	Cool-switched	male	Ogg1	0.947893
MLski6	Skin	Cool-switched	male	Ogg1	1.1667
Lbra2	Brain	Cool-acclimated	female	Ogg1	1.12914
Lbra4	Brain	Cool-acclimated	female	Ogg1	0.870482
Lbra6	Brain	Cool-acclimated	female	Ogg1	1.00038
LMbra2	Brain	Warm-switched	female	Ogg1	1.22177
LMbra4	Brain	Warm-switched	female	Ogg1	0.860842
LMbra6	Brain	Warm-switched	female	Ogg1	1.05235
Mbra1	Brain	Warm-acclimated	female	Ogg1	1.32052
Mbra3	Brain	Warm-acclimated	female	Ogg1	1.19931
Mbra5	Brain	Warm-acclimated	female	Ogg1	0.886891
MLbra2	Brain	Cool-switched	female	Ogg1	1.05554
MLbra4	Brain	Cool-switched	female	Ogg1	1.15038
Lhea2	Heart	Cool-acclimated	female	Ogg1	1.27272
Lhea4	Heart	Cool-acclimated	female	Ogg1	0.958644
Lhea6	Heart	Cool-acclimated	female	Ogg1	0.768637
LMhea2	Heart	Warm-switched	female	Ogg1	0.524233
LMhea4	Heart	Warm-switched	female	Ogg1	0.929776
LMhea6	Heart	Warm-switched	female	Ogg1	0.87587
Mhea1	Heart	Warm-acclimated	female	Ogg1	2.25593
Mhea3	Heart	Warm-acclimated	female	Ogg1	0.754525
Mhea5	Heart	Warm-acclimated	female	Ogg1	0.618297
MLhea2	Heart	Cool-switched	female	Ogg1	1.1259
MLhea4	Heart	Cool-switched	female	Ogg1	1.14249
Llun2	Lung	Cool-acclimated	female	Ogg1	1.72985
Llun4	Lung	Cool-acclimated	female	Ogg1	0.790618
Llun6	Lung	Cool-acclimated	female	Ogg1	0.479536
LMlun2	Lung	Warm-switched	female	Ogg1	0.92836
LMlun4	Lung	Warm-switched	female	Ogg1	0.361696
LMlun6	Lung	Warm-switched	female	Ogg1	0.322952
Mlun1	Lung	Warm-acclimated	female	Ogg1	2.07342
Mlun3	Lung	Warm-acclimated	female	Ogg1	0.669739
Mlun5	Lung	Warm-acclimated	female	Ogg1	0.519518
MLlun2	Lung	Cool-switched	female	Ogg1	0.567978
MLlun4	Lung	Cool-switched	female	Ogg1	0.646733
Lint2	Intestine	Cool-acclimated	female	Ogg1	1.46955
Lint4	Intestine	Cool-acclimated	female	Ogg1	1.02306
Lint6	Intestine	Cool-acclimated	female	Ogg1	0.507389
LMint2	Intestine	Warm-switched	female	Ogg1	0.496249
LMint4	Intestine	Warm-switched	female	Ogg1	0.542221
LMint6	Intestine	Warm-switched	female	Ogg1	0.65256
Mint1	Intestine	Warm-acclimated	female	Ogg1	1.71651
Mint3	Intestine	Warm-acclimated	female	Ogg1	0.304898
Mint5	Intestine	Warm-acclimated	female	Ogg1	0.281248
MLint2	Intestine	Cool-switched	female	Ogg1	0.518636
MLint4	Intestine	Cool-switched	female	Ogg1	0.376143
Lliv2	Liver	Cool-acclimated	female	Ogg1	1.42011
Lliv4	Liver	Cool-acclimated	female	Ogg1	1.16912
Lliv6	Liver	Cool-acclimated	female	Ogg1	0.410771
LMliv2	Liver	Warm-switched	female	Ogg1	0.701003
LMliv4	Liver	Warm-switched	female	Ogg1	0.260275
LMliv6	Liver	Warm-switched	female	Ogg1	0.490428
Mliv1	Liver	Warm-acclimated	female	Ogg1	1.87925
Mliv3	Liver	Warm-acclimated	female	Ogg1	0.603691
Mliv5	Liver	Warm-acclimated	female	Ogg1	0.285642
MLliv2	Liver	Cool-switched	female	Ogg1	0.41375
MLliv4	Liver	Cool-switched	female	Ogg1	0.5438
Lmus2	Muscle	Cool-acclimated	female	Ogg1	1.67457
Lmus4	Muscle	Cool-acclimated	female	Ogg1	0.628612
Lmus6	Muscle	Cool-acclimated	female	Ogg1	0.69682
LMmus2	Muscle	Warm-switched	female	Ogg1	2.10785
LMmus4	Muscle	Warm-switched	female	Ogg1	1.86292
LMmus6	Muscle	Warm-switched	female	Ogg1	1.30873
Mmus1	Muscle	Warm-acclimated	female	Ogg1	1.57542
Mmus3	Muscle	Warm-acclimated	female	Ogg1	0.64256
Mmus5	Muscle	Warm-acclimated	female	Ogg1	0.683826
MLmus2	Muscle	Cool-switched	female	Ogg1	0.879485
MLmus4	Muscle	Cool-switched	female	Ogg1	1.31011
Lski2	Skin	Cool-acclimated	female	Ogg1	1.25698
Lski4	Skin	Cool-acclimated	female	Ogg1	0.9351
Lski6	Skin	Cool-acclimated	female	Ogg1	0.807915
LMski2	Skin	Warm-switched	female	Ogg1	0.831839
LMski4	Skin	Warm-switched	female	Ogg1	0.52311
LMski6	Skin	Warm-switched	female	Ogg1	0.65725
Mski1	Skin	Warm-acclimated	female	Ogg1	3.42404
Mski3	Skin	Warm-acclimated	female	Ogg1	0.653118
Mski5	Skin	Warm-acclimated	female	Ogg1	0.708493
MLski2	Skin	Cool-switched	female	Ogg1	0.78031
MLski4	Skin	Cool-switched	female	Ogg1	0.553523

## Sheet: Figure S5
Fig S5A
	Organ	Treatment	Sex	Gene_name	Fold_change
Lbra1	Brain	Cool-acclimated	male	Jarid2	1.11204
Lbra3	Brain	Cool-acclimated	male	Jarid2	0.846477
Lbra5	Brain	Cool-acclimated	male	Jarid2	1.04149
LMbra1	Brain	Warm-switched	male	Jarid2	5.04038
LMbra3	Brain	Warm-switched	male	Jarid2	5.68765
LMbra5	Brain	Warm-switched	male	Jarid2	4.39357
Mbra2	Brain	Warm-acclimated	male	Jarid2	4.42899
Mbra4	Brain	Warm-acclimated	male	Jarid2	4.32931
Mbra6	Brain	Warm-acclimated	male	Jarid2	4.03421
MLbra1	Brain	Cool-switched	male	Jarid2	0.783113
MLbra3	Brain	Cool-switched	male	Jarid2	0.895109
MLbra5	Brain	Cool-switched	male	Jarid2	0.613944
MLbra6	Brain	Cool-switched	male	Jarid2	0.686894
Lhea1	Heart	Cool-acclimated	male	Jarid2	1.08849
Lhea3	Heart	Cool-acclimated	male	Jarid2	1.04876
Lhea5	Heart	Cool-acclimated	male	Jarid2	0.862749
LMhea1	Heart	Warm-switched	male	Jarid2	6.59664
LMhea3	Heart	Warm-switched	male	Jarid2	6.57457
LMhea5	Heart	Warm-switched	male	Jarid2	6.78947
Mhea2	Heart	Warm-acclimated	male	Jarid2	6.02931
Mhea4	Heart	Warm-acclimated	male	Jarid2	7.74416
Mhea6	Heart	Warm-acclimated	male	Jarid2	7.20201
MLhea1	Heart	Cool-switched	male	Jarid2	1.15112
MLhea3	Heart	Cool-switched	male	Jarid2	0.849382
MLhea5	Heart	Cool-switched	male	Jarid2	0.869095
MLhea6	Heart	Cool-switched	male	Jarid2	1.10783
Llun1	Lung	Cool-acclimated	male	Jarid2	1.10224
Llun3	Lung	Cool-acclimated	male	Jarid2	0.85401
Llun5	Lung	Cool-acclimated	male	Jarid2	1.04375
LMlun1	Lung	Warm-switched	male	Jarid2	7.05771
LMlun3	Lung	Warm-switched	male	Jarid2	6.65382
LMlun5	Lung	Warm-switched	male	Jarid2	5.70111
Mlun2	Lung	Warm-acclimated	male	Jarid2	5.50686
Mlun4	Lung	Warm-acclimated	male	Jarid2	5.94661
Mlun6	Lung	Warm-acclimated	male	Jarid2	4.73025
MLlun1	Lung	Cool-switched	male	Jarid2	1.21082
MLlun3	Lung	Cool-switched	male	Jarid2	1.15811
MLlun5	Lung	Cool-switched	male	Jarid2	1.00692
MLlun6	Lung	Cool-switched	male	Jarid2	1.12298
Lint1	Intestine	Cool-acclimated	male	Jarid2	1.26136
Lint3	Intestine	Cool-acclimated	male	Jarid2	0.857333
Lint5	Intestine	Cool-acclimated	male	Jarid2	0.88131
LMint1	Intestine	Warm-switched	male	Jarid2	6.38105
LMint3	Intestine	Warm-switched	male	Jarid2	6.50202
LMint5	Intestine	Warm-switched	male	Jarid2	5.72718
Mint2	Intestine	Warm-acclimated	male	Jarid2	5.28948
Mint4	Intestine	Warm-acclimated	male	Jarid2	3.86507
Mint6	Intestine	Warm-acclimated	male	Jarid2	4.47363
MLint1	Intestine	Cool-switched	male	Jarid2	1.26407
MLint3	Intestine	Cool-switched	male	Jarid2	1.21309
MLint5	Intestine	Cool-switched	male	Jarid2	1.43876
MLint6	Intestine	Cool-switched	male	Jarid2	1.39703
Lliv1	Liver	Cool-acclimated	male	Jarid2	1.0947
Lliv3	Liver	Cool-acclimated	male	Jarid2	1.10465
Lliv5	Liver	Cool-acclimated	male	Jarid2	0.800657
LMliv1	Liver	Warm-switched	male	Jarid2	5.13951
LMliv3	Liver	Warm-switched	male	Jarid2	5.396
LMliv5	Liver	Warm-switched	male	Jarid2	5.17475
Mliv2	Liver	Warm-acclimated	male	Jarid2	7.75877
Mliv4	Liver	Warm-acclimated	male	Jarid2	5.6783
Mliv6	Liver	Warm-acclimated	male	Jarid2	3.20783
MLliv1	Liver	Cool-switched	male	Jarid2	1.35814
MLliv3	Liver	Cool-switched	male	Jarid2	1.1842
MLliv5	Liver	Cool-switched	male	Jarid2	1.14093
MLliv6	Liver	Cool-switched	male	Jarid2	1.03427
Lmus1	Muscle	Cool-acclimated	male	Jarid2	0.992701
Lmus3	Muscle	Cool-acclimated	male	Jarid2	0.671271
Lmus5	Muscle	Cool-acclimated	male	Jarid2	1.33603
LMmus1	Muscle	Warm-switched	male	Jarid2	7.54844
LMmus3	Muscle	Warm-switched	male	Jarid2	5.993
LMmus5	Muscle	Warm-switched	male	Jarid2	7.38073
Mmus2	Muscle	Warm-acclimated	male	Jarid2	8.19416
Mmus4	Muscle	Warm-acclimated	male	Jarid2	8.10262
Mmus6	Muscle	Warm-acclimated	male	Jarid2	4.87452
MLmus1	Muscle	Cool-switched	male	Jarid2	1.17289
MLmus3	Muscle	Cool-switched	male	Jarid2	0.832096
MLmus5	Muscle	Cool-switched	male	Jarid2	1.18921
MLmus6	Muscle	Cool-switched	male	Jarid2	0.988212
Lski1	Skin	Cool-acclimated	male	Jarid2	0.99132
Lski3	Skin	Cool-acclimated	male	Jarid2	0.964296
Lski5	Skin	Cool-acclimated	male	Jarid2	1.04438
LMski1	Skin	Warm-switched	male	Jarid2	7.56566
LMski3	Skin	Warm-switched	male	Jarid2	6.00863
LMski5	Skin	Warm-switched	male	Jarid2	6.13056
Mski2	Skin	Warm-acclimated	male	Jarid2	6.74746
Mski4	Skin	Warm-acclimated	male	Jarid2	7.43172
Mski6	Skin	Warm-acclimated	male	Jarid2	3.67397
MLski1	Skin	Cool-switched	male	Jarid2	0.915183
MLski3	Skin	Cool-switched	male	Jarid2	1.16398
MLski5	Skin	Cool-switched	male	Jarid2	1.13668
MLski6	Skin	Cool-switched	male	Jarid2	1.57307
Lbra2	Brain	Cool-acclimated	female	Jarid2	1.29468
Lbra4	Brain	Cool-acclimated	female	Jarid2	0.609847
Lbra6	Brain	Cool-acclimated	female	Jarid2	1.09547
LMbra2	Brain	Warm-switched	female	Jarid2	7.85673
LMbra4	Brain	Warm-switched	female	Jarid2	6.46016
LMbra6	Brain	Warm-switched	female	Jarid2	6.07407
Mbra1	Brain	Warm-acclimated	female	Jarid2	4.75818
Mbra3	Brain	Warm-acclimated	female	Jarid2	9.49758
Mbra5	Brain	Warm-acclimated	female	Jarid2	7.92086
MLbra2	Brain	Cool-switched	female	Jarid2	1.15867
MLbra4	Brain	Cool-switched	female	Jarid2	1.08522
Lhea2	Heart	Cool-acclimated	female	Jarid2	0.952706
Lhea4	Heart	Cool-acclimated	female	Jarid2	1.04016
Lhea6	Heart	Cool-acclimated	female	Jarid2	1.00714
LMhea2	Heart	Warm-switched	female	Jarid2	4.94721
LMhea4	Heart	Warm-switched	female	Jarid2	10.345
LMhea6	Heart	Warm-switched	female	Jarid2	5.36247
Mhea1	Heart	Warm-acclimated	female	Jarid2	8.08428
Mhea3	Heart	Warm-acclimated	female	Jarid2	9.72382
Mhea5	Heart	Warm-acclimated	female	Jarid2	10.1834
MLhea2	Heart	Cool-switched	female	Jarid2	1.33414
MLhea4	Heart	Cool-switched	female	Jarid2	1.13376
Llun2	Lung	Cool-acclimated	female	Jarid2	1.13953
Llun4	Lung	Cool-acclimated	female	Jarid2	0.840169
Llun6	Lung	Cool-acclimated	female	Jarid2	1.0203
LMlun2	Lung	Warm-switched	female	Jarid2	6.35649
LMlun4	Lung	Warm-switched	female	Jarid2	6.14514
LMlun6	Lung	Warm-switched	female	Jarid2	3.56863
Mlun1	Lung	Warm-acclimated	female	Jarid2	6.25982
Mlun3	Lung	Warm-acclimated	female	Jarid2	6.19078
Mlun5	Lung	Warm-acclimated	female	Jarid2	6.5262
MLlun2	Lung	Cool-switched	female	Jarid2	1.16265
MLlun4	Lung	Cool-switched	female	Jarid2	1.00552
Lint2	Intestine	Cool-acclimated	female	Jarid2	1.03859
Lint4	Intestine	Cool-acclimated	female	Jarid2	0.940403
Lint6	Intestine	Cool-acclimated	female	Jarid2	1.021
LMint2	Intestine	Warm-switched	female	Jarid2	5.0461
LMint4	Intestine	Warm-switched	female	Jarid2	9.10301
LMint6	Intestine	Warm-switched	female	Jarid2	3.55815
Mint1	Intestine	Warm-acclimated	female	Jarid2	7.10971
Mint3	Intestine	Warm-acclimated	female	Jarid2	7.45893
Mint5	Intestine	Warm-acclimated	female	Jarid2	15.3937
MLint2	Intestine	Cool-switched	female	Jarid2	1.06722
MLint4	Intestine	Cool-switched	female	Jarid2	1.03777
Lliv2	Liver	Cool-acclimated	female	Jarid2	0.985506
Lliv4	Liver	Cool-acclimated	female	Jarid2	1.13873
Lliv6	Liver	Cool-acclimated	female	Jarid2	0.875768
LMliv2	Liver	Warm-switched	female	Jarid2	5.21082
LMliv4	Liver	Warm-switched	female	Jarid2	4.67475
LMliv6	Liver	Warm-switched	female	Jarid2	2.16129
Mliv1	Liver	Warm-acclimated	female	Jarid2	5.4057
Mliv3	Liver	Warm-acclimated	female	Jarid2	7.2836
Mliv5	Liver	Warm-acclimated	female	Jarid2	5.85637
MLliv2	Liver	Cool-switched	female	Jarid2	1.60568
MLliv4	Liver	Cool-switched	female	Jarid2	0.739686
Lmus2	Muscle	Cool-acclimated	female	Jarid2	0.97574
Lmus4	Muscle	Cool-acclimated	female	Jarid2	0.811601
Lmus6	Muscle	Cool-acclimated	female	Jarid2	1.21266
LMmus2	Muscle	Warm-switched	female	Jarid2	6.47688
LMmus4	Muscle	Warm-switched	female	Jarid2	6.1945
LMmus6	Muscle	Warm-switched	female	Jarid2	8.30093
Mmus1	Muscle	Warm-acclimated	female	Jarid2	8.76036
Mmus3	Muscle	Warm-acclimated	female	Jarid2	6.87152
Mmus5	Muscle	Warm-acclimated	female	Jarid2	9.35735
MLmus2	Muscle	Cool-switched	female	Jarid2	0.777065
MLmus4	Muscle	Cool-switched	female	Jarid2	0.932122
Lski2	Skin	Cool-acclimated	female	Jarid2	0.958443
Lski4	Skin	Cool-acclimated	female	Jarid2	0.925649
Lski6	Skin	Cool-acclimated	female	Jarid2	1.11591
LMski2	Skin	Warm-switched	female	Jarid2	4.93663
LMski4	Skin	Warm-switched	female	Jarid2	7.76929
LMski6	Skin	Warm-switched	female	Jarid2	4.39385
Mski1	Skin	Warm-acclimated	female	Jarid2	5.75059
Mski3	Skin	Warm-acclimated	female	Jarid2	8.93174
Mski5	Skin	Warm-acclimated	female	Jarid2	6.88295
MLski2	Skin	Cool-switched	female	Jarid2	0.904883
MLski4	Skin	Cool-switched	female	Jarid2	1.07203
Lbra1	Brain	Cool-acclimated	male	Kdm6b	1.1331
Lbra3	Brain	Cool-acclimated	male	Kdm6b	0.831116
Lbra5	Brain	Cool-acclimated	male	Kdm6b	1.03579
LMbra1	Brain	Warm-switched	male	Kdm6b	0.178096
LMbra3	Brain	Warm-switched	male	Kdm6b	0.270942
LMbra5	Brain	Warm-switched	male	Kdm6b	0.220741
Mbra2	Brain	Warm-acclimated	male	Kdm6b	0.163103
Mbra4	Brain	Warm-acclimated	male	Kdm6b	0.167122
Mbra6	Brain	Warm-acclimated	male	Kdm6b	0.173043
MLbra1	Brain	Cool-switched	male	Kdm6b	0.725251
MLbra3	Brain	Cool-switched	male	Kdm6b	0.926652
MLbra5	Brain	Cool-switched	male	Kdm6b	0.568251
MLbra6	Brain	Cool-switched	male	Kdm6b	0.508589
Lhea1	Heart	Cool-acclimated	male	Kdm6b	0.916959
Lhea3	Heart	Cool-acclimated	male	Kdm6b	1.14806
Lhea5	Heart	Cool-acclimated	male	Kdm6b	0.93498
LMhea1	Heart	Warm-switched	male	Kdm6b	0.447835
LMhea3	Heart	Warm-switched	male	Kdm6b	0.333669
LMhea5	Heart	Warm-switched	male	Kdm6b	0.301821
Mhea2	Heart	Warm-acclimated	male	Kdm6b	0.457293
Mhea4	Heart	Warm-acclimated	male	Kdm6b	0.410723
Mhea6	Heart	Warm-acclimated	male	Kdm6b	0.433458
MLhea1	Heart	Cool-switched	male	Kdm6b	1.29301
MLhea3	Heart	Cool-switched	male	Kdm6b	1.20995
MLhea5	Heart	Cool-switched	male	Kdm6b	0.859949
MLhea6	Heart	Cool-switched	male	Kdm6b	0.810306
Llun1	Lung	Cool-acclimated	male	Kdm6b	1.10879
Llun3	Lung	Cool-acclimated	male	Kdm6b	1.03779
Llun5	Lung	Cool-acclimated	male	Kdm6b	0.85342
LMlun1	Lung	Warm-switched	male	Kdm6b	0.355694
LMlun3	Lung	Warm-switched	male	Kdm6b	0.397465
LMlun5	Lung	Warm-switched	male	Kdm6b	0.418369
Mlun2	Lung	Warm-acclimated	male	Kdm6b	0.441451
Mlun4	Lung	Warm-acclimated	male	Kdm6b	0.381828
Mlun6	Lung	Warm-acclimated	male	Kdm6b	0.416929
MLlun1	Lung	Cool-switched	male	Kdm6b	1.077
MLlun3	Lung	Cool-switched	male	Kdm6b	0.891672
MLlun5	Lung	Cool-switched	male	Kdm6b	0.762208
MLlun6	Lung	Cool-switched	male	Kdm6b	0.917041
Lint1	Intestine	Cool-acclimated	male	Kdm6b	1.39147
Lint3	Intestine	Cool-acclimated	male	Kdm6b	0.771484
Lint5	Intestine	Cool-acclimated	male	Kdm6b	0.837047
LMint1	Intestine	Warm-switched	male	Kdm6b	0.412213
LMint3	Intestine	Warm-switched	male	Kdm6b	0.487399
LMint5	Intestine	Warm-switched	male	Kdm6b	0.358453
Mint2	Intestine	Warm-acclimated	male	Kdm6b	0.438767
Mint4	Intestine	Warm-acclimated	male	Kdm6b	0.311624
Mint6	Intestine	Warm-acclimated	male	Kdm6b	0.378593
MLint1	Intestine	Cool-switched	male	Kdm6b	0.807058
MLint3	Intestine	Cool-switched	male	Kdm6b	1.05928
MLint5	Intestine	Cool-switched	male	Kdm6b	1.13654
MLint6	Intestine	Cool-switched	male	Kdm6b	0.871998
Lliv1	Liver	Cool-acclimated	male	Kdm6b	0.905224
Lliv3	Liver	Cool-acclimated	male	Kdm6b	0.944273
Lliv5	Liver	Cool-acclimated	male	Kdm6b	1.1505
LMliv1	Liver	Warm-switched	male	Kdm6b	0.449255
LMliv3	Liver	Warm-switched	male	Kdm6b	0.369358
LMliv5	Liver	Warm-switched	male	Kdm6b	0.530724
Mliv2	Liver	Warm-acclimated	male	Kdm6b	0.407183
Mliv4	Liver	Warm-acclimated	male	Kdm6b	0.489942
Mliv6	Liver	Warm-acclimated	male	Kdm6b	0.348361
MLliv1	Liver	Cool-switched	male	Kdm6b	0.821824
MLliv3	Liver	Cool-switched	male	Kdm6b	1.02328
MLliv5	Liver	Cool-switched	male	Kdm6b	0.933412
MLliv6	Liver	Cool-switched	male	Kdm6b	0.834917
Lmus1	Muscle	Cool-acclimated	male	Kdm6b	0.995591
Lmus3	Muscle	Cool-acclimated	male	Kdm6b	0.654902
Lmus5	Muscle	Cool-acclimated	male	Kdm6b	1.34951
LMmus1	Muscle	Warm-switched	male	Kdm6b	0.450515
LMmus3	Muscle	Warm-switched	male	Kdm6b	0.202884
LMmus5	Muscle	Warm-switched	male	Kdm6b	0.327267
Mmus2	Muscle	Warm-acclimated	male	Kdm6b	0.579764
Mmus4	Muscle	Warm-acclimated	male	Kdm6b	0.474194
Mmus6	Muscle	Warm-acclimated	male	Kdm6b	0.396345
MLmus1	Muscle	Cool-switched	male	Kdm6b	1.06291
MLmus3	Muscle	Cool-switched	male	Kdm6b	0.805548
MLmus5	Muscle	Cool-switched	male	Kdm6b	1.37795
MLmus6	Muscle	Cool-switched	male	Kdm6b	0.945045
Lski1	Skin	Cool-acclimated	male	Kdm6b	1.19504
Lski3	Skin	Cool-acclimated	male	Kdm6b	1.11576
Lski5	Skin	Cool-acclimated	male	Kdm6b	0.689206
LMski1	Skin	Warm-switched	male	Kdm6b	0.582451
LMski3	Skin	Warm-switched	male	Kdm6b	0.294886
LMski5	Skin	Warm-switched	male	Kdm6b	0.326645
Mski2	Skin	Warm-acclimated	male	Kdm6b	0.649491
Mski4	Skin	Warm-acclimated	male	Kdm6b	0.430499
Mski6	Skin	Warm-acclimated	male	Kdm6b	0.369381
MLski1	Skin	Cool-switched	male	Kdm6b	0.732912
MLski3	Skin	Cool-switched	male	Kdm6b	0.834133
MLski5	Skin	Cool-switched	male	Kdm6b	0.856503
MLski6	Skin	Cool-switched	male	Kdm6b	1.22323
Lbra2	Brain	Cool-acclimated	female	Kdm6b	1.15875
Lbra4	Brain	Cool-acclimated	female	Kdm6b	0.668179
Lbra6	Brain	Cool-acclimated	female	Kdm6b	1.17307
LMbra2	Brain	Warm-switched	female	Kdm6b	0.403459
LMbra4	Brain	Warm-switched	female	Kdm6b	0.311045
LMbra6	Brain	Warm-switched	female	Kdm6b	0.355982
Mbra1	Brain	Warm-acclimated	female	Kdm6b	0.237748
Mbra3	Brain	Warm-acclimated	female	Kdm6b	0.474301
Mbra5	Brain	Warm-acclimated	female	Kdm6b	0.298737
MLbra2	Brain	Cool-switched	female	Kdm6b	1.14317
MLbra4	Brain	Cool-switched	female	Kdm6b	0.885085
Lhea2	Heart	Cool-acclimated	female	Kdm6b	1.08614
Lhea4	Heart	Cool-acclimated	female	Kdm6b	0.933485
Lhea6	Heart	Cool-acclimated	female	Kdm6b	0.980372
LMhea2	Heart	Warm-switched	female	Kdm6b	0.44436
LMhea4	Heart	Warm-switched	female	Kdm6b	0.752783
LMhea6	Heart	Warm-switched	female	Kdm6b	0.421244
Mhea1	Heart	Warm-acclimated	female	Kdm6b	0.916624
Mhea3	Heart	Warm-acclimated	female	Kdm6b	0.847415
Mhea5	Heart	Warm-acclimated	female	Kdm6b	0.898971
MLhea2	Heart	Cool-switched	female	Kdm6b	1.11475
MLhea4	Heart	Cool-switched	female	Kdm6b	1.72686
Llun2	Lung	Cool-acclimated	female	Kdm6b	1.09217
Llun4	Lung	Cool-acclimated	female	Kdm6b	0.873551
Llun6	Lung	Cool-acclimated	female	Kdm6b	1.03428
LMlun2	Lung	Warm-switched	female	Kdm6b	0.464963
LMlun4	Lung	Warm-switched	female	Kdm6b	0.453645
LMlun6	Lung	Warm-switched	female	Kdm6b	0.4937
Mlun1	Lung	Warm-acclimated	female	Kdm6b	0.465936
Mlun3	Lung	Warm-acclimated	female	Kdm6b	0.529833
Mlun5	Lung	Warm-acclimated	female	Kdm6b	0.582665
MLlun2	Lung	Cool-switched	female	Kdm6b	1.15624
MLlun4	Lung	Cool-switched	female	Kdm6b	0.925203
Lint2	Intestine	Cool-acclimated	female	Kdm6b	0.93444
Lint4	Intestine	Cool-acclimated	female	Kdm6b	1.13508
Lint6	Intestine	Cool-acclimated	female	Kdm6b	0.930478
LMint2	Intestine	Warm-switched	female	Kdm6b	0.415225
LMint4	Intestine	Warm-switched	female	Kdm6b	0.68248
LMint6	Intestine	Warm-switched	female	Kdm6b	0.452637
Mint1	Intestine	Warm-acclimated	female	Kdm6b	0.600893
Mint3	Intestine	Warm-acclimated	female	Kdm6b	0.490843
Mint5	Intestine	Warm-acclimated	female	Kdm6b	1.1293
MLint2	Intestine	Cool-switched	female	Kdm6b	1.1097
MLint4	Intestine	Cool-switched	female	Kdm6b	0.92656
Lliv2	Liver	Cool-acclimated	female	Kdm6b	0.882111
Lliv4	Liver	Cool-acclimated	female	Kdm6b	1.36073
Lliv6	Liver	Cool-acclimated	female	Kdm6b	0.757161
LMliv2	Liver	Warm-switched	female	Kdm6b	0.867529
LMliv4	Liver	Warm-switched	female	Kdm6b	0.799867
LMliv6	Liver	Warm-switched	female	Kdm6b	0.339765
Mliv1	Liver	Warm-acclimated	female	Kdm6b	0.694537
Mliv3	Liver	Warm-acclimated	female	Kdm6b	1.15818
Mliv5	Liver	Warm-acclimated	female	Kdm6b	0.570839
MLliv2	Liver	Cool-switched	female	Kdm6b	1.10385
MLliv4	Liver	Cool-switched	female	Kdm6b	0.534062
Lmus2	Muscle	Cool-acclimated	female	Kdm6b	0.929263
Lmus4	Muscle	Cool-acclimated	female	Kdm6b	0.93528
Lmus6	Muscle	Cool-acclimated	female	Kdm6b	1.13546
LMmus2	Muscle	Warm-switched	female	Kdm6b	0.595576
LMmus4	Muscle	Warm-switched	female	Kdm6b	0.473785
LMmus6	Muscle	Warm-switched	female	Kdm6b	0.866655
Mmus1	Muscle	Warm-acclimated	female	Kdm6b	0.577837
Mmus3	Muscle	Warm-acclimated	female	Kdm6b	0.477685
Mmus5	Muscle	Warm-acclimated	female	Kdm6b	0.469759
MLmus2	Muscle	Cool-switched	female	Kdm6b	0.864294
MLmus4	Muscle	Cool-switched	female	Kdm6b	1.23803
Lski2	Skin	Cool-acclimated	female	Kdm6b	1.04186
Lski4	Skin	Cool-acclimated	female	Kdm6b	1.00501
Lski6	Skin	Cool-acclimated	female	Kdm6b	0.953127
LMski2	Skin	Warm-switched	female	Kdm6b	0.697497
LMski4	Skin	Warm-switched	female	Kdm6b	0.440856
LMski6	Skin	Warm-switched	female	Kdm6b	0.355175
Mski1	Skin	Warm-acclimated	female	Kdm6b	0.426881
Mski3	Skin	Warm-acclimated	female	Kdm6b	0.719441
Mski5	Skin	Warm-acclimated	female	Kdm6b	0.522692
MLski2	Skin	Cool-switched	female	Kdm6b	0.813897
MLski4	Skin	Cool-switched	female	Kdm6b	0.826765
Fig S5C
Run	Organ	Treatment	Gene	FPKM
SRR18257021	brain	Cool-acclimated	jarid2	139.143
SRR18257022	brain	Cool-acclimated	jarid2	139.143
SRR18257024	brain	Cool-acclimated	jarid2	99.4286
SRR18257025	brain	Cool-acclimated	jarid2	112.571
SRR18257027	brain	Cool-acclimated	jarid2	128.857
SRR18257028	brain	Cool-acclimated	jarid2	133.143
SRR18257012	brain	Warm-acclimated	jarid2	107.429
SRR18257013	brain	Warm-acclimated	jarid2	122
SRR18257015	brain	Warm-acclimated	jarid2	140.571
SRR18257016	brain	Warm-acclimated	jarid2	140.857
SRR18257018	brain	Warm-acclimated	jarid2	119.143
SRR18257019	brain	Warm-acclimated	jarid2	119.429
SRR18256957	ileum	Cool-acclimated	jarid2	255.714
SRR18256954	ileum	Cool-acclimated	jarid2	284.857
SRR18256960	ileum	Cool-acclimated	jarid2	290
SRR18256955	ileum	Cool-acclimated	jarid2	301.429
SRR18256956	ileum	Cool-acclimated	jarid2	301.429
SRR18256958	ileum	Cool-acclimated	jarid2	258.857
SRR18256959	ileum	Cool-acclimated	jarid2	276
SRR18256961	ileum	Cool-acclimated	jarid2	270.286
SRR18256962	ileum	Cool-acclimated	jarid2	262
SRR18256951	ileum	Warm-acclimated	jarid2	235.143
SRR18257029	ileum	Warm-acclimated	jarid2	222.857
SRR18257032	ileum	Warm-acclimated	jarid2	149.714
SRR18257033	ileum	Warm-acclimated	jarid2	166
SRR18256952	ileum	Warm-acclimated	jarid2	221.143
SRR18257030	ileum	Warm-acclimated	jarid2	227.714
SRR18257031	ileum	Warm-acclimated	jarid2	238.571
SRR18257034	ileum	Warm-acclimated	jarid2	154.286
SRR18257037	ileum	Warm-acclimated	jarid2	214.857
SRR18257002	liver	Cool-acclimated	jarid2	26
SRR18257005	liver	Cool-acclimated	jarid2	31.4286
SRR18257008	liver	Cool-acclimated	jarid2	24.5714
SRR18257003	liver	Cool-acclimated	jarid2	26.2857
SRR18257004	liver	Cool-acclimated	jarid2	28.8571
SRR18257006	liver	Cool-acclimated	jarid2	25.1429
SRR18257007	liver	Cool-acclimated	jarid2	25.7143
SRR18257009	liver	Cool-acclimated	jarid2	27.7143
SRR18257010	liver	Cool-acclimated	jarid2	27.7143
SRR18256996	liver	Warm-acclimated	jarid2	24.2857
SRR18256993	liver	Warm-acclimated	jarid2	29.1429
SRR18256997	liver	Warm-acclimated	jarid2	40.5714
SRR18256999	liver	Warm-acclimated	jarid2	23.1429
SRR18256953	liver	Warm-acclimated	jarid2	25.1429
SRR18256994	liver	Warm-acclimated	jarid2	23.1429
SRR18256998	liver	Warm-acclimated	jarid2	34.5714
SRR18257000	liver	Warm-acclimated	jarid2	24
SRR18257001	liver	Warm-acclimated	jarid2	25.4286
SRR18257021	brain	Cool-acclimated	kdm6b	124.571
SRR18257022	brain	Cool-acclimated	kdm6b	123.429
SRR18257024	brain	Cool-acclimated	kdm6b	104
SRR18257025	brain	Cool-acclimated	kdm6b	106.286
SRR18257027	brain	Cool-acclimated	kdm6b	110.857
SRR18257028	brain	Cool-acclimated	kdm6b	115.714
SRR18257012	brain	Warm-acclimated	kdm6b	81.1429
SRR18257013	brain	Warm-acclimated	kdm6b	80.5714
SRR18257015	brain	Warm-acclimated	kdm6b	111.143
SRR18257016	brain	Warm-acclimated	kdm6b	127.143
SRR18257018	brain	Warm-acclimated	kdm6b	79.4286
SRR18257019	brain	Warm-acclimated	kdm6b	89.1429
SRR18256957	ileum	Cool-acclimated	kdm6b	251.429
SRR18256954	ileum	Cool-acclimated	kdm6b	270.857
SRR18256960	ileum	Cool-acclimated	kdm6b	225.714
SRR18256955	ileum	Cool-acclimated	kdm6b	264
SRR18256956	ileum	Cool-acclimated	kdm6b	266
SRR18256958	ileum	Cool-acclimated	kdm6b	250.286
SRR18256959	ileum	Cool-acclimated	kdm6b	260
SRR18256961	ileum	Cool-acclimated	kdm6b	222.286
SRR18256962	ileum	Cool-acclimated	kdm6b	226
SRR18256951	ileum	Warm-acclimated	kdm6b	215.143
SRR18257029	ileum	Warm-acclimated	kdm6b	258.286
SRR18257032	ileum	Warm-acclimated	kdm6b	205.429
SRR18257033	ileum	Warm-acclimated	kdm6b	204
SRR18256952	ileum	Warm-acclimated	kdm6b	205.714
SRR18257030	ileum	Warm-acclimated	kdm6b	262.571
SRR18257031	ileum	Warm-acclimated	kdm6b	278.286
SRR18257034	ileum	Warm-acclimated	kdm6b	217.429
SRR18257037	ileum	Warm-acclimated	kdm6b	209.143
SRR18257002	liver	Cool-acclimated	kdm6b	52
SRR18257005	liver	Cool-acclimated	kdm6b	30.8571
SRR18257008	liver	Cool-acclimated	kdm6b	47.4286
SRR18257003	liver	Cool-acclimated	kdm6b	41.1429
SRR18257004	liver	Cool-acclimated	kdm6b	50.5714
SRR18257006	liver	Cool-acclimated	kdm6b	33.1429
SRR18257007	liver	Cool-acclimated	kdm6b	39.1429
SRR18257009	liver	Cool-acclimated	kdm6b	47.4286
SRR18257010	liver	Cool-acclimated	kdm6b	46
SRR18256996	liver	Warm-acclimated	kdm6b	48.2857
SRR18256993	liver	Warm-acclimated	kdm6b	49.7143
SRR18256997	liver	Warm-acclimated	kdm6b	51.7143
SRR18256999	liver	Warm-acclimated	kdm6b	57.1429
SRR18256953	liver	Warm-acclimated	kdm6b	48.5714
SRR18256994	liver	Warm-acclimated	kdm6b	54
SRR18256998	liver	Warm-acclimated	kdm6b	54.2857
SRR18257000	liver	Warm-acclimated	kdm6b	52.8571
SRR18257001	liver	Warm-acclimated	kdm6b	64.5714
Fig S5E
run	organ	Treatment	Gender	Index	Value
Lliv1	liver	Cool-acclimated	male	Jarid2	0.0147609
Lliv2	liver	Cool-acclimated	female	Jarid2	0.046076
Lliv3	liver	Cool-acclimated	male	Jarid2	0.0487805
Lliv4	liver	Cool-acclimated	female	Jarid2	0.00928278
Lliv5	liver	Cool-acclimated	male	Jarid2	0.0113717
Lliv6	liver	Cool-acclimated	female	Jarid2	0.0332445
LMliv1	liver	Warm-switched	male	Jarid2	0.768503
LMliv2	liver	Warm-switched	female	Jarid2	0.555389
LMliv3	liver	Warm-switched	male	Jarid2	0.52584
LMliv4	liver	Warm-switched	female	Jarid2	0.429855
LMliv5	liver	Warm-switched	male	Jarid2	0.489082
LMliv6	liver	Warm-switched	female	Jarid2	0.443278
MLliv1	liver	Cool-switched	male	Jarid2	0.414936
MLliv2	liver	Cool-switched	female	Jarid2	0.252642
MLliv3	liver	Cool-switched	male	Jarid2	0.15984
MLliv4	liver	Cool-switched	female	Jarid2	0.0406455
MLliv5	liver	Cool-switched	male	Jarid2	0.175201
MLliv6	liver	Cool-switched	male	Jarid2	0.271016
Mliv1	liver	Warm-acclimated	female	Jarid2	0.877382
Mliv2	liver	Warm-acclimated	male	Jarid2	0.747178
Mliv3	liver	Warm-acclimated	female	Jarid2	0.463287
Mliv4	liver	Warm-acclimated	male	Jarid2	0.419093
Mliv5	liver	Warm-acclimated	female	Jarid2	0.349426
Mliv6	liver	Warm-acclimated	male	Jarid2	0.288327
Lliv1	liver	Cool-acclimated	male	Kdm6b	0.88252
Lliv2	liver	Cool-acclimated	female	Kdm6b	1
Lliv3	liver	Cool-acclimated	male	Kdm6b	0.825598
Lliv4	liver	Cool-acclimated	female	Kdm6b	0.80805
Lliv5	liver	Cool-acclimated	male	Kdm6b	0.556721
Lliv6	liver	Cool-acclimated	female	Kdm6b	1
LMliv1	liver	Warm-switched	male	Kdm6b	0.131653
LMliv2	liver	Warm-switched	female	Kdm6b	0.333333
LMliv3	liver	Warm-switched	male	Kdm6b	0.363636
LMliv4	liver	Warm-switched	female	Kdm6b	0.29385
LMliv5	liver	Warm-switched	male	Kdm6b	0.482795
LMliv6	liver	Warm-switched	female	Kdm6b	0.2
MLliv1	liver	Cool-switched	male	Kdm6b	0.387517
MLliv2	liver	Cool-switched	female	Kdm6b	0.727173
MLliv3	liver	Cool-switched	male	Kdm6b	0.672054
MLliv4	liver	Cool-switched	female	Kdm6b	0.255474
MLliv5	liver	Cool-switched	male	Kdm6b	0.548965
MLliv6	liver	Cool-switched	male	Kdm6b	0.788125
Mliv1	liver	Warm-acclimated	female	Kdm6b	0.0371303
Mliv2	liver	Warm-acclimated	male	Kdm6b	0.32973
Mliv3	liver	Warm-acclimated	female	Kdm6b	0.125
Mliv4	liver	Warm-acclimated	male	Kdm6b	0.349813
Mliv5	liver	Warm-acclimated	female	Kdm6b	0.5
Mliv6	liver	Warm-acclimated	male	Kdm6b	0.102113

## Sheet: Figure S6
Liver
Treatment	Cool-acclimated	Warm-switched	Cool-switched	Warm-acclimated	Cool-acclimated	Warm-switched	Cool-switched	Warm-acclimated
Sex	Male	Male	Male	Male	Female	Female	Female	Female
sqle	0.177967	0.123069	0.0585964	8.41251	32.8724	5.75874	18.2604	12.5119
apoe	51.1765	72.66	231.756	161.331	4.88386	4.47824	13.6255	29.6826
hmgcr	41.8737	50.8945	43.3966	142.942	424.299	340.259	276.761	191.753
lss	11.3913	6.06432	9.0326	43.5272	37.8705	25.7092	41.5528	31.1662
sc5d	22.7753	35.474	22.8546	115.447	113.512	98.939	95.9812	80.6546
npc1l1	1.62519	1.35407	1.36545	0.486356	0.670876	0.538477	1.4245	0.53213
g6pd	37.128	26.4355	38.8449	85.8422	114.162	54.2854	38.0746	72.5175
acly	11.8868	6.04815	5.03782	10.9534	52.7904	12.0366	7.91239	10.2105
apoa4	1402.51	2033.6	1160	1031.66	2122.54	1758.26	757.239	522.481
dhcr24	9.29258	7.35405	5.05994	26.9334	37.6555	18.1274	24.5263	19.392
cyp51a1	7.49424	4.5246	4.69515	38.9587	76.4046	25.4905	58.6636	38.2361
mvd	3.45432	2.90138	3.13989	7.53622	16.6979	5.64991	7.53477	5.7047
soat2	2.27537	3.34517	4.97037	0.690089	0.97795	1.12562	1.93151	1.27313
cyp7a1	376.019	5.4027	4.67545	48.6092	25.1021	0.787342	38.7136	12.0276
slc27a2	93.9618	132.179	174.894	47.756	44.6541	49.1076	98.4395	71.4386
cyp7b1	40.3397	47.9423	31.3663	20.9165	18.1627	14.6935	18.9398	13.3755
cyp27a1	30.8663	29.7381	27.3643	25.3565	18.9273	25.8729	10.1441	13.5867
Intestine
Treatment	Cool-acclimated	Warm-switched	Cool-switched	Warm-acclimated	Cool-acclimated	Warm-switched	Cool-switched	Warm-acclimated
Sex	Male	Male	Male	Male	Female	Female	Female	Female
apoc2	112.929	96.8845	99.2323	289.356	242.09	146.219	91.274	191.124
soat1	234.23	169.762	111.287	93.1757	213.342	206.084	158.666	87.7532
abca1	12.1171	8.52235	5.80399	8.22545	20.7144	12.4619	9.40342	10.0348
abcg8	121.685	58.2016	60.3365	93.2535	168.412	150.976	112.197	123.238
npc1l1	32.2648	9.88598	8.80981	12.3574	128.027	33.2226	98.111	39.3887
lipg	2.27996	2.41742	1.38064	1.26625	2.62188	1.19925	3.98956	1.57334
msr1	3.45169	3.29247	1.47039	2.08226	4.75208	3.18969	4.28502	3.21152
apom	1.60758	1.84168	2.48634	3.36119	1.85594	1.7195	1.73583	2.47309
cyp39a1	20.4199	14.833	35.4817	68.0214	39.9868	34.0477	56.2453	63.6975
cyp7a1	28.9494	4.47366	3.89912	13.3638	78.9757	15.2057	90.092	20.6359
cyp8b1	251.635	108.746	139.836	186.967	361.168	172.12	238.628	171.164
slc27a2	3.91049	7.12036	12.5443	4.08524	2.43276	4.70406	5.18203	7.50275
scp2	303.656	232.881	308.551	487.535	353.117	337.514	333.021	344.05
fabp6	2157.37	1762.93	4029.53	6023.69	4038.13	2110.11	3628.66	4576.29
gck	36.7415	7.34358	8.47043	7.61274	37.4099	10.3928	10.5706	5.05758
fbp2	0.086344	0.411191	0.460261	0.493072	0.22646	0.140889	0.256506	0.654076
pck1	9.36156	40.6964	47.7669	120.982	82.3287	16.7875	42.3424	84.1351
aldob	489.474	670.026	992.867	831.89	483.252	746.244	638.151	956.958
g6pc2	215.355	130.104	222.992	655.112	509.855	289.504	101.333	410.372
galt	6.79949	8.63847	9.7113	14.1803	7.28836	12.4748	10.5146	10.7488
Muscle
Treatment	Cool-acclimated	Warm-switched	Cool-switched	Warm-acclimated	Cool-acclimated	Warm-switched	Cool-switched	Warm-acclimated
Sex	Male	Male	Male	Male	Female	Female	Female	Female
gpi	1304.09	1388.79	644.428	694.421	1649.57	1746.47	418.295	725.155
hk2	0.101912	0.437149	0.213221	1.19662	0.606659	0.353501	0.996341	1.64171
pgam2	3298.13	3032.16	2602.55	2598.48	3990.15	4306.78	1229.44	2056.42
pgm1	450.635	503.613	282.764	431.277	680.252	753.748	144.462	345.296
fbp2	307.091	342.215	286.918	332.687	332.285	336.608	101.998	243.878
gck	0.154999	0.0905482	0.023661	0.0106304	0.221686	0.0683545	0.0159362	0.0258307
tpi1	3786.37	4292.13	3263.15	2905.89	4116.08	4803.92	1501.62	2329.12
akr1a1	8.82521	11.0357	19.5141	15.8764	10.9981	9.12902	14.1566	11.0811
aldh1a3	3.55384	3.90289	1.76495	2.93413	5.33125	5.3866	2.68036	3.2464

## Sheet: Figure S7
	Organ	Treatment	Sex	Gene_name	FPKM
Lbra1	Brain	Cool-acclimated	male	Igf1	1.02891
Lbra2	Brain	Cool-acclimated	female	Igf1	1.7825
Lbra3	Brain	Cool-acclimated	male	Igf1	1.68174
Lbra4	Brain	Cool-acclimated	female	Igf1	2.05947
Lbra5	Brain	Cool-acclimated	male	Igf1	0.906586
Lbra6	Brain	Cool-acclimated	female	Igf1	1.48385
Lhea1	Heart	Cool-acclimated	male	Igf1	4.89323
Lhea2	Heart	Cool-acclimated	female	Igf1	2.46011
Lhea3	Heart	Cool-acclimated	male	Igf1	4.20784
Lhea4	Heart	Cool-acclimated	female	Igf1	4.77694
Lhea5	Heart	Cool-acclimated	male	Igf1	2.27612
Lhea6	Heart	Cool-acclimated	female	Igf1	7.6576
Lint1	Intestine	Cool-acclimated	male	Igf1	0
Lint2	Intestine	Cool-acclimated	female	Igf1	0
Lint3	Intestine	Cool-acclimated	male	Igf1	0
Lint4	Intestine	Cool-acclimated	female	Igf1	0.180543
Lint5	Intestine	Cool-acclimated	male	Igf1	0.0464196
Lint6	Intestine	Cool-acclimated	female	Igf1	0.0862247
Lliv1	Liver	Cool-acclimated	male	Igf1	24.4546
Lliv2	Liver	Cool-acclimated	female	Igf1	13.6609
Lliv3	Liver	Cool-acclimated	male	Igf1	20.309
Lliv4	Liver	Cool-acclimated	female	Igf1	23.6133
Lliv5	Liver	Cool-acclimated	male	Igf1	15.7543
Lliv6	Liver	Cool-acclimated	female	Igf1	22.0459
Llun1	Lung	Cool-acclimated	male	Igf1	1.30738
Llun2	Lung	Cool-acclimated	female	Igf1	0.0427115
Llun3	Lung	Cool-acclimated	male	Igf1	0.170703
Llun4	Lung	Cool-acclimated	female	Igf1	0.351379
Llun5	Lung	Cool-acclimated	male	Igf1	0.399722
Llun6	Lung	Cool-acclimated	female	Igf1	0.327882
Lmus1	Muscle	Cool-acclimated	male	Igf1	1.49106
Lmus2	Muscle	Cool-acclimated	female	Igf1	0.289468
Lmus3	Muscle	Cool-acclimated	male	Igf1	0.633206
Lmus4	Muscle	Cool-acclimated	female	Igf1	0.996074
Lmus5	Muscle	Cool-acclimated	male	Igf1	0.900206
Lmus6	Muscle	Cool-acclimated	female	Igf1	1.03054
Lski1	Skin	Cool-acclimated	male	Igf1	3.00005
Lski2	Skin	Cool-acclimated	female	Igf1	2.30871
Lski3	Skin	Cool-acclimated	male	Igf1	1.64468
Lski4	Skin	Cool-acclimated	female	Igf1	3.12586
Lski5	Skin	Cool-acclimated	male	Igf1	1.28083
Lski6	Skin	Cool-acclimated	female	Igf1	2.38762
LMbra1	Brain	Warm-switched	male	Igf1	1.34583
LMbra2	Brain	Warm-switched	female	Igf1	2.27044
LMbra3	Brain	Warm-switched	male	Igf1	1.48941
LMbra4	Brain	Warm-switched	female	Igf1	1.43136
LMbra5	Brain	Warm-switched	male	Igf1	1.61333
LMbra6	Brain	Warm-switched	female	Igf1	1.90744
LMhea1	Heart	Warm-switched	male	Igf1	2.79199
LMhea2	Heart	Warm-switched	female	Igf1	2.73394
LMhea3	Heart	Warm-switched	male	Igf1	2.98449
LMhea4	Heart	Warm-switched	female	Igf1	2.56298
LMhea5	Heart	Warm-switched	male	Igf1	2.38483
LMhea6	Heart	Warm-switched	female	Igf1	4.19449
LMint1	Intestine	Warm-switched	male	Igf1	0
LMint2	Intestine	Warm-switched	female	Igf1	0.131363
LMint3	Intestine	Warm-switched	male	Igf1	0.0874389
LMint4	Intestine	Warm-switched	female	Igf1	0.0888531
LMint5	Intestine	Warm-switched	male	Igf1	0.0452427
LMint6	Intestine	Warm-switched	female	Igf1	0.173574
LMliv1	Liver	Warm-switched	male	Igf1	4.60707
LMliv2	Liver	Warm-switched	female	Igf1	13.2291
LMliv3	Liver	Warm-switched	male	Igf1	3.65023
LMliv4	Liver	Warm-switched	female	Igf1	9.41583
LMliv5	Liver	Warm-switched	male	Igf1	1.38572
LMliv6	Liver	Warm-switched	female	Igf1	4.6109
LMlun1	Lung	Warm-switched	male	Igf1	0.371767
LMlun2	Lung	Warm-switched	female	Igf1	0.13168
LMlun3	Lung	Warm-switched	male	Igf1	0.34705
LMlun4	Lung	Warm-switched	female	Igf1	0.0459288
LMlun5	Lung	Warm-switched	male	Igf1	0.129456
LMlun6	Lung	Warm-switched	female	Igf1	0.358829
LMmus1	Muscle	Warm-switched	male	Igf1	0.320542
LMmus2	Muscle	Warm-switched	female	Igf1	0.289836
LMmus3	Muscle	Warm-switched	male	Igf1	0.156382
LMmus4	Muscle	Warm-switched	female	Igf1	0.0988677
LMmus5	Muscle	Warm-switched	male	Igf1	0.174333
LMmus6	Muscle	Warm-switched	female	Igf1	0.304538
LMski1	Skin	Warm-switched	male	Igf1	1.03373
LMski2	Skin	Warm-switched	female	Igf1	0.27749
LMski3	Skin	Warm-switched	male	Igf1	0.409995
LMski4	Skin	Warm-switched	female	Igf1	0.0478265
LMski5	Skin	Warm-switched	male	Igf1	0.620099
LMski6	Skin	Warm-switched	female	Igf1	0.58998
Mbra1	Brain	Warm-acclimated	female	Igf1	1.65266
Mbra2	Brain	Warm-acclimated	male	Igf1	0.992523
Mbra3	Brain	Warm-acclimated	female	Igf1	1.48447
Mbra4	Brain	Warm-acclimated	male	Igf1	2.09271
Mbra5	Brain	Warm-acclimated	female	Igf1	1.46908
Mbra6	Brain	Warm-acclimated	male	Igf1	1.39213
Mhea1	Heart	Warm-acclimated	female	Igf1	2.07947
Mhea2	Heart	Warm-acclimated	male	Igf1	3.25716
Mhea3	Heart	Warm-acclimated	female	Igf1	3.87527
Mhea4	Heart	Warm-acclimated	male	Igf1	1.93699
Mhea5	Heart	Warm-acclimated	female	Igf1	2.69859
Mhea6	Heart	Warm-acclimated	male	Igf1	4.42437
Mint1	Intestine	Warm-acclimated	female	Igf1	0.225026
Mint2	Intestine	Warm-acclimated	male	Igf1	0.0866194
Mint3	Intestine	Warm-acclimated	female	Igf1	0.174872
Mint4	Intestine	Warm-acclimated	male	Igf1	0.185749
Mint5	Intestine	Warm-acclimated	female	Igf1	0.230439
Mint6	Intestine	Warm-acclimated	male	Igf1	0.174892
Mliv1	Liver	Warm-acclimated	female	Igf1	6.55453
Mliv2	Liver	Warm-acclimated	male	Igf1	4.19776
Mliv3	Liver	Warm-acclimated	female	Igf1	2.84862
Mliv4	Liver	Warm-acclimated	male	Igf1	1.25535
Mliv5	Liver	Warm-acclimated	female	Igf1	2.97745
Mliv6	Liver	Warm-acclimated	male	Igf1	3.70047
Mlun1	Lung	Warm-acclimated	female	Igf1	0.139622
Mlun2	Lung	Warm-acclimated	male	Igf1	0.271491
Mlun3	Lung	Warm-acclimated	female	Igf1	0.172554
Mlun4	Lung	Warm-acclimated	male	Igf1	0.302797
Mlun5	Lung	Warm-acclimated	female	Igf1	0.092357
Mlun6	Lung	Warm-acclimated	male	Igf1	0
Mmus1	Muscle	Warm-acclimated	female	Igf1	0.722083
Mmus2	Muscle	Warm-acclimated	male	Igf1	0.297168
Mmus3	Muscle	Warm-acclimated	female	Igf1	0.199363
Mmus4	Muscle	Warm-acclimated	male	Igf1	0.298741
Mmus5	Muscle	Warm-acclimated	female	Igf1	0.492528
Mmus6	Muscle	Warm-acclimated	male	Igf1	0.427484
Mski1	Skin	Warm-acclimated	female	Igf1	1.22909
Mski2	Skin	Warm-acclimated	male	Igf1	1.39235
Mski3	Skin	Warm-acclimated	female	Igf1	1.47029
Mski4	Skin	Warm-acclimated	male	Igf1	0.294092
Mski5	Skin	Warm-acclimated	female	Igf1	0.376116
Mski6	Skin	Warm-acclimated	male	Igf1	2.0715
MLbra1	Brain	Cool-switched	male	Igf1	1.44682
MLbra2	Brain	Cool-switched	female	Igf1	1.58525
MLbra3	Brain	Cool-switched	male	Igf1	1.36046
MLbra4	Brain	Cool-switched	female	Igf1	1.66879
MLbra5	Brain	Cool-switched	male	Igf1	1.18742
MLbra6	Brain	Cool-switched	male	Igf1	2.21341
MLhea1	Heart	Cool-switched	male	Igf1	1.31524
MLhea2	Heart	Cool-switched	female	Igf1	4.83679
MLhea3	Heart	Cool-switched	male	Igf1	3.30477
MLhea4	Heart	Cool-switched	female	Igf1	6.37632
MLhea5	Heart	Cool-switched	male	Igf1	3.35659
MLhea6	Heart	Cool-switched	male	Igf1	4.22531
MLint1	Intestine	Cool-switched	male	Igf1	0
MLint2	Intestine	Cool-switched	female	Igf1	0.0933204
MLint3	Intestine	Cool-switched	male	Igf1	0.0441639
MLint4	Intestine	Cool-switched	female	Igf1	0.0885059
MLint5	Intestine	Cool-switched	male	Igf1	0.0439723
MLint6	Intestine	Cool-switched	male	Igf1	0.0917588
MLliv1	Liver	Cool-switched	male	Igf1	6.05024
MLliv2	Liver	Cool-switched	female	Igf1	48.8522
MLliv3	Liver	Cool-switched	male	Igf1	23.2112
MLliv4	Liver	Cool-switched	female	Igf1	49.4915
MLliv5	Liver	Cool-switched	male	Igf1	33.1325
MLliv6	Liver	Cool-switched	male	Igf1	29.4429
MLlun1	Lung	Cool-switched	male	Igf1	0.0442879
MLlun2	Lung	Cool-switched	female	Igf1	0.261134
MLlun3	Lung	Cool-switched	male	Igf1	0.222412
MLlun4	Lung	Cool-switched	female	Igf1	0.772204
MLlun5	Lung	Cool-switched	male	Igf1	0.657838
MLlun6	Lung	Cool-switched	male	Igf1	0.22265
MLmus1	Muscle	Cool-switched	male	Igf1	0.59096
MLmus2	Muscle	Cool-switched	female	Igf1	1.16689
MLmus3	Muscle	Cool-switched	male	Igf1	0.814809
MLmus4	Muscle	Cool-switched	female	Igf1	2.21748
MLmus5	Muscle	Cool-switched	male	Igf1	0.593289
MLmus6	Muscle	Cool-switched	male	Igf1	0.325156
MLski1	Skin	Cool-switched	male	Igf1	1.27233
MLski2	Skin	Cool-switched	female	Igf1	1.98288
MLski3	Skin	Cool-switched	male	Igf1	0.98721
MLski4	Skin	Cool-switched	female	Igf1	2.42584
MLski5	Skin	Cool-switched	male	Igf1	2.59547
MLski6	Skin	Cool-switched	male	Igf1	2.41324
