# Supplementary material for: Metabolic acclimation to warming links unexpected immune activation and sexual dimorphism attenuation in Xenopus tropicalis
Source: Commun Biol. 2025 Jun 23;8:952. doi: 10.1038/s42003-025-08340-0 (PMC12185709; doi:10.1038/s42003-025-08340-0)
Supplement: Supplementary file 3 — Supplementary Data 2 [file 42003_2025_8340_MOESM3_ESM.xlsx]

## Sheet: Figure1
Fig 1F
Liver
Group.1	Cool-acclimated	Cool-switched	Warm-switched	Warm-acclimated	Cool-acclimated	Cool-switched	Warm-switched	Warm-acclimated
Group.2	male	male	male	male	female	female	female	female
c3p1	44.2855	54.0607	116.244	194.047	107.454	126.001	64.4691	200.406
fcn3	311.824	358.896	867.622	944.515	499.885	620.599	381.612	516.907
c3	2832.24	2406.08	3362.54	5143.58	2523.51	2674.25	2156.12	3835.47
cfb	632.712	692.395	1153.78	1556.15	677.936	745.383	591.704	836.496
fcn1	19.5982	49.3196	191.478	218.143	140.139	209.617	51.8317	192.325
cxcl8	3.07872	4.42406	3.25556	20.0533	11.7856	5.24703	3.63581	8.56439
cxcr3	6.40096	8.30824	13.3279	33.5989	18.6789	10.5616	8.69545	25.5069
ednrb	6.24825	5.89449	10.8021	17.3124	4.38286	4.80145	9.67374	6.69896
aldoa	33.5961	24.6657	39.8779	84.2204	48.6913	34.7146	29.8621	64.662
pgm2	14.0497	12.885	15.4605	30.0466	18.4835	13.5102	14.3851	26.4382
hk2	5.53232	6.55049	12.0875	28.2937	18.1013	11.1445	10.7919	33.6376
gpi	125.457	154.069	209.546	312.933	220.897	184.413	147.59	248.097
gck	59.6596	23.4314	31.469	50.6045	57.0823	23.6047	20.5097	21.943
pgam1	17.6068	14.5882	18.1852	37.8649	28.4784	18.3979	21.9515	39.6022
pkm	25.5521	17.9645	23.2983	45.6951	56.6284	29.788	33.7211	47.8516
g6pc	152.124	185.047	119.693	184.053	29.4673	15.2826	114.233	142.087
hadhb	28.5745	21.4853	25.4013	14.0761	15.2332	19.7847	12.2081	13.4825
acat1	11.2302	9.12314	7.98859	8.38043	21.5733	8.61665	5.87713	7.84492
acadsb	59.0013	51.468	39.0493	35.4669	69.9667	62.1008	38.2576	27.9739
slc27a2	93.9618	132.179	174.894	47.756	44.6541	49.1076	98.4395	71.4386
asl	118.887	80.2717	30.1133	45.1254	95.5507	63.9262	49.4091	15.8049
nags	260.128	75.3215	41.3107	67.6421	129.118	44.0714	107.595	102.016
otc	288.462	239.842	155.586	239.978	428.662	412.554	195.225	149.744
gls2	48.6879	42.1386	41.029	31.4402	31.5912	53.5335	14.3531	10.8101
ass1	449.409	347.477	218.114	189.498	692.783	451.742	196.369	116.555
aldh7a1	102.44	83.767	70.3707	69.245	123.627	123.13	60.6968	46.1235
fah	43.1599	41.6084	21.9284	25.8333	134.202	118.211	48.7024	48.1659
Fig 1E
	Treatment	Sex	Gene_name	Fold_change
Lint1	Cool-acclimated	male	lgr5	1.24237
Lint3	Cool-acclimated	male	lgr5	1.00482
Lint5	Cool-acclimated	male	lgr5	0.752808
LMint1	Warm-switched	male	lgr5	3.08508
LMint3	Warm-switched	male	lgr5	2.09195
LMint5	Warm-switched	male	lgr5	2.10672
Mint2	Warm-acclimated	male	lgr5	1.72464
Mint4	Warm-acclimated	male	lgr5	1.7597
Mint6	Warm-acclimated	male	lgr5	2.38699
MLint1	Cool-switched	male	lgr5	1.26917
MLint3	Cool-switched	male	lgr5	1.97848
MLint5	Cool-switched	male	lgr5	2.39354
MLint6	Cool-switched	male	lgr5	1.7312
Lint1	Cool-acclimated	male	chga	1.34148
Lint3	Cool-acclimated	male	chga	0.739537
Lint5	Cool-acclimated	male	chga	0.918986
LMint1	Warm-switched	male	chga	1.8004
LMint3	Warm-switched	male	chga	1.65605
LMint5	Warm-switched	male	chga	1.7134
Mint2	Warm-acclimated	male	chga	2.39242
Mint4	Warm-acclimated	male	chga	1.84386
Mint6	Warm-acclimated	male	chga	2.04069
MLint1	Cool-switched	male	chga	0.824902
MLint3	Cool-switched	male	chga	1.13313
MLint5	Cool-switched	male	chga	1.08991
MLint6	Cool-switched	male	chga	0.713189
Lint1	Cool-acclimated	male	tph1	1.65028
Lint3	Cool-acclimated	male	tph1	0.486335
Lint5	Cool-acclimated	male	tph1	0.863386
LMint1	Warm-switched	male	tph1	1.60415
LMint3	Warm-switched	male	tph1	2.19365
LMint5	Warm-switched	male	tph1	1.52643
Mint2	Warm-acclimated	male	tph1	2.94117
Mint4	Warm-acclimated	male	tph1	1.9082
Mint6	Warm-acclimated	male	tph1	2.02362
MLint1	Cool-switched	male	tph1	0.783921
MLint3	Cool-switched	male	tph1	1.50914
MLint5	Cool-switched	male	tph1	1.07781
MLint6	Cool-switched	male	tph1	0.687963
Lint1	Cool-acclimated	male	gip	0.740613
Lint3	Cool-acclimated	male	gip	1.10454
Lint5	Cool-acclimated	male	gip	1.15484
LMint1	Warm-switched	male	gip	0.734597
LMint3	Warm-switched	male	gip	1.8765
LMint5	Warm-switched	male	gip	1.22468
Mint2	Warm-acclimated	male	gip	1.53936
Mint4	Warm-acclimated	male	gip	2.47699
Mint6	Warm-acclimated	male	gip	1.46899
MLint1	Cool-switched	male	gip	1.13106
MLint3	Cool-switched	male	gip	0.892447
MLint5	Cool-switched	male	gip	0.961403
MLint6	Cool-switched	male	gip	1.39952
Lint1	Cool-acclimated	male	maf	0.802546
Lint3	Cool-acclimated	male	maf	0.917692
Lint5	Cool-acclimated	male	maf	1.27976
LMint1	Warm-switched	male	maf	1.59079
LMint3	Warm-switched	male	maf	1.30023
LMint5	Warm-switched	male	maf	2.07476
Mint2	Warm-acclimated	male	maf	2.13185
Mint4	Warm-acclimated	male	maf	1.49698
Mint6	Warm-acclimated	male	maf	2.14507
MLint1	Cool-switched	male	maf	1.9043
MLint3	Cool-switched	male	maf	1.40932
MLint5	Cool-switched	male	maf	1.86139
MLint6	Cool-switched	male	maf	2.07159
Lint1	Cool-acclimated	male	nr1h4	0.878152
Lint3	Cool-acclimated	male	nr1h4	0.977899
Lint5	Cool-acclimated	male	nr1h4	1.14395
LMint1	Warm-switched	male	nr1h4	2.61817
LMint3	Warm-switched	male	nr1h4	1.94782
LMint5	Warm-switched	male	nr1h4	1.67242
Mint2	Warm-acclimated	male	nr1h4	1.15932
Mint4	Warm-acclimated	male	nr1h4	1.71375
Mint6	Warm-acclimated	male	nr1h4	2.52123
MLint1	Cool-switched	male	nr1h4	1.00392
MLint3	Cool-switched	male	nr1h4	1.57356
MLint5	Cool-switched	male	nr1h4	1.46531
MLint6	Cool-switched	male	nr1h4	1.35342
Lint1	Cool-acclimated	male	elf3	1.08945
Lint3	Cool-acclimated	male	elf3	1.00208
Lint5	Cool-acclimated	male	elf3	0.90847
LMint1	Warm-switched	male	elf3	1.44038
LMint3	Warm-switched	male	elf3	0.910911
LMint5	Warm-switched	male	elf3	1.95295
Mint2	Warm-acclimated	male	elf3	1.30518
Mint4	Warm-acclimated	male	elf3	2.02514
Mint6	Warm-acclimated	male	elf3	2.54785
MLint1	Cool-switched	male	elf3	2.0378
MLint3	Cool-switched	male	elf3	1.92732
MLint5	Cool-switched	male	elf3	2.26105
MLint6	Cool-switched	male	elf3	1.81442
Lint1	Cool-acclimated	male	klf5	1.08918
Lint3	Cool-acclimated	male	klf5	1.34862
Lint5	Cool-acclimated	male	klf5	0.562203
LMint1	Warm-switched	male	klf5	3.54918
LMint3	Warm-switched	male	klf5	1.1441
LMint5	Warm-switched	male	klf5	2.78378
Mint2	Warm-acclimated	male	klf5	2.47282
Mint4	Warm-acclimated	male	klf5	1.83789
Mint6	Warm-acclimated	male	klf5	4.5815
MLint1	Cool-switched	male	klf5	3.42388
MLint3	Cool-switched	male	klf5	2.48816
MLint5	Cool-switched	male	klf5	4.64566
MLint6	Cool-switched	male	klf5	1.91008
Lint1	Cool-acclimated	male	foxo1	1.25114
Lint3	Cool-acclimated	male	foxo1	0.819468
Lint5	Cool-acclimated	male	foxo1	0.929389
LMint1	Warm-switched	male	foxo1	0.489572
LMint3	Warm-switched	male	foxo1	0.626471
LMint5	Warm-switched	male	foxo1	0.358742
Mint2	Warm-acclimated	male	foxo1	0.464837
Mint4	Warm-acclimated	male	foxo1	0.344543
Mint6	Warm-acclimated	male	foxo1	0.430889
MLint1	Cool-switched	male	foxo1	0.640461
MLint3	Cool-switched	male	foxo1	0.859211
MLint5	Cool-switched	male	foxo1	0.764581
MLint6	Cool-switched	male	foxo1	0.684707
Lint19	Cool-acclimated	male	cldn2	1.29189
Lint39	Cool-acclimated	male	cldn2	0.697771
Lint59	Cool-acclimated	male	cldn2	1.01034
LMint19	Warm-switched	male	cldn2	1.57103
LMint39	Warm-switched	male	cldn2	0.965612
LMint59	Warm-switched	male	cldn2	1.01907
Mint29	Warm-acclimated	male	cldn2	1.77467
Mint49	Warm-acclimated	male	cldn2	0.844642
Mint69	Warm-acclimated	male	cldn2	3.16131
MLint19	Cool-switched	male	cldn2	0.887058
MLint39	Cool-switched	male	cldn2	1.39835
MLint59	Cool-switched	male	cldn2	1.81722
MLint69	Cool-switched	male	cldn2	1.18276
Lint2	Cool-acclimated	female	lgr5	1.17145
Lint4	Cool-acclimated	female	lgr5	1.11144
Lint6	Cool-acclimated	female	lgr5	0.717115
LMint2	Warm-switched	female	lgr5	1.25675
LMint4	Warm-switched	female	lgr5	2.29662
LMint6	Warm-switched	female	lgr5	1.42943
Mint1	Warm-acclimated	female	lgr5	1.71004
Mint3	Warm-acclimated	female	lgr5	1.49715
Mint5	Warm-acclimated	female	lgr5	5.23848
MLint2	Cool-switched	female	lgr5	1.21746
MLint4	Cool-switched	female	lgr5	1.09691
Lint21	Cool-acclimated	female	chga	1.07165
Lint41	Cool-acclimated	female	chga	0.982369
Lint61	Cool-acclimated	female	chga	0.945977
LMint21	Warm-switched	female	chga	1.84076
LMint41	Warm-switched	female	chga	1.6833
LMint61	Warm-switched	female	chga	1.51402
Mint11	Warm-acclimated	female	chga	1.3433
Mint31	Warm-acclimated	female	chga	1.27907
Mint51	Warm-acclimated	female	chga	2.10493
MLint21	Cool-switched	female	chga	0.840105
MLint41	Cool-switched	female	chga	0.923594
Lint22	Cool-acclimated	female	tph1	0.936474
Lint42	Cool-acclimated	female	tph1	1.1691
Lint62	Cool-acclimated	female	tph1	0.894431
LMint22	Warm-switched	female	tph1	2.09767
LMint42	Warm-switched	female	tph1	1.43561
LMint62	Warm-switched	female	tph1	1.46225
Mint12	Warm-acclimated	female	tph1	1.80515
Mint32	Warm-acclimated	female	tph1	1.59411
Mint52	Warm-acclimated	female	tph1	1.94709
MLint22	Cool-switched	female	tph1	1.12057
MLint42	Cool-switched	female	tph1	0.91253
Lint23	Cool-acclimated	female	gip	0.772554
Lint43	Cool-acclimated	female	gip	1.1965
Lint63	Cool-acclimated	female	gip	1.03094
LMint23	Warm-switched	female	gip	0.180813
LMint43	Warm-switched	female	gip	0.629247
LMint63	Warm-switched	female	gip	1.15682
Mint13	Warm-acclimated	female	gip	1.93801
Mint33	Warm-acclimated	female	gip	1.4071
Mint53	Warm-acclimated	female	gip	0.199514
MLint23	Cool-switched	female	gip	0.645243
MLint43	Cool-switched	female	gip	0.902626
Lint24	Cool-acclimated	female	maf	1.31589
Lint44	Cool-acclimated	female	maf	0.938501
Lint64	Cool-acclimated	female	maf	0.745606
LMint24	Warm-switched	female	maf	0.431501
LMint44	Warm-switched	female	maf	1.3112
LMint64	Warm-switched	female	maf	0.61577
Mint14	Warm-acclimated	female	maf	1.89153
Mint34	Warm-acclimated	female	maf	1.74695
Mint54	Warm-acclimated	female	maf	1.55552
MLint24	Cool-switched	female	maf	1.4438
MLint44	Cool-switched	female	maf	1.92096
Lint25	Cool-acclimated	female	nr1h4	0.785737
Lint45	Cool-acclimated	female	nr1h4	1.04006
Lint65	Cool-acclimated	female	nr1h4	1.1742
LMint25	Warm-switched	female	nr1h4	1.5534
LMint45	Warm-switched	female	nr1h4	0.992941
LMint65	Warm-switched	female	nr1h4	1.77042
Mint15	Warm-acclimated	female	nr1h4	1.40461
Mint35	Warm-acclimated	female	nr1h4	0.833645
Mint55	Warm-acclimated	female	nr1h4	2.88184
MLint25	Cool-switched	female	nr1h4	1.28104
MLint45	Cool-switched	female	nr1h4	0.611508
Lint26	Cool-acclimated	female	elf3	0.840394
Lint4	Cool-acclimated	female	elf3	0.935228
Lint6	Cool-acclimated	female	elf3	1.22438
LMint2	Warm-switched	female	elf3	1.51434
LMint4	Warm-switched	female	elf3	0.703826
LMint6	Warm-switched	female	elf3	0.891408
Mint1	Warm-acclimated	female	elf3	1.03697
Mint3	Warm-acclimated	female	elf3	1.28471
Mint5	Warm-acclimated	female	elf3	0.95841
MLint2	Cool-switched	female	elf3	0.754904
MLint4	Cool-switched	female	elf3	1.15899
Lint2	Cool-acclimated	female	klf5	1.21907
Lint4	Cool-acclimated	female	klf5	0.755483
Lint6	Cool-acclimated	female	klf5	1.02545
LMint2	Warm-switched	female	klf5	1.43111
LMint4	Warm-switched	female	klf5	1.11933
LMint6	Warm-switched	female	klf5	0.921281
Mint1	Warm-acclimated	female	klf5	2.05769
Mint3	Warm-acclimated	female	klf5	2.02579
Mint5	Warm-acclimated	female	klf5	2.26553
MLint2	Cool-switched	female	klf5	1.38935
MLint4	Cool-switched	female	klf5	1.72311
Lint2	Cool-acclimated	female	foxo1	1.18363
Lint4	Cool-acclimated	female	foxo1	1.03388
Lint6	Cool-acclimated	female	foxo1	0.782486
LMint2	Warm-switched	female	foxo1	0.641612
LMint4	Warm-switched	female	foxo1	0.660297
LMint6	Warm-switched	female	foxo1	0.713232
Mint1	Warm-acclimated	female	foxo1	0.569743
Mint3	Warm-acclimated	female	foxo1	0.443369
Mint5	Warm-acclimated	female	foxo1	0.892901
MLint2	Cool-switched	female	foxo1	0.936626
MLint4	Cool-switched	female	foxo1	0.657717
Lint2	Cool-acclimated	female	cldn2	0.782835
Lint4	Cool-acclimated	female	cldn2	1.12629
Lint6	Cool-acclimated	female	cldn2	1.09087
LMint2	Warm-switched	female	cldn2	0.651546
LMint4	Warm-switched	female	cldn2	1.37479
LMint6	Warm-switched	female	cldn2	0.817396
Mint1	Warm-acclimated	female	cldn2	0.908428
Mint3	Warm-acclimated	female	cldn2	1.09746
Mint5	Warm-acclimated	female	cldn2	1.13682
MLint2	Cool-switched	female	cldn2	1.09618
MLint4	Cool-switched	female	cldn2	0.82585

## Sheet: Figure 2
Fig 2A
	Organ	Treatment	Sex	Gene_name	Fold_change
Lbra1	Brain	Cool-acclimated	male	Mpo	1.29842
Lbra3	Brain	Cool-acclimated	male	Mpo	1.18976
Lbra5	Brain	Cool-acclimated	male	Mpo	0.511818
LMbra1	Brain	Warm-switched	male	Mpo	3.45738
LMbra3	Brain	Warm-switched	male	Mpo	1.22171
LMbra5	Brain	Warm-switched	male	Mpo	0.894581
Mbra2	Brain	Warm-acclimated	male	Mpo	4.18453
Mbra4	Brain	Warm-acclimated	male	Mpo	1.6362
Mbra6	Brain	Warm-acclimated	male	Mpo	4.72517
MLbra1	Brain	Cool-switched	male	Mpo	2.76914
MLbra3	Brain	Cool-switched	male	Mpo	0.429207
MLbra5	Brain	Cool-switched	male	Mpo	0.272447
MLbra6	Brain	Cool-switched	male	Mpo	0.666561
Lhea1	Heart	Cool-acclimated	male	Mpo	0.32357
Lhea3	Heart	Cool-acclimated	male	Mpo	2.36466
Lhea5	Heart	Cool-acclimated	male	Mpo	0.311772
LMhea1	Heart	Warm-switched	male	Mpo	5.86232
LMhea3	Heart	Warm-switched	male	Mpo	1.05683
LMhea5	Heart	Warm-switched	male	Mpo	0.570354
Mhea2	Heart	Warm-acclimated	male	Mpo	11.6782
Mhea4	Heart	Warm-acclimated	male	Mpo	2.35128
Mhea6	Heart	Warm-acclimated	male	Mpo	8.64895
MLhea1	Heart	Cool-switched	male	Mpo	7.33678
MLhea3	Heart	Cool-switched	male	Mpo	0.0484183
MLhea5	Heart	Cool-switched	male	Mpo	0.333722
MLhea6	Heart	Cool-switched	male	Mpo	0.371074
Llun1	Lung	Cool-acclimated	male	Mpo	0.936567
Llun3	Lung	Cool-acclimated	male	Mpo	1.28611
Llun5	Lung	Cool-acclimated	male	Mpo	0.777323
LMlun1	Lung	Warm-switched	male	Mpo	9.16596
LMlun3	Lung	Warm-switched	male	Mpo	1.5825
LMlun5	Lung	Warm-switched	male	Mpo	1.27819
Mlun2	Lung	Warm-acclimated	male	Mpo	9.86805
Mlun4	Lung	Warm-acclimated	male	Mpo	4.07992
Mlun6	Lung	Warm-acclimated	male	Mpo	8.48531
MLlun1	Lung	Cool-switched	male	Mpo	5.72961
MLlun3	Lung	Cool-switched	male	Mpo	0.381611
MLlun5	Lung	Cool-switched	male	Mpo	0.905551
MLlun6	Lung	Cool-switched	male	Mpo	1.7459
Lint1	Intestine	Cool-acclimated	male	Mpo	0.447303
Lint3	Intestine	Cool-acclimated	male	Mpo	1.84613
Lint5	Intestine	Cool-acclimated	male	Mpo	0.706564
LMint1	Intestine	Warm-switched	male	Mpo	0.750029
LMint3	Intestine	Warm-switched	male	Mpo	0.218155
LMint5	Intestine	Warm-switched	male	Mpo	0.299742
Mint2	Intestine	Warm-acclimated	male	Mpo	3.35425
Mint4	Intestine	Warm-acclimated	male	Mpo	1.19168
Mint6	Intestine	Warm-acclimated	male	Mpo	0.740686
MLint1	Intestine	Cool-switched	male	Mpo	3.62665
MLint3	Intestine	Cool-switched	male	Mpo	0.36667
MLint5	Intestine	Cool-switched	male	Mpo	0.582652
MLint6	Intestine	Cool-switched	male	Mpo	1.80645
Lliv1	Liver	Cool-acclimated	male	Mpo	1.49295
Lliv3	Liver	Cool-acclimated	male	Mpo	1.01898
Lliv5	Liver	Cool-acclimated	male	Mpo	0.488072
LMliv1	Liver	Warm-switched	male	Mpo	4.24452
LMliv3	Liver	Warm-switched	male	Mpo	1.17882
LMliv5	Liver	Warm-switched	male	Mpo	1.32748
Mliv2	Liver	Warm-acclimated	male	Mpo	5.67796
Mliv4	Liver	Warm-acclimated	male	Mpo	2.91659
Mliv6	Liver	Warm-acclimated	male	Mpo	8.25175
MLliv1	Liver	Cool-switched	male	Mpo	2.05053
MLliv3	Liver	Cool-switched	male	Mpo	0.603173
MLliv5	Liver	Cool-switched	male	Mpo	0.534708
MLliv6	Liver	Cool-switched	male	Mpo	0.501053
Lmus1	Muscle	Cool-acclimated	male	Mpo	0.445597
Lmus3	Muscle	Cool-acclimated	male	Mpo	2.04794
Lmus5	Muscle	Cool-acclimated	male	Mpo	0.506459
LMmus1	Muscle	Warm-switched	male	Mpo	8.29956
LMmus3	Muscle	Warm-switched	male	Mpo	0.74295
LMmus5	Muscle	Warm-switched	male	Mpo	1.07671
Mmus2	Muscle	Warm-acclimated	male	Mpo	14.471
Mmus4	Muscle	Warm-acclimated	male	Mpo	5.92549
Mmus6	Muscle	Warm-acclimated	male	Mpo	10.6962
MLmus1	Muscle	Cool-switched	male	Mpo	6.24685
MLmus3	Muscle	Cool-switched	male	Mpo	0.307407
MLmus5	Muscle	Cool-switched	male	Mpo	0.780547
MLmus6	Muscle	Cool-switched	male	Mpo	2.01924
Lski1	Skin	Cool-acclimated	male	Mpo	0.398601
Lski3	Skin	Cool-acclimated	male	Mpo	2.20591
Lski5	Skin	Cool-acclimated	male	Mpo	0.395486
LMski1	Skin	Warm-switched	male	Mpo	2.79687
LMski3	Skin	Warm-switched	male	Mpo	1.49218
LMski5	Skin	Warm-switched	male	Mpo	0.737182
Mski2	Skin	Warm-acclimated	male	Mpo	2.90609
Mski4	Skin	Warm-acclimated	male	Mpo	5.27841
Mski6	Skin	Warm-acclimated	male	Mpo	6.33359
MLski1	Skin	Cool-switched	male	Mpo	2.11968
MLski3	Skin	Cool-switched	male	Mpo	0.146757
MLski5	Skin	Cool-switched	male	Mpo	0.563747
MLski6	Skin	Cool-switched	male	Mpo	1.49998
Lbra2	Brain	Cool-acclimated	female	Mpo	0.64038
Lbra4	Brain	Cool-acclimated	female	Mpo	1.47756
Lbra6	Brain	Cool-acclimated	female	Mpo	0.882065
LMbra2	Brain	Warm-switched	female	Mpo	0.520347
LMbra4	Brain	Warm-switched	female	Mpo	1.70371
LMbra6	Brain	Warm-switched	female	Mpo	0.0416335
Mbra1	Brain	Warm-acclimated	female	Mpo	0.657264
Mbra3	Brain	Warm-acclimated	female	Mpo	2.22275
Mbra5	Brain	Warm-acclimated	female	Mpo	0.527477
MLbra2	Brain	Cool-switched	female	Mpo	0.340605
MLbra4	Brain	Cool-switched	female	Mpo	0.416204
Lhea2	Heart	Cool-acclimated	female	Mpo	0.978484
Lhea4	Heart	Cool-acclimated	female	Mpo	1.51359
Lhea6	Heart	Cool-acclimated	female	Mpo	0.507925
LMhea2	Heart	Warm-switched	female	Mpo	0.653643
LMhea4	Heart	Warm-switched	female	Mpo	4.16077
LMhea6	Heart	Warm-switched	female	Mpo	0.356942
Mhea1	Heart	Warm-acclimated	female	Mpo	1.82295
Mhea3	Heart	Warm-acclimated	female	Mpo	4.60297
Mhea5	Heart	Warm-acclimated	female	Mpo	1.4195
MLhea2	Heart	Cool-switched	female	Mpo	0.460192
MLhea4	Heart	Cool-switched	female	Mpo	0.841441
Llun2	Lung	Cool-acclimated	female	Mpo	0.759703
Llun4	Lung	Cool-acclimated	female	Mpo	1.17276
Llun6	Lung	Cool-acclimated	female	Mpo	1.06754
LMlun2	Lung	Warm-switched	female	Mpo	0.482963
LMlun4	Lung	Warm-switched	female	Mpo	1.14938
LMlun6	Lung	Warm-switched	female	Mpo	0.137474
Mlun1	Lung	Warm-acclimated	female	Mpo	1.07934
Mlun3	Lung	Warm-acclimated	female	Mpo	4.15691
Mlun5	Lung	Warm-acclimated	female	Mpo	1.01433
MLlun2	Lung	Cool-switched	female	Mpo	0.71788
MLlun4	Lung	Cool-switched	female	Mpo	0.59673
Lint2	Intestine	Cool-acclimated	female	Mpo	0.90292
Lint4	Intestine	Cool-acclimated	female	Mpo	1.23345
Lint6	Intestine	Cool-acclimated	female	Mpo	0.863633
LMint2	Intestine	Warm-switched	female	Mpo	0.873886
LMint4	Intestine	Warm-switched	female	Mpo	0.315803
LMint6	Intestine	Warm-switched	female	Mpo	0.0450851
Mint1	Intestine	Warm-acclimated	female	Mpo	0.339427
Mint3	Intestine	Warm-acclimated	female	Mpo	0.719237
Mint5	Intestine	Warm-acclimated	female	Mpo	0.297641
MLint2	Intestine	Cool-switched	female	Mpo	0.72858
MLint4	Intestine	Cool-switched	female	Mpo	0.963553
Lliv2	Liver	Cool-acclimated	female	Mpo	0.639194
Lliv4	Liver	Cool-acclimated	female	Mpo	1.80791
Lliv6	Liver	Cool-acclimated	female	Mpo	0.552898
LMliv2	Liver	Warm-switched	female	Mpo	0.458594
LMliv4	Liver	Warm-switched	female	Mpo	1.17238
LMliv6	Liver	Warm-switched	female	Mpo	0.154513
Mliv1	Liver	Warm-acclimated	female	Mpo	0.805322
Mliv3	Liver	Warm-acclimated	female	Mpo	2.92298
Mliv5	Liver	Warm-acclimated	female	Mpo	0.687333
MLliv2	Liver	Cool-switched	female	Mpo	0.883404
MLliv4	Liver	Cool-switched	female	Mpo	0.433823
Lmus2	Muscle	Cool-acclimated	female	Mpo	0.69945
Lmus4	Muscle	Cool-acclimated	female	Mpo	1.55351
Lmus6	Muscle	Cool-acclimated	female	Mpo	0.74704
LMmus2	Muscle	Warm-switched	female	Mpo	1.59911
LMmus4	Muscle	Warm-switched	female	Mpo	3.09372
LMmus6	Muscle	Warm-switched	female	Mpo	0.183966
Mmus1	Muscle	Warm-acclimated	female	Mpo	1.1632
Mmus3	Muscle	Warm-acclimated	female	Mpo	4.73297
Mmus5	Muscle	Warm-acclimated	female	Mpo	1.34483
MLmus2	Muscle	Cool-switched	female	Mpo	1.02633
MLmus4	Muscle	Cool-switched	female	Mpo	0.957632
Lski2	Skin	Cool-acclimated	female	Mpo	0.830212
Lski4	Skin	Cool-acclimated	female	Mpo	1.03748
Lski6	Skin	Cool-acclimated	female	Mpo	1.13231
LMski2	Skin	Warm-switched	female	Mpo	0.808327
LMski4	Skin	Warm-switched	female	Mpo	0.745881
LMski6	Skin	Warm-switched	female	Mpo	0.274843
Mski1	Skin	Warm-acclimated	female	Mpo	1.37795
Mski3	Skin	Warm-acclimated	female	Mpo	1.81448
Mski5	Skin	Warm-acclimated	female	Mpo	0.584643
MLski2	Skin	Cool-switched	female	Mpo	0.68081
MLski4	Skin	Cool-switched	female	Mpo	1.19569
Lbra1	Brain	Cool-acclimated	male	Epx	1.36679
Lbra3	Brain	Cool-acclimated	male	Epx	1.14564
Lbra5	Brain	Cool-acclimated	male	Epx	0.48757
LMbra1	Brain	Warm-switched	male	Epx	5.79555
LMbra3	Brain	Warm-switched	male	Epx	1.11609
LMbra5	Brain	Warm-switched	male	Epx	0
Mbra2	Brain	Warm-acclimated	male	Epx	11.7094
Mbra4	Brain	Warm-acclimated	male	Epx	1.76651
Mbra6	Brain	Warm-acclimated	male	Epx	18.542
MLbra1	Brain	Cool-switched	male	Epx	6.50501
MLbra3	Brain	Cool-switched	male	Epx	0.0992978
MLbra5	Brain	Cool-switched	male	Epx	0.441217
MLbra6	Brain	Cool-switched	male	Epx	0.30842
Lhea1	Heart	Cool-acclimated	male	Epx	0.474495
Lhea3	Heart	Cool-acclimated	male	Epx	2.46372
Lhea5	Heart	Cool-acclimated	male	Epx	0.0617831
LMhea1	Heart	Warm-switched	male	Epx	7.014
LMhea3	Heart	Warm-switched	male	Epx	0.715096
LMhea5	Heart	Warm-switched	male	Epx	0.602871
Mhea2	Heart	Warm-acclimated	male	Epx	26.2173
Mhea4	Heart	Warm-acclimated	male	Epx	2.66186
Mhea6	Heart	Warm-acclimated	male	Epx	15.578
MLhea1	Heart	Cool-switched	male	Epx	12.9182
MLhea3	Heart	Cool-switched	male	Epx	0.194457
MLhea5	Heart	Cool-switched	male	Epx	0.182767
MLhea6	Heart	Cool-switched	male	Epx	0.237726
Llun1	Lung	Cool-acclimated	male	Epx	1.23299
Llun3	Lung	Cool-acclimated	male	Epx	1.45597
Llun5	Lung	Cool-acclimated	male	Epx	0.311041
LMlun1	Lung	Warm-switched	male	Epx	11.7639
LMlun3	Lung	Warm-switched	male	Epx	0.660582
LMlun5	Lung	Warm-switched	male	Epx	1.03416
Mlun2	Lung	Warm-acclimated	male	Epx	25.6621
Mlun4	Lung	Warm-acclimated	male	Epx	4.41347
Mlun6	Lung	Warm-acclimated	male	Epx	17.2885
MLlun1	Lung	Cool-switched	male	Epx	11.3792
MLlun3	Lung	Cool-switched	male	Epx	0.214351
MLlun5	Lung	Cool-switched	male	Epx	0.273322
MLlun6	Lung	Cool-switched	male	Epx	0.846875
Lint1	Intestine	Cool-acclimated	male	Epx	1.06912
Lint3	Intestine	Cool-acclimated	male	Epx	0.871527
Lint5	Intestine	Cool-acclimated	male	Epx	1.05935
LMint1	Intestine	Warm-switched	male	Epx	2.25592
LMint3	Intestine	Warm-switched	male	Epx	0.719294
LMint5	Intestine	Warm-switched	male	Epx	0.848405
Mint2	Intestine	Warm-acclimated	male	Epx	1.7086
Mint4	Intestine	Warm-acclimated	male	Epx	1.46229
Mint6	Intestine	Warm-acclimated	male	Epx	2.23541
MLint1	Intestine	Cool-switched	male	Epx	1.60039
MLint3	Intestine	Cool-switched	male	Epx	0.710981
MLint5	Intestine	Cool-switched	male	Epx	0.910152
MLint6	Intestine	Cool-switched	male	Epx	1.03079
Lliv1	Liver	Cool-acclimated	male	Epx	1.56515
Lliv3	Liver	Cool-acclimated	male	Epx	1.13562
Lliv5	Liver	Cool-acclimated	male	Epx	0.29923
LMliv1	Liver	Warm-switched	male	Epx	6.03004
LMliv3	Liver	Warm-switched	male	Epx	0.501637
LMliv5	Liver	Warm-switched	male	Epx	0.753376
Mliv2	Liver	Warm-acclimated	male	Epx	8.60029
Mliv4	Liver	Warm-acclimated	male	Epx	2.40107
Mliv6	Liver	Warm-acclimated	male	Epx	12.8806
MLliv1	Liver	Cool-switched	male	Epx	3.34233
MLliv3	Liver	Cool-switched	male	Epx	0.468932
MLliv5	Liver	Cool-switched	male	Epx	0.407817
MLliv6	Liver	Cool-switched	male	Epx	0.365961
Lmus1	Muscle	Cool-acclimated	male	Epx	0.660831
Lmus3	Muscle	Cool-acclimated	male	Epx	2.23068
Lmus5	Muscle	Cool-acclimated	male	Epx	0.108491
LMmus1	Muscle	Warm-switched	male	Epx	16.1478
LMmus3	Muscle	Warm-switched	male	Epx	0.954906
LMmus5	Muscle	Warm-switched	male	Epx	0.931457
Mmus2	Muscle	Warm-acclimated	male	Epx	39.6939
Mmus4	Muscle	Warm-acclimated	male	Epx	7.29674
Mmus6	Muscle	Warm-acclimated	male	Epx	30.8888
MLmus1	Muscle	Cool-switched	male	Epx	17.5916
MLmus3	Muscle	Cool-switched	male	Epx	0.439008
MLmus5	Muscle	Cool-switched	male	Epx	0.627018
MLmus6	Muscle	Cool-switched	male	Epx	1.59548
Lski1	Skin	Cool-acclimated	male	Epx	0.465531
Lski3	Skin	Cool-acclimated	male	Epx	2.38375
Lski5	Skin	Cool-acclimated	male	Epx	0.150723
LMski1	Skin	Warm-switched	male	Epx	4.80241
LMski3	Skin	Warm-switched	male	Epx	0.516927
LMski5	Skin	Warm-switched	male	Epx	0.649175
Mski2	Skin	Warm-acclimated	male	Epx	6.4046
Mski4	Skin	Warm-acclimated	male	Epx	3.93232
Mski6	Skin	Warm-acclimated	male	Epx	9.83374
MLski1	Skin	Cool-switched	male	Epx	3.35007
MLski3	Skin	Cool-switched	male	Epx	0.109891
MLski5	Skin	Cool-switched	male	Epx	0.309551
MLski6	Skin	Cool-switched	male	Epx	1.35131
Lbra2	Brain	Cool-acclimated	female	Epx	1.27075
Lbra4	Brain	Cool-acclimated	female	Epx	1.43026
Lbra6	Brain	Cool-acclimated	female	Epx	0.298988
LMbra2	Brain	Warm-switched	female	Epx	0.488886
LMbra4	Brain	Warm-switched	female	Epx	2.00281
LMbra6	Brain	Warm-switched	female	Epx	0.0133104
Mbra1	Brain	Warm-acclimated	female	Epx	0.58409
Mbra3	Brain	Warm-acclimated	female	Epx	4.1477
Mbra5	Brain	Warm-acclimated	female	Epx	0.84677
MLbra2	Brain	Cool-switched	female	Epx	0.159709
MLbra4	Brain	Cool-switched	female	Epx	0.345242
Lhea2	Heart	Cool-acclimated	female	Epx	1.76031
Lhea4	Heart	Cool-acclimated	female	Epx	1.07114
Lhea6	Heart	Cool-acclimated	female	Epx	0.168552
LMhea2	Heart	Warm-switched	female	Epx	0.520725
LMhea4	Heart	Warm-switched	female	Epx	3.91714
LMhea6	Heart	Warm-switched	female	Epx	0.0976609
Mhea1	Heart	Warm-acclimated	female	Epx	1.61957
Mhea3	Heart	Warm-acclimated	female	Epx	5.73543
Mhea5	Heart	Warm-acclimated	female	Epx	1.63906
MLhea2	Heart	Cool-switched	female	Epx	0.168016
MLhea4	Heart	Cool-switched	female	Epx	0.746659
Llun2	Lung	Cool-acclimated	female	Epx	1.71002
Llun4	Lung	Cool-acclimated	female	Epx	0.882404
Llun6	Lung	Cool-acclimated	female	Epx	0.407577
LMlun2	Lung	Warm-switched	female	Epx	0.536354
LMlun4	Lung	Warm-switched	female	Epx	1.41032
LMlun6	Lung	Warm-switched	female	Epx	0.0229337
Mlun1	Lung	Warm-acclimated	female	Epx	1.20372
Mlun3	Lung	Warm-acclimated	female	Epx	6.95284
Mlun5	Lung	Warm-acclimated	female	Epx	1.3132
MLlun2	Lung	Cool-switched	female	Epx	0.29404
MLlun4	Lung	Cool-switched	female	Epx	0.601115
Lint2	Intestine	Cool-acclimated	female	Epx	1.21164
Lint4	Intestine	Cool-acclimated	female	Epx	1.39605
Lint6	Intestine	Cool-acclimated	female	Epx	0.392316
LMint2	Intestine	Warm-switched	female	Epx	1.0343
LMint4	Intestine	Warm-switched	female	Epx	0.926823
LMint6	Intestine	Warm-switched	female	Epx	0.249948
Mint1	Intestine	Warm-acclimated	female	Epx	0.564208
Mint3	Intestine	Warm-acclimated	female	Epx	1.29294
Mint5	Intestine	Warm-acclimated	female	Epx	0.899017
MLint2	Intestine	Cool-switched	female	Epx	0.530751
MLint4	Intestine	Cool-switched	female	Epx	0.379134
Lliv2	Liver	Cool-acclimated	female	Epx	1.26347
Lliv4	Liver	Cool-acclimated	female	Epx	1.46667
Lliv6	Liver	Cool-acclimated	female	Epx	0.269859
LMliv2	Liver	Warm-switched	female	Epx	0.48881
LMliv4	Liver	Warm-switched	female	Epx	1.28903
LMliv6	Liver	Warm-switched	female	Epx	0.0461749
Mliv1	Liver	Warm-acclimated	female	Epx	0.822228
Mliv3	Liver	Warm-acclimated	female	Epx	3.74087
Mliv5	Liver	Warm-acclimated	female	Epx	0.748981
MLliv2	Liver	Cool-switched	female	Epx	0.563648
MLliv4	Liver	Cool-switched	female	Epx	0.479506
Lmus2	Muscle	Cool-acclimated	female	Epx	1.19568
Lmus4	Muscle	Cool-acclimated	female	Epx	1.46362
Lmus6	Muscle	Cool-acclimated	female	Epx	0.340709
LMmus2	Muscle	Warm-switched	female	Epx	1.91292
LMmus4	Muscle	Warm-switched	female	Epx	3.27594
LMmus6	Muscle	Warm-switched	female	Epx	0.0273462
Mmus1	Muscle	Warm-acclimated	female	Epx	1.75068
Mmus3	Muscle	Warm-acclimated	female	Epx	8.64664
Mmus5	Muscle	Warm-acclimated	female	Epx	1.85753
MLmus2	Muscle	Cool-switched	female	Epx	0.427508
MLmus4	Muscle	Cool-switched	female	Epx	0.889688
Lski2	Skin	Cool-acclimated	female	Epx	1.49774
Lski4	Skin	Cool-acclimated	female	Epx	0.982644
Lski6	Skin	Cool-acclimated	female	Epx	0.519615
LMski2	Skin	Warm-switched	female	Epx	0.917353
LMski4	Skin	Warm-switched	female	Epx	1.11607
LMski6	Skin	Warm-switched	female	Epx	0.067404
Mski1	Skin	Warm-acclimated	female	Epx	1.3217
Mski3	Skin	Warm-acclimated	female	Epx	3.30014
Mski5	Skin	Warm-acclimated	female	Epx	0.763869
MLski2	Skin	Cool-switched	female	Epx	0.245131
MLski4	Skin	Cool-switched	female	Epx	1.10041
Lbra1	Brain	Cool-acclimated	male	Cyba	1.16219
Lbra3	Brain	Cool-acclimated	male	Cyba	1.12353
Lbra5	Brain	Cool-acclimated	male	Cyba	0.714285
LMbra1	Brain	Warm-switched	male	Cyba	1.45214
LMbra3	Brain	Warm-switched	male	Cyba	1.39182
LMbra5	Brain	Warm-switched	male	Cyba	1.33065
Mbra2	Brain	Warm-acclimated	male	Cyba	1.6577
Mbra4	Brain	Warm-acclimated	male	Cyba	1.43635
Mbra6	Brain	Warm-acclimated	male	Cyba	1.56789
MLbra1	Brain	Cool-switched	male	Cyba	1.79832
MLbra3	Brain	Cool-switched	male	Cyba	1.11086
MLbra5	Brain	Cool-switched	male	Cyba	1.36621
MLbra6	Brain	Cool-switched	male	Cyba	1.5198
Lhea1	Heart	Cool-acclimated	male	Cyba	0.48495
Lhea3	Heart	Cool-acclimated	male	Cyba	1.5286
Lhea5	Heart	Cool-acclimated	male	Cyba	0.986454
LMhea1	Heart	Warm-switched	male	Cyba	2.37457
LMhea3	Heart	Warm-switched	male	Cyba	0.983076
LMhea5	Heart	Warm-switched	male	Cyba	0.837264
Mhea2	Heart	Warm-acclimated	male	Cyba	5.82342
Mhea4	Heart	Warm-acclimated	male	Cyba	1.05323
Mhea6	Heart	Warm-acclimated	male	Cyba	4.89519
MLhea1	Heart	Cool-switched	male	Cyba	2.81777
MLhea3	Heart	Cool-switched	male	Cyba	0.824343
MLhea5	Heart	Cool-switched	male	Cyba	0.994194
MLhea6	Heart	Cool-switched	male	Cyba	0.938768
Llun1	Lung	Cool-acclimated	male	Cyba	0.856818
Llun3	Lung	Cool-acclimated	male	Cyba	1.21472
Llun5	Lung	Cool-acclimated	male	Cyba	0.92846
LMlun1	Lung	Warm-switched	male	Cyba	4.52786
LMlun3	Lung	Warm-switched	male	Cyba	1.15113
LMlun5	Lung	Warm-switched	male	Cyba	1.32726
Mlun2	Lung	Warm-acclimated	male	Cyba	6.13075
Mlun4	Lung	Warm-acclimated	male	Cyba	2.1626
Mlun6	Lung	Warm-acclimated	male	Cyba	5.6082
MLlun1	Lung	Cool-switched	male	Cyba	3.2739
MLlun3	Lung	Cool-switched	male	Cyba	0.946134
MLlun5	Lung	Cool-switched	male	Cyba	1.27118
MLlun6	Lung	Cool-switched	male	Cyba	1.41607
Lint1	Intestine	Cool-acclimated	male	Cyba	1.15115
Lint3	Intestine	Cool-acclimated	male	Cyba	1.0252
Lint5	Intestine	Cool-acclimated	male	Cyba	0.823652
LMint1	Intestine	Warm-switched	male	Cyba	1.74599
LMint3	Intestine	Warm-switched	male	Cyba	0.877623
LMint5	Intestine	Warm-switched	male	Cyba	0.954443
Mint2	Intestine	Warm-acclimated	male	Cyba	1.26957
Mint4	Intestine	Warm-acclimated	male	Cyba	0.968251
Mint6	Intestine	Warm-acclimated	male	Cyba	1.35498
MLint1	Intestine	Cool-switched	male	Cyba	1.30009
MLint3	Intestine	Cool-switched	male	Cyba	1.26391
MLint5	Intestine	Cool-switched	male	Cyba	1.34472
MLint6	Intestine	Cool-switched	male	Cyba	1.11606
Lliv1	Liver	Cool-acclimated	male	Cyba	0.952163
Lliv3	Liver	Cool-acclimated	male	Cyba	1.36115
Lliv5	Liver	Cool-acclimated	male	Cyba	0.686682
LMliv1	Liver	Warm-switched	male	Cyba	3.70292
LMliv3	Liver	Warm-switched	male	Cyba	1.05334
LMliv5	Liver	Warm-switched	male	Cyba	1.41257
Mliv2	Liver	Warm-acclimated	male	Cyba	4.02602
Mliv4	Liver	Warm-acclimated	male	Cyba	1.86392
Mliv6	Liver	Warm-acclimated	male	Cyba	7.2751
MLliv1	Liver	Cool-switched	male	Cyba	2.24782
MLliv3	Liver	Cool-switched	male	Cyba	0.816279
MLliv5	Liver	Cool-switched	male	Cyba	0.896347
MLliv6	Liver	Cool-switched	male	Cyba	0.742016
Lmus1	Muscle	Cool-acclimated	male	Cyba	0.720627
Lmus3	Muscle	Cool-acclimated	male	Cyba	1.15545
Lmus5	Muscle	Cool-acclimated	male	Cyba	1.12393
LMmus1	Muscle	Warm-switched	male	Cyba	2.60132
LMmus3	Muscle	Warm-switched	male	Cyba	1.39926
LMmus5	Muscle	Warm-switched	male	Cyba	0.6167
Mmus2	Muscle	Warm-acclimated	male	Cyba	5.28703
Mmus4	Muscle	Warm-acclimated	male	Cyba	2.39331
Mmus6	Muscle	Warm-acclimated	male	Cyba	3.94361
MLmus1	Muscle	Cool-switched	male	Cyba	3.10501
MLmus3	Muscle	Cool-switched	male	Cyba	1.82516
MLmus5	Muscle	Cool-switched	male	Cyba	1.62392
MLmus6	Muscle	Cool-switched	male	Cyba	3.94365
Lski1	Skin	Cool-acclimated	male	Cyba	1.19752
Lski3	Skin	Cool-acclimated	male	Cyba	1.23336
Lski5	Skin	Cool-acclimated	male	Cyba	0.569117
LMski1	Skin	Warm-switched	male	Cyba	1.50819
LMski3	Skin	Warm-switched	male	Cyba	0.841274
LMski5	Skin	Warm-switched	male	Cyba	1.10266
Mski2	Skin	Warm-acclimated	male	Cyba	1.92902
Mski4	Skin	Warm-acclimated	male	Cyba	1.78286
Mski6	Skin	Warm-acclimated	male	Cyba	3.18165
MLski1	Skin	Cool-switched	male	Cyba	1.51954
MLski3	Skin	Cool-switched	male	Cyba	0.772741
MLski5	Skin	Cool-switched	male	Cyba	1.56449
MLski6	Skin	Cool-switched	male	Cyba	1.85966
Lbra2	Brain	Cool-acclimated	female	Cyba	0.839268
Lbra4	Brain	Cool-acclimated	female	Cyba	1.36875
Lbra6	Brain	Cool-acclimated	female	Cyba	0.791979
LMbra2	Brain	Warm-switched	female	Cyba	0.799298
LMbra4	Brain	Warm-switched	female	Cyba	1.28543
LMbra6	Brain	Warm-switched	female	Cyba	0.845475
Mbra1	Brain	Warm-acclimated	female	Cyba	0.880004
Mbra3	Brain	Warm-acclimated	female	Cyba	1.6311
Mbra5	Brain	Warm-acclimated	female	Cyba	0.719275
MLbra2	Brain	Cool-switched	female	Cyba	0.609191
MLbra4	Brain	Cool-switched	female	Cyba	0.754463
Lhea2	Heart	Cool-acclimated	female	Cyba	1.24739
Lhea4	Heart	Cool-acclimated	female	Cyba	1.04833
Lhea6	Heart	Cool-acclimated	female	Cyba	0.704282
LMhea2	Heart	Warm-switched	female	Cyba	0.65538
LMhea4	Heart	Warm-switched	female	Cyba	1.8598
LMhea6	Heart	Warm-switched	female	Cyba	0.312853
Mhea1	Heart	Warm-acclimated	female	Cyba	1.11375
Mhea3	Heart	Warm-acclimated	female	Cyba	4.58929
Mhea5	Heart	Warm-acclimated	female	Cyba	1.14106
MLhea2	Heart	Cool-switched	female	Cyba	0.407384
MLhea4	Heart	Cool-switched	female	Cyba	0.954121
Llun2	Lung	Cool-acclimated	female	Cyba	1.29558
Llun4	Lung	Cool-acclimated	female	Cyba	1.0239
Llun6	Lung	Cool-acclimated	female	Cyba	0.680519
LMlun2	Lung	Warm-switched	female	Cyba	0.764292
LMlun4	Lung	Warm-switched	female	Cyba	1.24533
LMlun6	Lung	Warm-switched	female	Cyba	0.341148
Mlun1	Lung	Warm-acclimated	female	Cyba	0.86265
Mlun3	Lung	Warm-acclimated	female	Cyba	5.64946
Mlun5	Lung	Warm-acclimated	female	Cyba	1.74575
MLlun2	Lung	Cool-switched	female	Cyba	0.476986
MLlun4	Lung	Cool-switched	female	Cyba	0.790677
Lint2	Intestine	Cool-acclimated	female	Cyba	1.08821
Lint4	Intestine	Cool-acclimated	female	Cyba	1.06177
Lint6	Intestine	Cool-acclimated	female	Cyba	0.850017
LMint2	Intestine	Warm-switched	female	Cyba	2.71875
LMint4	Intestine	Warm-switched	female	Cyba	1.29966
LMint6	Intestine	Warm-switched	female	Cyba	0.685431
Mint1	Intestine	Warm-acclimated	female	Cyba	0.777056
Mint3	Intestine	Warm-acclimated	female	Cyba	1.23937
Mint5	Intestine	Warm-acclimated	female	Cyba	1.48204
MLint2	Intestine	Cool-switched	female	Cyba	0.846089
MLint4	Intestine	Cool-switched	female	Cyba	1.13442
Lliv2	Liver	Cool-acclimated	female	Cyba	0.959033
Lliv4	Liver	Cool-acclimated	female	Cyba	1.5063
Lliv6	Liver	Cool-acclimated	female	Cyba	0.534664
LMliv2	Liver	Warm-switched	female	Cyba	0.636291
LMliv4	Liver	Warm-switched	female	Cyba	1.11569
LMliv6	Liver	Warm-switched	female	Cyba	0.1411
Mliv1	Liver	Warm-acclimated	female	Cyba	0.660046
Mliv3	Liver	Warm-acclimated	female	Cyba	3.23827
Mliv5	Liver	Warm-acclimated	female	Cyba	0.757689
MLliv2	Liver	Cool-switched	female	Cyba	0.561379
MLliv4	Liver	Cool-switched	female	Cyba	0.525583
Lmus2	Muscle	Cool-acclimated	female	Cyba	0.931679
Lmus4	Muscle	Cool-acclimated	female	Cyba	1.0962
Lmus6	Muscle	Cool-acclimated	female	Cyba	0.972117
LMmus2	Muscle	Warm-switched	female	Cyba	1.44803
LMmus4	Muscle	Warm-switched	female	Cyba	3.19165
LMmus6	Muscle	Warm-switched	female	Cyba	0.555926
Mmus1	Muscle	Warm-acclimated	female	Cyba	0.971263
Mmus3	Muscle	Warm-acclimated	female	Cyba	5.0711
Mmus5	Muscle	Warm-acclimated	female	Cyba	1.00794
MLmus2	Muscle	Cool-switched	female	Cyba	0.524682
MLmus4	Muscle	Cool-switched	female	Cyba	1.3191
Lski2	Skin	Cool-acclimated	female	Cyba	1.30629
Lski4	Skin	Cool-acclimated	female	Cyba	0.809078
Lski6	Skin	Cool-acclimated	female	Cyba	0.884635
LMski2	Skin	Warm-switched	female	Cyba	3.20652
LMski4	Skin	Warm-switched	female	Cyba	0.881518
LMski6	Skin	Warm-switched	female	Cyba	0.544416
Mski1	Skin	Warm-acclimated	female	Cyba	1.22592
Mski3	Skin	Warm-acclimated	female	Cyba	2.90121
Mski5	Skin	Warm-acclimated	female	Cyba	1.12182
MLski2	Skin	Cool-switched	female	Cyba	0.591925
MLski4	Skin	Cool-switched	female	Cyba	1.56326
Lbra1	Brain	Cool-acclimated	male	Cybb	1.01785
Lbra3	Brain	Cool-acclimated	male	Cybb	0.520405
Lbra5	Brain	Cool-acclimated	male	Cybb	1.46175
LMbra1	Brain	Warm-switched	male	Cybb	1.34977
LMbra3	Brain	Warm-switched	male	Cybb	0.950584
LMbra5	Brain	Warm-switched	male	Cybb	0.312023
Mbra2	Brain	Warm-acclimated	male	Cybb	2.47624
Mbra4	Brain	Warm-acclimated	male	Cybb	0.9872
Mbra6	Brain	Warm-acclimated	male	Cybb	4.01355
MLbra1	Brain	Cool-switched	male	Cybb	2.37006
MLbra3	Brain	Cool-switched	male	Cybb	0.961314
MLbra5	Brain	Cool-switched	male	Cybb	0.964528
MLbra6	Brain	Cool-switched	male	Cybb	1.02739
Lhea1	Heart	Cool-acclimated	male	Cybb	0.603522
Lhea3	Heart	Cool-acclimated	male	Cybb	1.99389
Lhea5	Heart	Cool-acclimated	male	Cybb	0.402589
LMhea1	Heart	Warm-switched	male	Cybb	4.92806
LMhea3	Heart	Warm-switched	male	Cybb	0.626302
LMhea5	Heart	Warm-switched	male	Cybb	0.652595
Mhea2	Heart	Warm-acclimated	male	Cybb	14.0827
Mhea4	Heart	Warm-acclimated	male	Cybb	1.26394
Mhea6	Heart	Warm-acclimated	male	Cybb	11.8881
MLhea1	Heart	Cool-switched	male	Cybb	7.82901
MLhea3	Heart	Cool-switched	male	Cybb	0.384974
MLhea5	Heart	Cool-switched	male	Cybb	0.72366
MLhea6	Heart	Cool-switched	male	Cybb	0.792648
Llun1	Lung	Cool-acclimated	male	Cybb	1.06053
Llun3	Lung	Cool-acclimated	male	Cybb	1.35813
Llun5	Lung	Cool-acclimated	male	Cybb	0.581333
LMlun1	Lung	Warm-switched	male	Cybb	6.85189
LMlun3	Lung	Warm-switched	male	Cybb	0.86565
LMlun5	Lung	Warm-switched	male	Cybb	1.05212
Mlun2	Lung	Warm-acclimated	male	Cybb	14.9372
Mlun4	Lung	Warm-acclimated	male	Cybb	2.71716
Mlun6	Lung	Warm-acclimated	male	Cybb	10.7941
MLlun1	Lung	Cool-switched	male	Cybb	6.53286
MLlun3	Lung	Cool-switched	male	Cybb	0.545132
MLlun5	Lung	Cool-switched	male	Cybb	0.751308
MLlun6	Lung	Cool-switched	male	Cybb	1.36857
Lint1	Intestine	Cool-acclimated	male	Cybb	1.07759
Lint3	Intestine	Cool-acclimated	male	Cybb	1.06619
Lint5	Intestine	Cool-acclimated	male	Cybb	0.856225
LMint1	Intestine	Warm-switched	male	Cybb	0.914089
LMint3	Intestine	Warm-switched	male	Cybb	0.79023
LMint5	Intestine	Warm-switched	male	Cybb	0.666984
Mint2	Intestine	Warm-acclimated	male	Cybb	0.865016
Mint4	Intestine	Warm-acclimated	male	Cybb	0.60399
Mint6	Intestine	Warm-acclimated	male	Cybb	0.959282
MLint1	Intestine	Cool-switched	male	Cybb	1.26571
MLint3	Intestine	Cool-switched	male	Cybb	0.913761
MLint5	Intestine	Cool-switched	male	Cybb	1.06652
MLint6	Intestine	Cool-switched	male	Cybb	1.05544
Lliv1	Liver	Cool-acclimated	male	Cybb	1.34843
Lliv3	Liver	Cool-acclimated	male	Cybb	1.19752
Lliv5	Liver	Cool-acclimated	male	Cybb	0.454056
LMliv1	Liver	Warm-switched	male	Cybb	3.8146
LMliv3	Liver	Warm-switched	male	Cybb	0.967679
LMliv5	Liver	Warm-switched	male	Cybb	1.23792
Mliv2	Liver	Warm-acclimated	male	Cybb	5.92422
Mliv4	Liver	Warm-acclimated	male	Cybb	2.17173
Mliv6	Liver	Warm-acclimated	male	Cybb	8.60893
MLliv1	Liver	Cool-switched	male	Cybb	2.65102
MLliv3	Liver	Cool-switched	male	Cybb	0.663787
MLliv5	Liver	Cool-switched	male	Cybb	0.595058
MLliv6	Liver	Cool-switched	male	Cybb	0.668271
Lmus1	Muscle	Cool-acclimated	male	Cybb	0.628946
Lmus3	Muscle	Cool-acclimated	male	Cybb	1.75152
Lmus5	Muscle	Cool-acclimated	male	Cybb	0.619538
LMmus1	Muscle	Warm-switched	male	Cybb	6.3745
LMmus3	Muscle	Warm-switched	male	Cybb	0.426015
LMmus5	Muscle	Warm-switched	male	Cybb	0.949837
Mmus2	Muscle	Warm-acclimated	male	Cybb	16.4337
Mmus4	Muscle	Warm-acclimated	male	Cybb	4.23191
Mmus6	Muscle	Warm-acclimated	male	Cybb	11.2573
MLmus1	Muscle	Cool-switched	male	Cybb	7.00302
MLmus3	Muscle	Cool-switched	male	Cybb	1.95856
MLmus5	Muscle	Cool-switched	male	Cybb	0.895147
MLmus6	Muscle	Cool-switched	male	Cybb	6.07398
Lski1	Skin	Cool-acclimated	male	Cybb	0.709775
Lski3	Skin	Cool-acclimated	male	Cybb	2.12128
Lski5	Skin	Cool-acclimated	male	Cybb	0.168944
LMski1	Skin	Warm-switched	male	Cybb	3.63828
LMski3	Skin	Warm-switched	male	Cybb	1.28538
LMski5	Skin	Warm-switched	male	Cybb	0.869631
Mski2	Skin	Warm-acclimated	male	Cybb	3.93461
Mski4	Skin	Warm-acclimated	male	Cybb	4.38075
Mski6	Skin	Warm-acclimated	male	Cybb	9.2292
MLski1	Skin	Cool-switched	male	Cybb	2.53181
MLski3	Skin	Cool-switched	male	Cybb	0.684752
MLski5	Skin	Cool-switched	male	Cybb	1.02201
MLski6	Skin	Cool-switched	male	Cybb	2.00258
Lbra2	Brain	Cool-acclimated	female	Cybb	0.778005
Lbra4	Brain	Cool-acclimated	female	Cybb	1.71867
Lbra6	Brain	Cool-acclimated	female	Cybb	0.503326
LMbra2	Brain	Warm-switched	female	Cybb	0.355744
LMbra4	Brain	Warm-switched	female	Cybb	1.18573
LMbra6	Brain	Warm-switched	female	Cybb	0.240467
Mbra1	Brain	Warm-acclimated	female	Cybb	0.411795
Mbra3	Brain	Warm-acclimated	female	Cybb	3.07854
Mbra5	Brain	Warm-acclimated	female	Cybb	0.687107
MLbra2	Brain	Cool-switched	female	Cybb	0.642642
MLbra4	Brain	Cool-switched	female	Cybb	0.75366
Lhea2	Heart	Cool-acclimated	female	Cybb	1.39977
Lhea4	Heart	Cool-acclimated	female	Cybb	1.19283
Lhea6	Heart	Cool-acclimated	female	Cybb	0.407404
LMhea2	Heart	Warm-switched	female	Cybb	0.486601
LMhea4	Heart	Warm-switched	female	Cybb	2.92696
LMhea6	Heart	Warm-switched	female	Cybb	0.15957
Mhea1	Heart	Warm-acclimated	female	Cybb	1.25444
Mhea3	Heart	Warm-acclimated	female	Cybb	7.44407
Mhea5	Heart	Warm-acclimated	female	Cybb	1.3364
MLhea2	Heart	Cool-switched	female	Cybb	0.356509
MLhea4	Heart	Cool-switched	female	Cybb	0.706624
Llun2	Lung	Cool-acclimated	female	Cybb	1.25463
Llun4	Lung	Cool-acclimated	female	Cybb	1.15864
Llun6	Lung	Cool-acclimated	female	Cybb	0.586723
LMlun2	Lung	Warm-switched	female	Cybb	0.512294
LMlun4	Lung	Warm-switched	female	Cybb	1.27182
LMlun6	Lung	Warm-switched	female	Cybb	0.0787571
Mlun1	Lung	Warm-acclimated	female	Cybb	0.830652
Mlun3	Lung	Warm-acclimated	female	Cybb	9.47623
Mlun5	Lung	Warm-acclimated	female	Cybb	1.60926
MLlun2	Lung	Cool-switched	female	Cybb	0.424353
MLlun4	Lung	Cool-switched	female	Cybb	0.603946
Lint2	Intestine	Cool-acclimated	female	Cybb	1.11904
Lint4	Intestine	Cool-acclimated	female	Cybb	1.17021
Lint6	Intestine	Cool-acclimated	female	Cybb	0.710751
LMint2	Intestine	Warm-switched	female	Cybb	1.39437
LMint4	Intestine	Warm-switched	female	Cybb	0.922336
LMint6	Intestine	Warm-switched	female	Cybb	0.460321
Mint1	Intestine	Warm-acclimated	female	Cybb	0.660012
Mint3	Intestine	Warm-acclimated	female	Cybb	0.863497
Mint5	Intestine	Warm-acclimated	female	Cybb	0.870172
MLint2	Intestine	Cool-switched	female	Cybb	0.81726
MLint4	Intestine	Cool-switched	female	Cybb	1.02821
Lliv2	Liver	Cool-acclimated	female	Cybb	0.912992
Lliv4	Liver	Cool-acclimated	female	Cybb	1.62116
Lliv6	Liver	Cool-acclimated	female	Cybb	0.465851
LMliv2	Liver	Warm-switched	female	Cybb	0.366746
LMliv4	Liver	Warm-switched	female	Cybb	1.18804
LMliv6	Liver	Warm-switched	female	Cybb	0.113532
Mliv1	Liver	Warm-acclimated	female	Cybb	0.707502
Mliv3	Liver	Warm-acclimated	female	Cybb	3.92402
Mliv5	Liver	Warm-acclimated	female	Cybb	0.648515
MLliv2	Liver	Cool-switched	female	Cybb	0.68081
MLliv4	Liver	Cool-switched	female	Cybb	0.519383
Lmus2	Muscle	Cool-acclimated	female	Cybb	0.916744
Lmus4	Muscle	Cool-acclimated	female	Cybb	1.2905
Lmus6	Muscle	Cool-acclimated	female	Cybb	0.792752
LMmus2	Muscle	Warm-switched	female	Cybb	1.07568
LMmus4	Muscle	Warm-switched	female	Cybb	3.00883
LMmus6	Muscle	Warm-switched	female	Cybb	0.0753494
Mmus1	Muscle	Warm-acclimated	female	Cybb	1.02908
Mmus3	Muscle	Warm-acclimated	female	Cybb	8.02053
Mmus5	Muscle	Warm-acclimated	female	Cybb	1.35998
MLmus2	Muscle	Cool-switched	female	Cybb	0.595904
MLmus4	Muscle	Cool-switched	female	Cybb	0.826483
Lski2	Skin	Cool-acclimated	female	Cybb	1.09118
Lski4	Skin	Cool-acclimated	female	Cybb	1.24198
Lski6	Skin	Cool-acclimated	female	Cybb	0.666842
LMski2	Skin	Warm-switched	female	Cybb	1.10624
LMski4	Skin	Warm-switched	female	Cybb	0.997765
LMski6	Skin	Warm-switched	female	Cybb	0.30417
Mski1	Skin	Warm-acclimated	female	Cybb	1.32629
Mski3	Skin	Warm-acclimated	female	Cybb	4.42959
Mski5	Skin	Warm-acclimated	female	Cybb	1.24802
MLski2	Skin	Cool-switched	female	Cybb	0.641904
MLski4	Skin	Cool-switched	female	Cybb	1.33377

## Sheet: Figure 3
Fig 3B
CA ♀ / CA ♂
GeneName	Lliv2_count	Lliv4_count	Lliv6_count	baseMean	Lliv1_count	Lliv3_count	Lliv5_count	Log2FoldChange	pval	padj
lpcat2	360	430	131	244.156	193	222	98	1.31769	0.00095019	0.0144079
LOC100498440	93	220	90	111.566	119	58	83	1.09657	0.00381907	0.0405326
slc7a6	15	20	10	10.8899	7	4	5	1.99703	0.00368522	0.03952
smpd3	12	48	25	61.9805	112	144	80	-1.49377	0.00091083	0.0139482
unc13a	14	28	6	10.2757	3	4	4	2.56745	0.00118772	0.017279
hsd11b2	3	3	6	27.6852	26	152	8	-3.33198	0.0004413	0.00795945
MGC147117	226	291	263	494.94	777	922	778	-1.11017	1.88e-06	8.48e-05
cbfa2t3	99	201	92	271.167	364	485	591	-1.39098	2.26e-06	9.94e-05
LOC100486268	312	416	123	212.065	136	168	77	1.62626	3e-05	0.00091081
dbndd1	136	118	67	68.7917	8	21	13	3.46349	2.84e-15	7.43e-13
cyb5b	700	709	674	584.864	436	348	412	1.36411	1.55e-08	1.36e-06
LOC101734692	312	283	211	192.006	54	48	127	2.35886	1.9e-09	1.94e-07
LOC105947254	82	80	38	43.7843	14	4	18	2.97969	1.26e-08	1.14e-06
LOC100485633	250	334	158	204.658	213	147	91	1.21411	0.00042442	0.00773634
cotl1	1656	3005	718	1324.13	918	982	537	1.57664	2.61e-05	0.0008097
sdr42e1	44	149	90	75.0828	41	57	52	1.41814	0.00065716	0.0108851
chst6	109	134	56	209.422	368	451	296	-1.40131	2.08e-06	9.24e-05
irf8	619	530	408	443.046	382	351	232	1.23892	1.3e-05	0.00044503
cyba	1575	2463	846	1160.8	524	819	420	1.93946	2.68e-09	2.69e-07
mvd	576	817	1076	577.594	170	123	192	2.94492	1.22e-16	3.67e-14
tctex1d4	32	34	38	114.78	211	292	183	-2.15339	2.69e-10	3.22e-08
artn	31	34	17	50.7578	70	74	111	-1.12327	0.00384336	0.0406505
c8a	18431	28154	9507	15758.7	15111	14429	8440	1.02759	0.00127237	0.0182058
jun	100	153	131	249.672	447	310	506	-1.1725	8.89e-05	0.00227048
tctex1d1	9	9	9	23.4564	39	62	31	-1.73419	0.00130595	0.0185614
LOC101732940	29	42	29	27.4942	23	22	12	1.33925	0.00367635	0.0395073
lurap1	90	61	40	155.722	269	437	159	-1.63307	0.00011696	0.00283153
ccdc24	117	44	46	50.2805	22	15	21	2.41291	3.58e-06	0.00014755
slc6a9	642	401	197	320.999	128	203	234	1.66297	3.35e-05	0.00099007
ccnb1.2	131	357	161	168.967	157	74	106	1.41314	0.00021753	0.00460162
trabd2b	68	93	157	70.0008	5	13	3	4.54942	3.07e-14	6.77e-12
agbl4	5	11	1	26.6204	47	6	119	-2.92807	0.00149859	0.020542
rab3b	140	83	20	249.5	348	384	751	-2.1092	5.82e-05	0.00159475
lrp8	115	160	77	100.734	84	85	72	1.04789	0.00020251	0.00436775
dhcr24	1459	2445	2866	1604.23	653	406	516	2.68698	8.84e-15	2.18e-12
arpc5	2037	3369	1416	1840.43	1494	1548	928	1.26118	5.88e-06	0.00022212
ncf2	1195	2647	618	1044.74	671	809	202	1.83118	0.00014061	0.00329538
glul	3418	2423	1600	2123.47	1329	1769	1625	1.19915	3.88e-05	0.00112669
prtn3	8163	18522	4155	6632.61	2423	3823	1166	2.47895	3.13e-08	2.48e-06
tdrd5	8	3	3	2.85838	0	0	0	5.23882	0.00287842	0.0332994
nphs2	44	18	20	16.9533	1	0	0	6.83443	3.43e-07	1.98e-05
soat1	2123	1588	1266	1338.46	865	917	708	1.55439	4.82e-09	4.73e-07
tmed5	598	471	630	508.995	371	391	388	1.16239	8.05e-05	0.00209578
LOC100497492	5	10	28	10.2874	3	2	1	3.50925	0.00064106	0.0106997
brdt	0	1	0	4.79168	11	15	8	-4.43222	0.00284022	0.033031
tgfbr3	2084	802	649	2939.77	6094	6804	3407	-1.63674	0.00021874	0.00461304
LOC100158554	349	563	207	251.436	134	103	55	2.40753	4.59e-11	6.27e-09
clca1	89	41	24	32.3273	2	10	0	4.2368	1.99e-07	1.23e-05
dnm3	4	6	4	13.4089	29	26	23	-1.95422	0.00244649	0.0295206
LOC101734849	10	13	29	12.7208	4	3	4	2.8792	0.00040127	0.00739308
LOC105947222	1604	2578	838	1167.07	526	985	139	2.07232	7.89e-05	0.00206274
LOC100491943	116	236	51	92.049	54	67	14	2.00527	0.00024911	0.00509485
vav3	347	446	156	260.662	216	237	137	1.16422	0.00050854	0.00886053
ptprc	2289	3308	1473	1955.96	1665	1841	900	1.1727	0.00012014	0.00288572
LOC100491733	432	356	416	332.478	102	438	90	1.53366	0.00371244	0.0397068
mcm5	201	508	177	236.242	227	155	139	1.21378	0.00049449	0.00869508
rgs2	94	151	63	203.394	364	423	274	-1.2964	7.37e-06	0.00027142
sell	464	631	158	316.361	224	254	126	1.50744	0.00016593	0.00373554
angptl4	83	55	92	219.139	592	481	177	-1.82828	9.77e-05	0.00243311
hsd17b7	354	550	518	345.617	172	125	134	2.28051	7.29e-15	1.84e-12
srebf2	2705	4221	3647	3108.03	2531	2000	2715	1.09516	1.68e-05	0.00055228
LOC100495359	89	122	55	237.38	451	772	147	-1.86464	0.00012723	0.00302772
LOC100494742	9633	5798	11141	5638.55	21	14	24	9.44657	1.64e-110	4.2e-107
lgals1	250	427	127	178.591	53	60	96	2.39724	1.03e-10	1.32e-08
cyth4	703	1015	395	518.087	245	440	169	1.79095	8.53e-07	4.29e-05
rac2	1606	3228	1279	1480.12	908	965	518	1.82259	4.59e-09	4.54e-07
tst	49	267	94	265.126	459	344	585	-1.33045	0.00303844	0.0345971
csf2rb	1221	1143	739	723.188	272	309	225	2.47888	5.1e-24	2.62e-21
ncf4	522	449	258	294.1	122	147	115	2.20599	1.32e-14	3.18e-12
prkcd	571	850	398	483.662	352	382	250	1.38056	6.47e-08	4.74e-06
pfkfb4	1636	2871	628	1214.42	766	875	340	1.80579	2.53e-05	0.00079356
LOC733778	107	280	90	507.314	1118	595	1346	-2.24164	6.8e-09	6.47e-07
gpx1	1490	3800	1223	3632.2	5995	4314	7421	-1.00721	0.00276256	0.0323878
cdhr4	40	25	19	17.8003	0	3	4	4.13951	2.59e-07	1.55e-05
mapkapk3	469	542	396	394.66	278	332	236	1.27378	1.5e-08	1.32e-06
myo1f	1262	1832	817	969.568	581	802	233	1.7679	6.74e-06	0.00025044
arhgdib	2837	5563	2180	2674.35	1706	2131	1132	1.5596	2.54e-07	1.54e-05
pde6h	10	20	10	31.7949	49	72	56	-1.63966	0.00026246	0.00531163
LOC100493054	9806	13859	5335	6616.96	3957	2495	1592	2.32499	4.03e-11	5.55e-09
il5ra	1384	1049	992	1025.26	713	882	833	1.06601	3.63e-05	0.00106635
fgd5	143	198	103	260.259	461	438	377	-1.01602	1.07e-05	0.00038038
aldh1l1	1882	2523	2958	1900.3	746	715	1389	1.95502	3.09e-08	2.47e-06
LOC101732439	163	207	468	193.371	40	19	32	3.85673	6.83e-14	1.42e-11
slc41a3	213	235	507	216.679	26	18	40	4.15597	4.2e-17	1.32e-14
il17re	143	148	97	234.506	428	350	377	-1.04411	1.49e-05	0.00049885
plxnb1	107	206	124	457.734	800	664	1262	-2.13272	1e-11	1.57e-09
adamts9	37	72	62	126.36	240	183	251	-1.43754	1.35e-05	0.00045818
LOC100492698	0	3	3	16.2247	54	49	7	-3.65974	0.00022689	0.00472633
adck3	303	482	336	806.892	1928	1174	1179	-1.4083	4.58e-07	2.54e-05
parp1	206	360	250	559.858	891	938	1095	-1.31538	1.87e-08	1.6e-06
tp53bp2	82	102	43	142.563	169	201	355	-1.18036	0.00131357	0.0186353
dusp10	24	30	22	109.127	144	202	343	-2.64566	3.94e-11	5.47e-09
LOC100488668	289	173	192	426.694	701	842	603	-1.1313	0.00035053	0.0066734
slc30a10	77	174	89	254.421	281	475	632	-1.53613	1.49e-05	0.00049885
cib3	21	12	2	7.40031	2	1	2	3.30318	0.00253688	0.0303972
ptpn14	7	8	1	18.4568	55	19	39	-2.35005	0.0009265	0.014146
lpgat1	297	345	256	240.085	202	143	106	1.53141	1.86e-07	1.16e-05
pram1	2344	2320	757	1456.88	839	1780	486	1.29475	0.00480679	0.0480399
lhcgr	11	5	2	3.5479	0	0	0	5.55876	0.00109758	0.0161659
nrxn1	17	20	20	44.1998	73	131	36	-1.50887	0.00401161	0.0421123
hao1	238	572	775	1807.06	3286	5476	2097	-2.1678	3.4e-06	0.00014216
plcb4	48	72	37	96.2357	186	143	153	-1.11306	0.00016103	0.00366268
LOC100496329	134	1057	178	3735.18	10343	6139	9060	-3.87628	2.94e-06	0.0001243
sertad2	44	44	18	64.1453	107	102	111	-1.08821	0.00223843	0.0276372
slc1a4	118	75	81	339.243	489	1024	569	-2.34341	1.99e-10	2.42e-08
plek	568	876	304	438.959	294	336	170	1.59703	1.9e-06	8.5e-05
tfrc	660	598	280	422.098	214	267	420	1.28209	0.00020833	0.00447444
vnn1	557	319	402	795.308	994	1165	1734	-1.01315	0.00368351	0.03952
adgb	15	34	18	43.6924	65	86	75	-1.2502	0.00144208	0.0200165
sccpdh	5543	5989	5233	4967.71	4351	3227	4103	1.07656	2.08e-06	9.24e-05
LOC100487981	40	32	17	66.1334	109	95	152	-1.47619	0.00016424	0.00371364
agpat4	249	162	137	118.804	14	19	28	3.72813	2.18e-20	8.86e-18
ctgf	109	112	49	166.773	342	197	298	-1.13179	0.00088311	0.0136673
LOC100170432	213	255	63	113.699	55	34	14	2.82366	4.21e-08	3.2e-06
ptprk	39	89	71	129.08	201	206	249	-1.18629	0.00034863	0.006662
c6orf58	444	626	205	889.588	1726	1987	1045	-1.42999	2.02e-05	0.00065066
LOC108647603	96	59	56	45.2796	7	9	2	4.121	2.4e-13	4.47e-11
cst7	165	308	66	126.814	98	77	30	1.82184	0.00020499	0.00441491
dstn	2470	3474	992	1650.1	799	1250	518	1.896	7.73e-07	3.96e-05
acat2	1545	2059	2349	1666.81	1012	741	1521	1.44379	2.61e-05	0.0008097
stx11	252	328	130	181.74	107	162	70	1.5559	1.59e-05	0.00052575
c2cd4c	7	7	4	21.3717	60	18	52	-2.33503	0.00038943	0.00726054
LOC100496743	68	55	46	117.537	214	218	180	-1.30581	1.07e-05	0.00038122
abracl	243	377	195	225.453	166	192	141	1.21068	7.07e-07	3.67e-05
tagap	407	465	328	341.909	203	316	246	1.18786	9.62e-07	4.72e-05
fabp7	17	12	14	37.7211	84	49	78	-1.73237	0.00018543	0.00407349
fam26f	88	99	48	61.482	51	56	10	1.51423	0.00474035	0.04751
fam26d	73	121	33	54.3981	38	30	21	1.80452	4.18e-05	0.00118785
prtn3	2561	5947	1203	2145.63	1140	1228	450	2.19604	1.02e-06	4.97e-05
LOC101731250	546	882	283	435.645	295	413	133	1.48804	0.00026706	0.00539043
marcks	643	570	433	1002.66	1855	1864	1218	-1.03705	9.01e-05	0.00229303
isyna1	732	1049	1144	730.713	264	113	601	2.15413	1.4e-05	0.00047161
LOC100490489	10	21	4	44.5403	98	65	116	-2.53873	3.25e-07	1.89e-05
prdm1	158	100	92	86.683	70	27	18	2.16698	1.85e-05	0.0006008
nt5e	90	126	45	192.001	239	417	390	-1.51918	5.21e-06	0.00020103
cyb5r4	254	231	115	164.701	108	155	87	1.29555	0.00013426	0.00316588
LOC100489204	0	4	0	10.6363	34	16	23	-3.7658	0.00031985	0.00622775
LOC100487882	110	133	18	50.2766	8	4	4	4.46251	3.45e-11	4.84e-09
LOC105945482	10	18	4	6.29754	3	0	0	3.85112	0.00217749	0.027054
LOC105947308	294	521	114	230.425	134	258	47	1.51874	0.00475031	0.0475679
usp13	77	57	46	49.5152	35	39	24	1.43042	0.00035029	0.0066734
lamp3	405	533	205	298.247	254	246	89	1.43914	0.00034357	0.00658988
hpse	158	260	120	147.036	91	131	101	1.22948	1.17e-05	0.00040901
LOC100497276	25	51	42	76.5431	137	110	141	-1.18153	0.00077429	0.0123734
LOC100489358	0	16	13	67.9207	173	83	198	-3.44829	0.00354534	0.0384477
LOC101734090	28	30	3	60.5494	137	76	147	-2.11042	0.00014345	0.00333666
LOC100496614	23	111	24	181.22	324	355	442	-2.42532	6.89e-08	4.99e-06
arl14	33	52	34	97.8089	198	231	117	-1.67393	2.43e-06	0.00010643
mlf1	22	39	33	67.9808	100	94	166	-1.39723	0.00038984	0.00726054
veph1	7	8	2	22.0968	18	10	110	-2.54446	0.00446118	0.0457425
idi1	698	1059	1259	739.402	291	262	325	2.36707	1.32e-13	2.55e-11
LOC100498108	238	421	315	241.774	155	109	95	1.97161	5.9e-11	7.85e-09
chrd	5	18	9	28.4599	52	59	53	-1.86185	0.0001655	0.00373554
prc1.2	105	233	101	118.811	140	60	60	1.22518	0.00311482	0.0350099
elovl5	10291	6697	6584	5915.07	3878	1830	2486	2.09317	1.96e-09	1.99e-07
dnah6	17	6	10	7.17405	0	1	1	4.6493	0.00042035	0.00768952
anxa3	326	523	175	254.486	166	163	124	1.64168	9.03e-08	6.33e-06
serpine2	28	70	60	37.001	22	9	9	2.52096	4.06e-06	0.00016532
awat1	239	111	257	138.807	29	12	25	3.83989	1.79e-14	4.05e-12
inpp5d	301	349	145	214.68	196	174	84	1.30131	0.00041811	0.00768502
gpc1	445	748	735	400.08	18	14	43	5.24753	1.69e-35	1.74e-32
LOC100490589	137	268	93	123.737	52	132	40	1.61958	0.00039605	0.00733187
atp1b3	803	985	536	672.629	563	553	497	1.0386	3.15e-07	1.85e-05
gk5	282	232	621	290.218	113	87	117	2.5073	6.62e-08	4.81e-06
LOC101734993	3	4	24	7.26605	1	0	0	5.58085	0.00053623	0.00921867
slco2a1	293	544	235	773.016	483	814	2869	-1.48093	0.00488893	0.0486087
amotl2	131	213	96	259.367	458	447	378	-1.05247	2.01e-05	0.00065066
arhgap24	16	10	7	46.5212	89	128	76	-2.60708	1.88e-08	1.6e-06
ppp2r3a	118	111	72	229.959	423	413	412	-1.51976	6.11e-10	6.91e-08
LOC100493779	110	63	33	49.8813	19	14	34	2.1519	4.27e-05	0.00121072
cmpk2	26	62	36	85.8258	187	120	145	-1.36358	0.00014279	0.00332624
LOC100496714	24	46	23	22.2146	15	12	5	2.03436	0.00023586	0.00487148
rrm2.2	160	341	106	158.684	157	73	105	1.30059	0.00082844	0.012983
odc1	739	973	474	627.82	382	404	720	1.03696	0.00063207	0.0105718
lpin1	344	814	764	533.061	350	456	269	1.39818	0.00012418	0.00295968
rhob	244	604	255	729.947	1135	986	1696	-1.3245	3.74e-05	0.00109332
clic4	282	388	179	515.852	753	705	1122	-1.10907	5.5e-05	0.00151789
LOC100145285	192	61	152	567.783	685	1865	992	-2.48107	5.02e-07	2.74e-05
LOC101732007	26	97	79	139.074	297	257	171	-1.31016	0.00280561	0.0327646
aoc1	184	323	160	545.207	1100	800	1149	-1.70014	2.91e-11	4.19e-09
LOC101733764	683	642	380	448.178	296	297	234	1.57003	7.2e-10	7.94e-08
cyp8b1	5330	6173	4943	9885.26	10876	10979	26435	-1.00731	0.00464354	0.0468068
LOC101731222	654	1561	505	696.072	498	597	307	1.40188	5.76e-05	0.00158428
camp	254	432	122	196.55	96	176	67	1.70799	3.96e-05	0.00114454
LOC105947511	3	25	9	47.1674	160	36	98	-2.55472	0.00012355	0.00295384
LOC101732593	500	1297	388	541.614	372	445	201	1.53809	5.95e-05	0.00162739
LOC101732654	25	28	49	22.1288	4	0	0	5.28887	4.38e-08	3.31e-06
cnbd2	14	15	20	69.469	135	70	228	-2.56773	4.98e-07	2.73e-05
LOC105947510	9	12	11	34.8279	65	23	119	-2.14946	0.00059083	0.0100343
c6h9orf152	127	92	94	242.667	259	281	769	-1.49215	0.00077634	0.0123934
prkag1	125	101	66	173.987	346	261	242	-1.00493	0.00109243	0.0161209
insig1	5293	3886	2389	2998.27	2062	1102	2006	1.69323	6.79e-07	3.58e-05
cnpy1	485	410	568	365.14	135	153	161	2.30721	1.85e-13	3.48e-11
LOC100487203	47	55	59	39.1006	15	17	14	2.37706	3.77e-08	2.89e-06
kiaa1462	25	27	18	44.9093	63	91	74	-1.17137	0.0018001	0.0237057
steap4	553	428	172	328.332	290	282	194	1.09765	0.00308212	0.034792
LOC100145516	9354	1920	2637	3599.21	1474	2113	1700	1.99754	9.56e-05	0.00239663
cyp51a1	1759	2500	3789	1787.85	283	146	320	4.03757	1.83e-22	8.84e-20
nt5c3a	46	133	23	155.723	315	208	351	-1.71329	0.00013483	0.00317431
fam65b	701	996	316	516.515	400	435	172	1.46553	0.00017409	0.00387965
LOC105947640	2	1	1	25.3695	18	156	8	-4.93951	1.9e-05	0.00061534
scrn1	187	61	10	60.1104	27	11	31	2.42201	0.00144662	0.0200434
melk	46	129	56	62.445	51	33	54	1.21222	0.00296512	0.0339207
LOC101734738	23	53	21	25.0746	18	19	13	1.43077	0.00358169	0.0387095
skap2	553	698	228	372.928	236	335	111	1.59301	0.00011637	0.00282154
snx10	309	329	220	235.33	169	178	135	1.36485	1.42e-08	1.26e-06
cycs	401	311	228	260.545	114	150	270	1.36306	0.00020979	0.0044871
osbpl3	62	39	36	35.5302	23	27	7	1.83248	0.00076176	0.012206
gpnmb	489	912	635	563.614	528	315	350	1.29318	1.08e-05	0.00038249
znfx1.2	158	364	71	589.441	1306	1126	1095	-2.15978	1.27e-08	1.14e-06
dnah5	486	61	96	139.267	16	15	12	4.50464	2.64e-11	3.88e-09
abcb5	712	486	887	495.503	193	134	73	3.00918	2.55e-12	4.24e-10
LOC108647865	20	19	15	12.4324	5	6	1	2.71733	0.00022985	0.00475784
mfsd7	83	60	40	52.1187	37	27	51	1.20879	0.00418966	0.0436251
scin	1736	2611	777	1208.56	831	715	271	1.9524	3.11e-06	0.00013022
tpmt	609	527	515	479.712	366	294	399	1.2082	4.72e-06	0.00018615
f13a1	1140	1164	344	615.932	392	267	166	2.15681	1.85e-07	1.16e-05
serpinb4	125	302	113	134.658	82	101	63	1.59586	4.21e-06	0.00016912
serpinb1	477	731	245	349.169	245	201	106	1.86097	3.87e-07	2.2e-05
serpinb6	1638	2720	918	1354	881	1129	646	1.45418	2.49e-06	0.00010832
cdh10	7	8	6	20.8067	35	50	37	-2.00309	0.00021254	0.00452074
nr2f6	209	186	100	306.341	589	603	342	-1.10999	0.00064358	0.0107201
ezh2	363	637	407	397.349	255	363	279	1.16946	2.21e-06	9.78e-05
xcr1	33	23	34	20.5354	5	6	2	3.39115	3.6e-07	2.07e-05
igfbp1	1246	1698	1131	2533	2089	6462	4187	-1.11017	0.0018493	0.0242089
ddc	190	218	252	197.668	129	161	167	1.11314	0.00023629	0.00487148
cmtm7	201	332	113	158.27	109	96	64	1.7293	3.81e-07	2.17e-05
thrb	73	165	145	249.059	571	414	276	-1.17314	0.00208101	0.0262504
plekha8	294	281	302	232.088	119	119	151	1.7485	6.95e-10	7.71e-08
gpr141	32	80	18	28.8193	19	17	2	2.19629	0.00144993	0.0200461
dsp	234	357	223	584.417	1039	1241	837	-1.41683	1.02e-09	1.09e-07
elovl2	2857	2456	4324	2037.47	2	7	3	10.2812	2.05e-73	3.51e-70
tmem170b	19	20	53	25.3805	14	14	11	1.89614	0.00287326	0.0332647
phactr1	416	523	235	319.876	248	284	157	1.26626	2.43e-05	0.0007658
impa2	73	154	60	74.1481	58	46	43	1.43512	5.13e-05	0.00143048
apcdd1	20	21	16	64.8557	160	163	69	-2.24192	3.94e-07	2.22e-05
acss2.2	8089	5894	6657	4628.7	923	686	1313	3.40305	7.51e-26	4.82e-23
ttr	258	1003	323	2019.46	5360	3434	3838	-2.57111	2.24e-11	3.32e-09
LOC100135070	63	107	31	48.7824	24	35	24	1.73719	4.93e-05	0.00138601
mcm4	250	534	243	286.254	248	200	217	1.10591	5.02e-05	0.00140452
lyn	1102	1400	738	892.03	636	845	449	1.25775	4.2e-06	0.00016912
pde7a	105	197	80	101.917	97	54	65	1.29548	0.00022785	0.00473538
terf1	44	108	49	53.8775	49	23	43	1.28063	0.00290191	0.0334958
LOC100495877	24	30	11	81.348	169	170	166	-2.45661	5.66e-13	9.92e-11
spag1	112	174	80	96.9393	59	54	83	1.39338	1.08e-05	0.00038179
matn2	22	69	33	98.8733	94	91	366	-1.67623	0.00310006	0.0349138
gdf6	121	63	48	48.0047	1	9	0	5.10194	1.15e-11	1.77e-09
celf5	2	1	1	9.69619	30	25	10	-3.47899	0.00055033	0.00945063
fzd6	143	123	97	308.102	647	624	453	-1.69931	4.85e-10	5.59e-08
klf10	191	280	265	475.595	871	943	583	-1.1422	0.00010023	0.00247689
LOC100494662	53	40	12	22.7922	12	4	3	2.95886	3.09e-05	0.00093202
LOC100494502	665	610	527	400.277	79	157	42	3.26101	1.59e-15	4.38e-13
sntb1	14	37	32	21.2076	8	9	17	1.8295	0.0021195	0.0265547
LOC100494846	15	12	26	11.3552	0	0	0	7.22024	2.36e-07	1.44e-05
sla	777	1241	718	792.104	557	917	437	1.03185	0.00051662	0.00895149
sqle	2056	2692	3550	1724.03	21	9	12	8.2232	2.18e-85	4.2e-82
fam49b	256	461	147	233.171	192	215	118	1.1764	0.00066112	0.0109273
myc	340	571	246	689.107	1336	918	1171	-1.08544	3.01e-05	0.00091081
trib1	54	153	70	185.421	236	288	450	-1.33795	0.00030081	0.00593001
ltb4dh	255	415	156	216.936	150	199	96	1.36793	5.29e-05	0.00146586
txn	818	1890	380	662.441	340	297	113	2.45143	1.4e-07	9.24e-06
slc2a3	432	504	130	254.001	170	157	65	1.90654	2.07e-05	0.000665
c3ar1	79	55	64	56.1095	45	31	37	1.38721	0.00044577	0.00803058
clstn3	5	5	4	14.9882	28	16	45	-2.13325	0.00221013	0.0273315
LOC100492685	190	236	110	132.464	77	73	63	1.83218	1.23e-10	1.53e-08
ddx58	102	255	109	330.476	661	546	567	-1.4574	6.3e-07	3.35e-05
acta2	273	358	456	729.1	1703	1132	853	-1.1707	0.00121891	0.0176
ankrd22	25	36	9	17.0017	10	10	9	1.7353	0.00377408	0.0402212
ipmk	58	89	45	112.446	152	210	191	-1.01987	0.00033066	0.00639786
cdk1	277	678	254	321.088	288	162	242	1.25816	0.00021488	0.0045579
nrbf2	77	88	99	74.7579	45	54	53	1.37239	6.89e-05	0.00183304
plin2	2334	2817	3949	2659.63	1923	1331	2348	1.30395	0.00021409	0.00454747
fgfr2	161	255	201	380.494	680	727	482	-1.07349	6.2e-05	0.00168166
oat.1	1771	1360	2423	1390.04	500	151	929	2.4365	5.51e-06	0.00021023
bnip3	312	329	200	733.222	1368	1671	1125	-1.78091	1.58e-13	3e-11
gsto1	24	62	14	21.7232	15	8	3	2.36436	0.00047872	0.00848547
LOC105945318	8	23	8	7.9248	3	1	1	3.4176	0.00052109	0.00901258
LOC100488690	78	139	51	71.7946	50	60	46	1.25506	0.00028844	0.00574675
arhgap19	65	123	50	64.0975	65	36	38	1.25031	0.00132394	0.0186927
pgam1	1112	1128	510	750.846	559	474	566	1.28462	2.48e-06	0.00010832
cnnm1	198	252	76	325.048	411	503	740	-1.18253	0.00098354	0.014754
got1	4352	3124	2886	3094.76	2441	2336	2523	1.07234	3.28e-05	0.00097744
entpd1	636	693	317	460.106	342	441	258	1.16535	8.1e-05	0.00210562
ifit5	4	16	8	25.5612	78	50	20	-1.9176	0.00327861	0.0364262
hectd2	12	6	2	23.4731	57	41	45	-2.31396	0.00011766	0.00284392
LOC100493823	163	214	136	147.135	113	59	167	1.11707	0.00294866	0.0338931
sorbs1	329	267	118	470.39	852	988	590	-1.25385	0.00029172	0.00580461
mob3b	23	43	26	58.9613	118	128	55	-1.19579	0.00493577	0.0490429
LOC100493453	805	587	322	414.436	256	224	83	2.13414	6.24e-07	3.33e-05
LOC101733634	800	1710	787	667.37	50	208	36	3.97827	3.92e-14	8.52e-12
msmb.3	18	46	5	13.7052	6	2	3	3.03564	0.0003407	0.0065511
LOC100490821	304	2194	487	532.936	22	8	5	6.78165	6e-13	1.04e-10
LOC100491805	21	11	14	10.0416	0	1	3	4.11096	5.97e-05	0.00162993
LOC101733394	18935	14320	9603	8524.12	11	9	30	10.2831	7.17e-136	2.77e-132
arhgap22	29	70	57	40.027	30	16	20	1.7752	0.00018669	0.00409144
c7h10orf128	248	609	215	296.126	245	318	143	1.0568	0.00422499	0.0438889
pgd	6404	8369	4257	4583.51	2341	2033	2207	2.03432	2.07e-24	1.1e-21
ogdhl	893	1301	1141	945.098	551	815	660	1.27551	6.05e-07	3.25e-05
fam213a	2270	1408	1226	1364.38	834	1241	668	1.4063	2.91e-05	0.0008932
sftpa1	14125	16786	11816	10229.2	5036	4113	3822	2.25368	1.2e-29	8.8e-27
LOC100496214	2384	2194	1574	1722.65	1409	1104	1138	1.29308	2.44e-08	2.02e-06
ret	13	30	16	79.9348	118	179	206	-2.58644	3.01e-11	4.3e-09
adamts8	31	39	24	56.4727	69	103	107	-1.04506	0.00321713	0.0359123
ntm	13	66	19	77.1059	97	140	198	-1.72256	0.00051333	0.00891451
mttp.2	117303	81364	118312	70477.8	5904	13806	13100	3.88538	1.37e-24	7.81e-22
c10orf54	909	1179	370	655.878	503	606	297	1.27633	0.00037293	0.00703914
lurap1l	28	36	18	65.1607	107	63	190	-1.63019	0.00042218	0.00771376
agtrap	266	318	152	205.552	171	146	146	1.17128	6.58e-06	0.00024508
ptprd	54	56	36	86.6558	148	163	113	-1.00786	0.0011788	0.0171655
znf503	95	95	34	152.778	325	171	306	-1.35078	0.00050907	0.00886053
dusp13	34	51	16	24.988	15	15	14	1.67224	0.0007621	0.012206
LOC100490215	863	999	474	536.008	232	217	168	2.42302	1.08e-20	4.65e-18
tcirg1	757	875	670	658.408	476	636	356	1.19493	4.79e-06	0.00018746
LOC101731191	19	22	24	16.9732	14	5	8	1.83239	0.00279565	0.0326851
cdon	36	69	29	77.4511	148	139	94	-1.02196	0.00358604	0.0387257
slc1a1	68	65	63	193.12	537	292	291	-1.95641	1.83e-08	1.58e-06
glis3	7	13	7	22.9182	67	21	41	-1.75571	0.00372574	0.0397885
atad3a	678	745	753	615.455	243	201	825	1.34705	0.00471392	0.0473573
nadk	1038	1626	655	823.963	437	655	324	1.71066	3.39e-08	2.66e-06
ncam1	579	313	406	2502.96	4834	7700	3876	-3.05984	5.49e-17	1.69e-14
LOC548368	4542	12825	1987	16117.2	36499	31376	24843	-1.87782	1.34e-05	0.00045728
LOC100496871	870	995	561	1818.11	4172	4454	1229	-1.5042	0.00025938	0.00525829
LOC101732969	10	11	8	37.948	141	76	18	-2.48664	0.00024989	0.00510415
inmt	4927	2908	2730	6454.39	9605	14747	7297	-1.00783	0.00395287	0.0416374
LOC105945173	599	419	192	319.069	241	218	144	1.52331	6.43e-05	0.00173015
LOC100496716	274	386	182	242.684	234	230	127	1.00725	0.00101119	0.0150954
LOC101733990	18	6	3	51.6192	103	191	46	-3.10156	2.92e-06	0.00012368
LOC734001	402	637	258	357.577	314	272	226	1.15453	1.65e-05	0.00054494
eno1	7280	10419	7340	7117.63	4954	6444	4547	1.1848	2.24e-08	1.88e-06
apoa4	141491	45700	63394	73326.1	45291	55838	55706	1.27868	0.00200554	0.0256276
scn4b	220	123	264	466.673	694	909	869	-1.3861	0.00033762	0.00650796
scn2b	4	11	6	20.2779	42	43	34	-1.99593	0.00032481	0.00630835
usp2	7	16	5	154.974	164	381	554	-4.81336	1.89e-20	7.88e-18
sc5d	5337	3554	2645	2604.81	880	847	436	2.96714	2.17e-17	7.1e-15
gpr153	71	41	43	98.2266	169	194	125	-1.08157	0.00356505	0.0386072
fam213b	1317	625	635	606.139	201	84	301	2.71043	6.56e-09	6.28e-07
il4i1	14	30	39	17.7246	3	0	1	4.96121	2.98e-07	1.76e-05
dbp	13	23	5	33.9921	68	82	44	-1.77669	0.00043296	0.00782736
eps8l1	30	26	15	50.3642	72	106	89	-1.38137	0.00034643	0.00662813
syt5	4	8	2	18.0075	25	32	56	-2.53222	0.00016581	0.00373554
LOC108648109	255	569	137	550.856	1273	731	734	-1.08839	0.00479591	0.0479622
gda	33	20	23	138.732	390	105	402	-2.99113	6e-09	5.78e-07
LOC108648110	13	19	9	30.4545	80	55	30	-1.50674	0.00380712	0.0404336
cnfn.1	3429	2574	2243	2123.23	1407	848	1108	1.85247	2.57e-10	3.1e-08
LOC101730286	527	792	309	436.879	402	321	210	1.27978	4.83e-05	0.00136488
LOC100493247	28	18	11	13.0732	4	9	0	2.67727	0.00188467	0.0245105
LOC101732432	228	239	96	127.648	54	51	37	2.48328	1.47e-12	2.49e-10
LOC100493733	107	250	81	109.532	75	109	23	1.53245	0.00240196	0.02912
ceacam20	15	99	35	130.2	203	251	300	-1.90366	5.79e-05	0.00158934
apoe	97	293	75	708.434	1990	789	1770	-2.87685	3.35e-11	4.75e-09
LOC101731543	23191	24438	21613	20140	15485	14275	15667	1.16645	8.79e-09	8.22e-07
LOC100489282	15300	23059	17917	14564.8	11288	6516	6898	1.72505	8.84e-10	9.6e-08
cxcr3	398	775	213	316.745	197	186	58	2.09265	4.12e-06	0.00016689
napsa	1250	1348	1616	1168.23	831	759	620	1.51996	9.08e-08	6.33e-06
LOC100497714	88	70	58	61.1457	45	49	36	1.28598	0.00029262	0.0058076
socs3	97	124	37	60.11	31	29	24	2.09072	4.87e-07	2.68e-05
xilr1	22	40	27	19.2232	1	8	4	3.30289	9.51e-07	4.69e-05
LOC101731497	149	223	144	138.484	102	93	78	1.44017	2.82e-08	2.28e-06
prune2	9	18	5	54.8877	203	84	70	-3.01569	5.83e-08	4.32e-06
LOC100485322	9	17	22	35.7251	63	69	57	-1.40447	0.00275115	0.0323119
pitpnc1	1	8	16	25.7203	49	56	44	-1.95811	0.00436219	0.0449361
xarp	9	29	24	53.0973	164	101	33	-1.73246	0.00413827	0.0431775
LOC100144919	412	1518	926	677.459	194	143	585	2.12732	4.06e-05	0.00116641
gbp6	167	259	465	247.388	142	138	146	1.69817	8.02e-05	0.00209177
spib	830	904	560	581.431	443	333	178	1.78989	7.43e-08	5.3e-06
gbp2	266	414	456	342.593	231	265	315	1.06417	0.00078615	0.012537
LOC101731998	20	35	9	14.287	2	13	3	2.28996	0.00353101	0.0383463
LOC100488841	6	6	8	18.8628	19	39	50	-1.86143	0.00315075	0.0353622
LOC100491339	696	554	203	346.337	199	205	77	2.09698	2.59e-06	0.00011182
kcnn4	161	298	113	329.862	481	556	589	-1.03466	0.00011519	0.00279738
LOC100216128	98	110	37	56.726	28	32	14	2.21244	1.23e-06	5.85e-05
LOC100145501	62	76	19	37.5866	19	36	5	1.85637	0.00372521	0.0397885
LOC100487808	245	380	110	181.117	145	137	38	1.65559	0.00053291	0.00917184
LOC101732913	42	97	60	54.0782	31	41	41	1.32775	0.00047596	0.00844618
LOC100492346	173	293	139	145.89	49	105	66	1.95524	5.65e-09	5.48e-07
noxa1	161	83	72	229.749	393	399	422	-1.37778	8.28e-05	0.00214168
entpd8	52	21	27	71.8846	167	89	118	-1.32096	0.00434941	0.0448644
pnpla6	164	314	170	402.855	651	485	895	-1.15063	0.00012752	0.00303004
abca2	125	240	202	348.213	685	353	678	-1.05688	0.00266954	0.0316669
fut7	42	69	24	35.3832	20	28	25	1.36392	0.00150855	0.0206418
LOC108648307	27	32	19	66.4913	84	209	84	-1.7447	0.00011493	0.0027956
trex2	160	382	199	209.353	172	112	208	1.0782	0.00145071	0.0200461
plp2	75	109	48	64.5057	59	53	35	1.1514	0.00123018	0.0177129
ncs1	4	9	5	21.2711	50	29	51	-2.34563	6.55e-05	0.00175468
ass1	29112	16162	15119	17325.8	11789	9645	15624	1.27438	0.00016138	0.00366507
g6pd	5465	6207	3926	3721.9	1647	1497	1640	2.23066	2.91e-34	2.64e-31
LOC779592	353	450	299	265.756	133	92	131	2.15596	4.13e-18	1.51e-15
l1cam	12	7	9	29.5566	67	60	47	-2.07089	3.29e-05	0.00097744
strbp	13	21	26	60.5383	130	139	84	-1.98563	3.46e-06	0.00014384
akna	399	522	198	313.06	301	305	126	1.09465	0.00368992	0.0395429
MGC75872	34	43	33	30.0567	18	26	16	1.41501	0.00109628	0.0161622
habp4	7	20	13	8.87154	2	4	2	2.83648	0.00094732	0.0143785
arhgap4	427	571	374	399.681	353	381	218	1.05406	7.25e-05	0.00192031
tktl2	5196	3974	6763	4407.98	2676	1915	3104	1.67198	2.72e-06	0.00011595
shroom4	36	38	20	76.3643	186	167	72	-1.66035	0.00011905	0.00286411
btk	223	394	207	231.985	152	250	135	1.1204	0.00022155	0.00464827
timm8a	239	207	297	225.566	157	118	243	1.12338	0.0030746	0.0347382
cnga2	26	40	69	32.7764	8	21	2	2.75555	0.00012378	0.00295494
LOC100495028	147	160	230	128.45	52	36	33	2.75296	2.34e-12	3.92e-10
dgkk	569	971	312	475.387	373	448	121	1.43504	0.00112537	0.0165122
tnfsf10l	81	69	79	162.717	316	373	160	-1.30922	0.00056436	0.00966236
nhsl2	684	1339	438	676.607	599	694	298	1.08387	0.00295612	0.0338931
ercc6l	93	210	125	117.871	116	58	81	1.24863	0.00062536	0.0104822
efnb1	123	172	110	263.515	565	370	410	-1.21174	4.25e-06	0.00017006
gadd45g	357	422	196	640.628	1184	1291	840	-1.26342	2.6e-06	0.00011182
tenm1	4	5	2	14.7717	34	46	13	-2.56947	0.00072314	0.0117632
pak3	224	374	161	207.969	161	178	125	1.19497	1.35e-05	0.00045993
trpc5	0	0	2	31.9015	53	118	60	-6.28565	2.5e-08	2.03e-06
apln	380	435	307	760.082	1006	2048	901	-1.27576	9.77e-05	0.00243311
pgk1	1290	2077	1183	1216.83	771	719	949	1.4068	5.1e-11	6.84e-09
sash3	388	488	247	305.076	181	302	160	1.31367	1.17e-05	0.00040901
sh3bgrl	2573	3840	1218	2012.01	1794	1770	664	1.31437	0.00096291	0.0145243
spry3	16	26	12	37.3279	62	86	50	-1.37064	0.0014033	0.019535
nsdhl	679	802	1115	650.075	281	259	268	2.28814	1.34e-12	2.29e-10
cysltr1	392	699	236	329.51	203	315	74	1.62857	0.00033369	0.00644039
cebpe	372	967	229	361.108	222	238	95	1.91584	1.08e-05	0.00038179
LOC101732341	212	180	128	141.486	108	87	83	1.44412	9.45e-07	4.67e-05
dock11	430	764	297	411.718	327	435	190	1.12127	0.00099555	0.0149052
cd40lg	55	145	55	61.4719	36	41	24	1.79822	1.28e-05	0.00044118
myh6	12	13	4	26.9687	51	44	62	-1.93768	0.00013305	0.00314202
degs3	70	58	75	185.083	384	427	238	-1.78091	3.8e-07	2.17e-05
LOC100485637	9	18	12	51.4765	200	105	15	-2.52132	0.00046841	0.00835067
LOC100487364	169	132	127	128.104	116	84	102	1.06729	0.00061338	0.0103263
lta	27	28	31	22.2056	9	17	8	1.91366	0.00042012	0.00768952
tnf	151	97	88	88.9038	50	50	53	1.69879	1.61e-06	7.43e-05
gpsm3	280	394	140	213.693	170	185	81	1.37645	0.00021927	0.00461304
c8h19orf33	34	17	14	48.6365	86	86	88	-1.4449	0.00080396	0.0127158
ltbp4	106	144	80	210.938	383	451	242	-1.19129	6.52e-05	0.00174856
pld3	1305	1511	1125	1148.54	930	942	804	1.09924	6.99e-09	6.61e-07
olfm4	178	383	151	184.003	186	94	84	1.43004	0.0001789	0.00395815
rasgrp4	605	795	240	430.145	320	422	147	1.35203	0.00107468	0.0159046
syne4	17	18	12	39.936	45	90	90	-1.72545	0.00014268	0.00332624
nccrp1	4	6	1	11.8624	27	21	24	-2.22914	0.00217892	0.027054
LOC100135349	429	271	683	378.057	129	303	153	1.90643	5.65e-05	0.00155544
c14orf1	638	680	733	462.275	112	103	106	3.2525	1.1e-33	9.47e-31
gpr65	164	253	110	132.591	78	100	56	1.66119	1.57e-07	1.02e-05
rin3	501	1040	385	509.385	424	442	216	1.29379	0.00016193	0.00367222
serpina3m	43522	29219	33028	24126.7	5051	9750	3215	3.14545	2.71e-15	7.2e-13
clmn	43	31	25	63.6453	111	141	69	-1.14413	0.0050528	0.0497887
mfsd10	221	293	154	188.584	173	141	118	1.13537	1.55e-05	0.00051549
pole2	86	143	74	85.9959	66	74	62	1.0877	0.00018678	0.00409144
trac	44	76	69	54.9066	44	41	39	1.15829	0.0017879	0.0236055
gng2	184	315	115	161.753	137	163	37	1.33603	0.00484377	0.0482843
abhd12b	775	726	680	637.207	422	507	509	1.16656	7.1e-07	3.68e-05
tnfaip2	2261	2202	703	1083.69	314	324	78	3.33562	1.04e-11	1.62e-09
hspa2	40	34	26	61.6991	101	132	73	-1.0674	0.00473301	0.04751
LOC100490989	354	353	142	217.082	138	171	84	1.61063	9.62e-06	0.00034483
ralgapa1	39	73	22	81.6512	148	136	131	-1.16507	0.00083984	0.0131218
LOC101731424	481	634	131	293.461	155	215	86	1.89819	2.96e-05	0.00090125
capn3	76	78	46	56.4498	48	49	29	1.19104	0.00120116	0.0173972
LOC100485167	179	247	197	162.388	106	99	75	1.69657	4.52e-10	5.25e-08
ripk3	122	231	121	123.851	95	103	41	1.48621	8.42e-05	0.00217496
plekhd1	503	543	303	879.129	1606	1645	1257	-1.2225	1.21e-07	8.12e-06
LOC100496892	266	584	301	292.666	193	201	133	1.61873	3.31e-08	2.61e-06
LOC100495677	24	24	35	22.6324	16	16	7	1.68695	0.00305611	0.0346787
plcb2	301	483	215	265	213	244	86	1.36779	0.00029562	0.00585202
LOC100497124	25	3	0	5.76508	0	1	0	5.2617	0.0043999	0.0452339
rad51	32	71	31	35.5204	31	21	22	1.33628	0.00207681	0.0262504
nusap1	226	520	168	238.22	209	142	149	1.31515	0.00010049	0.00247936
LOC100490490	3086	1282	1997	1700.11	1045	783	893	1.83497	1.18e-06	5.67e-05
thbs1	609	1155	644	3471.99	4158	5429	12422	-2.69073	3.68e-12	6.04e-10
LOC100144983	371	217	147	164.589	55	26	49	3.0428	4.46e-13	7.9e-11
LOC100145015	4755	5154	5675	4449.96	3459	3585	2231	1.3303	3.69e-06	0.00015148
znf397	146	106	124	115.268	73	101	105	1.01481	0.00268354	0.0318085
LOC100486739	298	202	39	106.466	11	3	12	4.85332	7.45e-14	1.53e-11
LOC100491451	575	632	549	354.982	7	1	8	7.33205	2.07e-59	2.9e-56
tnip2	220	530	248	822.29	558	2968	1142	-1.73646	0.00043037	0.00780871
LOC100491169	159	129	101	99.915	66	46	49	1.82049	3.37e-08	2.65e-06
crp.4	61	39	109	56.9949	24	44	17	1.96488	0.00052132	0.00901258
crp.1	147	95	72	82.7889	41	83	22	1.66365	0.00065101	0.0108181
adamtsl4	161	141	202	336.834	587	635	477	-1.15029	0.00031569	0.00616244
LOC100487362	111	300	141	593.159	1323	1109	1141	-2.21711	4.43e-14	9.49e-12
LOC100490323	108	108	66	251.133	524	477	431	-1.81779	3.03e-13	5.5e-11
LOC100492692	278	540	100	218.177	110	147	118	1.71089	3.33e-05	0.00098499
LOC105948225	180	408	102	167.24	99	131	69	1.63783	3.89e-05	0.00112669
LOC100488729	74	67	96	67.2388	53	49	29	1.45542	0.00048909	0.00861979
LOC100497446	54	124	115	76.2417	62	42	23	1.75816	0.00015982	0.00364595
LOC100488866	1510	1427	1270	2737.94	4422	4726	4696	-1.15774	3.69e-08	2.84e-06
LOC100497803	3435	9095	4250	4262.65	4443	2089	1334	1.56239	0.00023615	0.00487148
LOC100497496	3013	4976	4966	3668.68	4328	2221	1084	1.32639	0.00291049	0.0335697
LOC100498635	1580	2964	1597	11867.2	21057	19465	37620	-3.17249	1.68e-25	1.03e-22
cdc42se1	260	446	117	220.5	195	196	106	1.17313	0.00226491	0.0278748
igsf9	8	9	6	27.4685	55	62	51	-2.33989	1.79e-06	8.15e-05
slamf8	23	30	36	21.7043	8	10	7	2.41074	1.7e-05	0.00055675
LOC101730710	42	48	104	54.302	32	20	40	1.71854	0.00136689	0.0191451
ankrd35	84	82	74	209.868	358	412	413	-1.74726	4.33e-12	7.03e-10
LOC101734827	48	38	31	31.5429	15	19	25	1.5392	0.00064111	0.0106997
LOC101733405	176	346	180	200.864	174	201	108	1.03632	0.00091322	0.0139709
LOC101733035	30	466	55	96.881	15	7	5	4.65625	2.5e-05	0.00078762
LOC101732387	181	154	189	150.906	91	113	111	1.3228	2.56e-05	0.00079904
gbp7	185	285	246	206.181	204	136	119	1.18925	0.00015386	0.00354091
LOC100496035	197	281	442	257.936	169	120	184	1.57556	9.52e-05	0.00239142
LOC100495880	199	303	264	199.223	116	131	88	1.74543	1.86e-09	1.91e-07
LOC101733530	110	88	53	57.7953	37	12	11	2.59044	5.03e-07	2.74e-05
LOC101733469	66	95	141	83.823	59	30	62	1.60428	0.00050853	0.00886053
LOC101733399	292	1233	540	560.465	377	509	386	1.15869	0.00262218	0.0312735
LOC101731775	1097	1251	718	840.663	654	861	255	1.31394	0.0006586	0.0108973
itgal	125	160	96	101.813	72	87	41	1.45096	1.55e-05	0.00051549
pisd	163	225	378	219.567	153	164	107	1.47919	0.00037682	0.00708654
pemt	1112	422	807	613.026	345	306	223	2.04662	7.7e-07	3.96e-05
rasd1	695	218	66	231.303	72	101	101	2.37565	8.61e-05	0.0022098
stard4	35	57	29	32.0697	30	21	13	1.41876	0.00199649	0.0255714
noxo1.1	2516	846	880	3791.02	7284	10688	3494	-1.7518	0.0003443	0.00659562
msrb1	1631	2679	1716	1548.2	873	1083	748	1.67707	1.09e-13	2.13e-11
sstr5	180	309	161	457.837	642	524	1265	-1.40658	6.88e-05	0.00183155
fam83g	38	59	40	148.955	260	313	321	-2.18019	7.74e-16	2.17e-13
tekt4	21	8	8	8.23841	0	0	5	3.46101	0.0030467	0.0346312
pgp	155	188	112	119.546	50	52	121	1.54759	6.05e-05	0.00164544
ras-dva	5	22	8	47.0568	71	18	207	-2.63476	0.00053036	0.00915857
slco4c1	99	228	62	94.5689	61	95	13	1.64142	0.00457773	0.0464429
fam195a	149	184	165	143.948	94	74	152	1.1922	0.00046199	0.00827458
MGC145260	360	561	157	268.712	188	225	82	1.57787	0.00016026	0.00365043
nog2	4	1	0	53.586	95	156	135	-5.73877	2.26e-14	5.06e-12
selplg	388	660	257	358.102	219	369	227	1.15644	0.00014534	0.00337553
LOC101731123	485	507	375	333.371	145	190	116	2.14356	1.56e-16	4.64e-14
baiap2l1	409	285	217	263.523	122	191	281	1.17034	0.00148275	0.020415
tmem130	20	21	30	17.3844	8	6	5	2.49444	7.34e-05	0.00194253
il21r	137	132	201	124.644	66	77	50	1.89504	6.84e-07	3.59e-05
tmem184a	219	277	259	214.604	136	192	129	1.28684	5.44e-06	0.00020865
mvk	166	304	419	229.713	116	77	135	2.0396	1.29e-06	6.13e-05
trpv4	53	50	31	34.4998	27	13	19	1.70944	0.00015653	0.00358657
litaf	996	989	408	675.925	446	615	512	1.10575	0.00022343	0.00467509
LOC100498168	135	140	162	104.383	50	36	22	2.59736	2.68e-11	3.9e-09
actb	13925	32498	10721	14729.5	11867	10702	7473	1.37249	1.33e-05	0.00045659
idh1	3134	3115	3206	2642.75	1900	1369	1991	1.41793	7.95e-08	5.62e-06
itgb2	1148	1852	780	999.752	724	923	405	1.36459	2.61e-05	0.0008097
myl1	4	2	56	15.3995	1	2	1	4.7553	0.00025949	0.00525829
cps1	92175	49849	49547	57933	42536	46038	49978	1.04417	0.00094705	0.0143785
mreg	276	313	221	165.893	10	17	13	4.87684	4.02e-47	5.16e-44
LOC105948493	36	38	12	16.6375	2	0	0	5.9086	6.58e-07	3.49e-05
ramp1	47	41	21	93.858	160	211	161	-1.76395	1.75e-07	1.12e-05
lss	1637	1650	2028	1302.61	518	283	717	2.39616	9.39e-11	1.21e-08
chek2	35	50	23	28.6728	20	16	22	1.39511	0.00150424	0.0206012
sp5	4	2	4	29.1187	87	95	16	-3.72262	2.51e-06	0.00010924
myo3b	253	189	202	468.165	634	821	1012	-1.35997	5.59e-06	0.0002125
phospho2	107	181	239	153.377	97	63	163	1.30101	0.00405745	0.0424491
dhrs9	227	177	104	126.37	41	82	69	1.93814	1.71e-07	1.1e-05
ifih1	232	209	114	348.655	667	551	537	-1.14034	3.25e-05	0.0009745
pla2r1	330	221	216	587.693	1044	1163	957	-1.4731	1.76e-07	1.12e-05
ly75	194	186	140	346.898	606	656	520	-1.23309	1.46e-07	9.55e-06
cd302	3710	3763	5489	3498.82	1853	1766	2203	1.76455	2.48e-08	2.03e-06
acvr1c	33	30	17	66.2389	119	121	130	-1.68407	7.99e-07	4.04e-05
LOC108648817	4	9	5	15.3459	30	32	25	-1.76266	0.00346934	0.0379169
hnmt	410	549	314	761.827	1330	1008	1418	-1.04928	3.45e-06	0.0001437
LOC100490289	13	7	10	7.05195	0	2	4	2.91758	0.00462258	0.0467135
igfbp2	134	232	201	872.834	1617	1412	2525	-2.74467	3.75e-18	1.41e-15
pck1	195	4	133	76.4417	2	2	18	4.60764	0.00331159	0.0367132
sycp2	20	12	17	319.794	551	918	803	-4.96269	1.23e-41	1.46e-38
acly	4186	2323	3751	2451.37	578	373	1260	2.82744	6.03e-10	6.89e-08
LOC100491906	13	26	10	38.531	95	57	62	-1.64367	0.00026836	0.00540625
erbb2	85	116	110	205.395	302	365	378	-1.1909	1.13e-05	0.0003955
ppp1r1b	1060	572	525	1558.87	1945	2872	3404	-1.35846	0.00011269	0.00275403
fbxo47	0	0	0	4.37045	13	12	7	-5.30915	0.00056454	0.00966236
LOC100492996	1	0	2	9.03237	25	21	15	-3.75727	0.00046639	0.00833401
fmnl1	360	525	193	304.101	274	300	157	1.03684	0.00173677	0.0231085
adora2a	97	161	67	198.176	201	295	503	-1.13695	0.00232105	0.0283899
tanc2	71	128	64	158.361	287	190	311	-1.08903	0.00039384	0.00731265
ggt1	1316	1551	454	813.182	488	610	265	1.756	7.42e-06	0.00027225
MGC89221	11997	13916	8845	8435.9	3729	3684	4294	2.09588	1.75e-30	1.35e-27
g6pc	397	610	774	1584.32	1319	2613	4986	-1.72711	0.00016745	0.00375321
rbfox3	25	23	12	45.576	72	85	91	-1.52501	9.26e-05	0.00234484
hdac5	39	34	20	73.7	136	159	111	-1.59674	4.74e-06	0.00018664
LOC100498415	76	25	9	24.0076	7	8	1	3.32292	8.47e-05	0.00218166
mmp9	13380	27742	7057	11754.9	6506	12067	2682	1.61741	0.00070133	0.0115056
fasn	58659	57628	68488	50514.9	31747	19405	40506	1.59714	1.51e-06	7.03e-05
p4hb	19131	18693	23277	18393.7	13019	11473	17915	1.11954	0.0001954	0.00425572
LOC100489067	7	13	10	31.2176	32	43	110	-2.09335	0.0005033	0.00879979
sox9	29	25	16	64.4516	158	168	45	-1.87089	0.00029209	0.00580461
birc5.2	71	168	72	79.058	54	29	65	1.5412	0.00014797	0.00342107
socs3	226	202	150	151.091	121	75	66	1.68328	2.98e-07	1.76e-05
btbd17	80	2	20	21.7172	0	0	0	8.16998	0.00057596	0.00983593
abca9	355	449	246	640.252	1137	1171	885	-1.09203	7.02e-07	3.66e-05
sall4	78	40	40	42.0492	20	15	37	1.70483	0.00088451	0.0136673
LOC100491885	86	100	60	60.1904	32	47	9	2.00863	5.39e-05	0.00149179
ptgis	3	3	5	24.8722	112	25	27	-3.32833	3.04e-05	0.00091851
slc25a1	1071	1278	1170	1031.5	932	628	796	1.1366	7.22e-06	0.00026634
LOC100489901	9	48	13	12.6134	0	0	0	7.39928	1.37e-07	9.08e-06
epb41l1	280	387	445	688.518	1140	1336	901	-1.01853	0.00090393	0.0138702
fgfrl1	237	526	345	684.299	1216	1021	1186	-1.11264	3.84e-05	0.00111969
rab37	125	227	97	115.974	85	71	68	1.4846	7.17e-07	3.7e-05
hn1	80	176	95	99.2625	66	56	110	1.09258	0.00306076	0.0347058
caskin2	101	133	114	221.015	387	347	373	-1.12272	3.85e-06	0.00015735
avd.2	8	6	47	14.1075	0	0	0	7.53485	9.42e-07	4.67e-05
itgb4	30	64	43	101.112	183	184	177	-1.46994	1.73e-06	7.94e-05
foxj1	11	12	6	5.90725	1	0	1	4.36751	0.00079721	0.012681
st6galnac2	845	1444	1367	1053.85	677	806	839	1.21676	1.42e-05	0.0004779
dhrs7c	0	1	0	6.31757	12	8	25	-4.8421	0.00096351	0.0145243
atoh8	14	25	14	50.3772	116	123	55	-1.96065	1.34e-05	0.00045747
LOC100495751	468	546	404	392.477	298	308	206	1.34444	2.94e-08	2.36e-06
arhgap44	14	13	10	26.65	48	46	47	-1.39189	0.00219804	0.0272257
LOC100145541	10	1	0	16.5254	31	47	27	-2.69344	0.0023632	0.0287859
pmp22	72	159	83	187.222	293	272	364	-1.0704	0.00022909	0.00474837
fam167a	0	9	4	15.2684	25	16	53	-2.39236	0.00483374	0.0482466
fdft1	297	678	673	432.538	290	196	241	1.74249	1.67e-06	7.68e-05
comt	2309	2346	1870	1894.93	1137	1038	2144	1.1433	0.00025627	0.00521364
mcm3	125	300	173	171.1	179	96	131	1.05566	0.00247546	0.0298002
pkhd1	24	64	40	102.397	209	210	149	-1.63967	3.86e-06	0.00015735
fam107a	76	91	25	181.456	305	283	475	-1.99681	1.9e-07	1.18e-05
fam3d	11	13	16	28.6984	45	58	47	-1.34023	0.00404349	0.0423605
LOC100491288	55	144	67	68.8808	39	54	42	1.46025	9.7e-05	0.0024245
lrig1	28	32	23	60.6958	78	97	149	-1.43024	0.00021088	0.00449965
crhr2	3	5	6	17.8797	33	43	34	-2.42165	8.67e-05	0.0022202
fbrsl1	131	166	118	253.411	485	391	377	-1.06248	6.39e-06	0.00023931
LOC100486394	166	192	368	202.426	116	78	155	1.69211	0.0001666	0.00374098
tyrobp	426	586	215	289.624	170	174	71	2.04178	7.23e-08	5.19e-06
LOC101735259	88	74	69	67.8325	37	69	49	1.14071	0.00193938	0.0250428
arhgap33	71	97	67	67.6876	62	49	45	1.11927	0.0003946	0.00731377
hspb6	0	0	0	3.82515	13	11	4	-5.11684	0.00159775	0.0216321
nr1d1	91	144	59	200.823	351	364	346	-1.36341	1.28e-07	8.53e-06
rapgefl1	92	97	89	79.6566	60	79	34	1.24561	0.00093282	0.0142285
usp18	7	42	8	54.5969	153	63	109	-2.1179	0.00027363	0.00549435
slc25a18	247	248	186	433.191	923	587	664	-1.13475	2.02e-05	0.00065118
LOC100488577	50	116	38	51.7164	41	38	22	1.46848	0.00070965	0.0115994
LOC733758	55	84	36	45.3081	38	30	19	1.49736	0.00026854	0.00540625
ereg	39	97	43	122.656	295	153	200	-1.38154	0.00022573	0.00471668
cxcl8	367	169	172	167.902	89	55	27	2.6254	4.49e-08	3.36e-06
LOC100498389	57	67	93	49.343	14	11	6	3.40495	1.78e-11	2.67e-09
LOC101730379	159	94	31	73.7731	45	55	36	1.57555	0.00178288	0.0235593
LOC101732943	1141	877	481	555.589	224	145	99	2.9405	2.05e-15	5.55e-13
aacs	6994	7860	6518	5609.41	1663	2620	5461	1.68564	1.26e-05	0.00043465
LOC101732409	347	283	247	263.761	244	270	124	1.02049	0.002889	0.0333717
LOC100490785	45	103	102	165.72	294	315	235	-1.19525	0.00099056	0.0148449
LOC100490108	237	207	247	197.397	171	139	95	1.35634	5.47e-05	0.00151069
LOC100491408	48	131	65	65.5054	52	37	50	1.29478	0.00082062	0.0128999
slc34a2	94	136	81	502.915	1252	1396	594	-2.86435	1.77e-17	5.94e-15
fabp1	74	27	61	38.848	13	7	12	2.96793	4.06e-07	2.28e-05
asns	1225	981	834	781.893	484	86	669	1.84599	0.00060338	0.0102137
MGC108470	366	140	67	132.559	12	87	38	2.61813	6.78e-05	0.00181216
LOC100485529	956	743	494	529.119	157	350	182	2.21599	4.35e-10	5.09e-08
LOC100145014	2495	4174	806	1462.47	26	363	288	3.89967	0.00012833	0.0030445
nrap	14	50	26	61.1837	108	84	130	-1.35206	0.00148403	0.020415
habp2	283	490	382	747.376	1220	886	1681	-1.17715	0.00012275	0.00293926
hamp2	50	68	21	334.945	108	1598	577	-3.55756	0.00033171	0.00641011
kntc1	55	133	53	64.3444	65	37	37	1.25857	0.00207255	0.0262188
LOC100489120	285	274	78	151.644	69	101	54	1.99062	3e-06	0.00012655
LOC100488956	53	262	68	90.3109	56	76	25	1.69293	0.00171346	0.0228773
rgs10	44	69	24	33.7464	20	26	12	1.71733	0.00028211	0.00562975
dnase1l3	9	13	24	10.7498	4	0	3	3.33406	0.0004743	0.00842646
angptl2	212	270	165	395.671	751	654	563	-1.08466	1.01e-06	4.91e-05
pde12	63	107	58	139.446	184	194	320	-1.10964	0.00059337	0.0100553
ncoa1	77	88	64	143.932	192	208	321	-1.11834	0.0002452	0.00503491
LOC100486289	9	12	13	46.3795	67	144	79	-2.53183	1.78e-07	1.13e-05
LOC108644837	20225	3555	7573	6597.78	9	27	37	9.37177	1.68e-24	9.23e-22
fn3krp	82	117	173	107.74	92	50	77	1.3689	0.00149581	0.0205222
LOC100495491	230	110	313	559.233	677	1538	857	-1.56582	0.00096622	0.0145508
LOC101734961	783	853	1007	744.674	430	587	464	1.42495	5.43e-07	2.94e-05
LOC101735193	109	241	182	137.516	55	94	89	1.69453	1.75e-06	7.99e-05
pzp	60525	94424	67041	65595.8	55235	43885	60253	1.00707	5.96e-06	0.00022484
LOC101730342	22	21	13	77.3734	74	183	230	-2.58804	4.39e-08	3.31e-06
LOC101730404	12	14	5	61.7381	45	206	160	-3.22418	3.54e-08	2.76e-06
dab2ip	24	35	34	58.0328	88	78	121	-1.07336	0.00467661	0.0470744
LOC100491246	436	1170	201	352.3	18	44	147	3.50434	0.00020945	0.00448698
LOC100488897	2239	6740	826	1909.64	134	320	880	3.24616	0.00081749	0.0128637
tns1	149	185	137	310.467	422	485	682	-1.2167	4.57e-06	0.00018102
ablim1	97	122	101	215.081	335	339	432	-1.24427	9.3e-07	4.63e-05
afap1l2	82	81	51	147.625	286	220	265	-1.32173	1.89e-06	8.5e-05
hvcn1	1293	2264	810	1056.8	630	715	374	1.81067	1.27e-08	1.14e-06
plekha7	47	37	28	87.3613	127	104	244	-1.54052	0.00024706	0.00506646
tnfsf13	27	52	20	24.9467	18	20	8	1.58283	0.00258201	0.030914
LOC101731809	129	248	76	104.523	49	66	33	2.06895	1.13e-07	7.64e-06
LOC108645135	92	269	50	84.1745	5	17	55	2.8125	3.53e-05	0.00103913
dhcr7	178	218	234	166.428	92	78	108	1.75297	1.39e-08	1.24e-06
susd2	9	10	12	24.7807	43	56	36	-1.55888	0.0020465	0.0260388
art5	824	907	779	726.905	536	592	506	1.17457	2.3e-08	1.92e-06
kremen1	2	9	6	30.6744	48	88	65	-3.04568	9.85e-08	6.75e-06
LOC100493192	25	43	25	72.7751	144	162	95	-1.59432	7.99e-06	0.00028997
ninj1	106	74	68	61.5626	41	23	19	2.14023	6.23e-07	3.33e-05
LOC108645649	0	0	0	7.83821	35	7	15	-6.15109	3.69e-05	0.00108142
tcn2	3352	5686	4038	3748.3	2754	2632	3183	1.13844	2.32e-07	1.42e-05
osbp2	71	69	29	100.548	189	166	142	-1.05083	0.00189604	0.0246124
ampd3	99	208	78	105.878	86	109	51	1.11393	0.00310922	0.0349725
LOC101732875	126	229	282	487.946	596	876	1143	-1.44646	0.00017683	0.00392367
LOC100497454	418	1300	1037	1967.13	2577	4309	3549	-1.38287	0.0002419	0.00498038
LOC100497612	62	82	14	39.1034	20	31	22	1.56095	0.00365421	0.0392968
LOC100488751	26880	7987	16856	15145.3	13051	10281	7478	1.37616	0.00209798	0.0263533
LOC100495777	35	52	41	79.7129	104	107	186	-1.09549	0.00280669	0.0327646
spn	1085	1329	565	779.641	430	777	320	1.46109	2.96e-05	0.00090125
scube1	36	129	75	236.222	561	267	559	-2.04017	1.48e-06	6.93e-05
LOC101733588	32	34	31	25.978	17	16	14	1.59888	0.00047399	0.00842646
LOC101730921	109	187	495	201.257	127	31	46	2.62637	0.00503629	0.049744
slc12a2	114	141	78	91.5115	83	70	42	1.28534	0.00014784	0.00342107
nav2	12	32	20	54.0308	127	81	96	-1.73971	2.66e-05	0.00082133
kalrn	221	317	101	375.611	624	462	780	-1.08094	0.00113785	0.0166636
slc22a13	8	11	5	18.4053	29	31	41	-1.56523	0.00445138	0.0457275
LOC101734544	11	8	11	24.0157	53	35	42	-1.54634	0.00294975	0.0338931
a2ml1	90	232	71	242.307	326	481	438	-1.21819	0.00038734	0.00723145
LOC101730963	289	351	271	2319.45	5551	4525	5562	-3.56126	2.27e-66	3.5e-63
LOC108645185	6	6	9	31.6763	38	62	100	-2.677	4.2e-06	0.00016912
LOC101733164	103	81	76	70.5422	42	39	50	1.55093	7.64e-06	0.00027994
LOC100495827	3	13	2	45.4338	149	47	112	-3.66631	1.33e-08	1.19e-06
LOC100489490	58	93	61	125.837	249	180	187	-1.01878	0.00038612	0.00721739
LOC100489821	13	14	12	34.8285	105	51	41	-1.79566	0.00057146	0.00976986
cgn	211	171	105	373.308	622	607	799	-1.52597	9.12e-08	6.33e-06
tuft1	14	25	16	45.0716	72	62	117	-1.6728	0.00011461	0.00279457
rbm38	92	111	54	154.047	223	244	297	-1.06429	0.00010908	0.00267016
slc2a6	252	182	158	135.267	45	31	40	2.90988	1.3e-17	4.45e-15
tnfaip8	178	277	130	155.002	116	114	83	1.39649	4.67e-07	2.58e-05
krt8.2	13	13	32	14.0772	6	3	2	3.04395	0.00020688	0.00444946
ucp2	5832	458	803	1638.38	446	268	501	3.14547	0.00368382	0.03952
LOC105945712	115	191	93	254.245	385	385	530	-1.208	4.53e-06	0.00018089
LOC108645212	100	117	53	69.6257	39	65	25	1.57048	0.00013958	0.00328111
kpna1	45	41	33	81.0986	107	107	205	-1.2698	0.00102664	0.0152669
gramd1c	41	13	14	178.401	311	344	549	-3.57192	1.53e-14	3.53e-12
LOC100485351	28	1	17	10.6401	0	2	2	4.20254	0.00079872	0.012681
LOC100491922	111	270	210	172.234	172	105	127	1.07935	0.00288579	0.0333597
LOC100216141	9	59	143	50.5611	5	6	21	3.39601	6.02e-05	0.00163924
LOC100490971	67	104	60	59.0921	65	12	26	1.66715	0.00182318	0.0239482
rab40b	45	46	38	95.1054	152	155	200	-1.43013	2.68e-06	0.00011457
phpt1	65	73	38	104.787	118	165	234	-1.04018	0.00293922	0.0338252
jmy	24	28	27	54.6296	71	83	129	-1.28645	0.00127952	0.0182699
dmgdh	1781	1349	1373	1362.73	1147	845	1270	1.03788	0.00026605	0.00537716
LOC100496875	58	103	67	59.7492	73	17	20	1.56219	0.00413178	0.0431682
tkt	2278	4923	1615	2403.25	2060	2106	1409	1.10986	0.00030104	0.00593001
camk2n1	79	62	54	50.0279	17	47	15	1.86919	0.00015407	0.00354091
lmna	14	34	28	53.4379	101	64	115	-1.34886	0.00194061	0.0250428
dnajc16	27	29	19	48.479	59	91	97	-1.18815	0.00198247	0.0254552
LOC108645650	0	0	0	6.16452	19	10	16	-5.80484	6.46e-05	0.00173626
klhdc7a	26	31	15	51.2963	68	100	106	-1.41542	0.00021106	0.00449965
vegfa	114	125	108	298.193	531	541	601	-1.71954	1.02e-13	2.03e-11
hmgcr	26846	24128	39353	20138.3	2813	3013	2639	4.03786	7.98e-35	7.69e-32
plscr4	386	610	223	335.982	275	298	200	1.12978	0.00011471	0.00279457
LOC101732610	134	123	125	87.2206	21	23	26	3.01724	6.43e-18	2.31e-15
enc1	75	86	66	173.946	361	200	379	-1.51279	3.53e-06	0.00014615
kdm6b	237	364	196	478.876	669	763	945	-1.07061	4.11e-06	0.00016689
iffo2	123	114	65	180.778	264	355	272	-1.03441	0.00027615	0.00553775
epo	2	2	2	12.1413	36	33	11	-3.19403	0.00030345	0.00595355
LOC101732745	3	2	1	18.4399	75	40	11	-3.86849	2.82e-05	0.00087127
trim25	57	93	37	109.911	214	153	177	-1.05698	0.00073728	0.0119137
sik1	26	108	48	137.242	109	294	354	-1.58829	0.00138017	0.0192786
crip3	155	180	91	271.984	555	290	537	-1.19349	0.00022711	0.00472633
LOC108645626	185	172	161	138.496	101	81	65	1.62987	8.07e-08	5.68e-06
LOC101732054	48	75	16	35.071	22	25	22	1.45878	0.00308878	0.0348188
LOC108645297	34	90	51	104.994	221	148	152	-1.07668	0.00271163	0.0320055
LOC101732142	27	28	38	62.2023	101	94	119	-1.17443	0.00198237	0.0254552
naip	366	512	258	314.699	209	367	124	1.20497	0.00112132	0.0164842
parva	68	111	63	145.927	273	230	221	-1.07122	4.18e-05	0.00118785
avd	121	310	120	115.761	60	18	13	3.04931	7.9e-09	7.43e-07
acot12	82	63	45	140.945	269	227	258	-1.44745	1.43e-06	6.72e-05
hipk2	51	96	56	131.948	249	199	229	-1.22918	1.23e-05	0.00042778
aldoa	1322	2580	920	1328.94	1345	1080	676	1.09505	0.00080199	0.0126976
LOC100492690	1	0	0	17.8612	65	41	23	-6.36133	1.54e-06	7.14e-05
LOC101734415	56	69	40	111.141	212	218	148	-1.28911	1.5e-05	0.00049974
rhog	638	828	362	486.451	371	384	238	1.37335	1.22e-06	5.84e-05
arhgap30	423	609	314	359.989	302	260	168	1.3846	6.87e-07	3.59e-05
LOC101735145	69	71	55	51.3562	36	25	30	1.64102	5.12e-06	0.00019804
bhlhe41	10	13	3	20.4024	39	45	30	-1.6472	0.00337938	0.0371823
LOC101731934	14	30	28	17.6314	11	5	7	2.19438	0.00044679	0.00803964
LOC100145095	14	25	17	12.7833	5	0	8	2.62448	0.00122373	0.0176531
LOC100497899	117	142	116	1204.34	1677	2698	3904	-3.91599	1.34e-33	1.09e-30
LOC101730638	214	237	181	416.934	563	624	944	-1.21101	8.88e-06	0.00031932
LOC100490053	8	33	18	54.8697	120	100	99	-1.94139	7.68e-06	0.00028065
adgrv1	38	42	26	162.409	354	373	310	-2.76416	7.42e-24	3.69e-21
LOC101733153	613	273	282	818.777	1626	1589	1034	-1.28295	0.00077013	0.0123196
LOC105945995	9	14	13	7.38617	0	0	1	5.61908	6.33e-05	0.00170915
LOC101732459	4	11	5	17.0073	24	38	35	-1.78061	0.0029362	0.0338157
itih3	1793	2679	1595	3758.94	6683	5170	6981	-1.12217	9.15e-08	6.33e-06
prom1	4	20	13	7.85084	3	1	1	3.38953	0.00103206	0.0153328
ccm2l	16	33	20	42.742	65	79	71	-1.12547	0.00327433	0.0364048
LOC100127857	1265	708	511	546.459	123	111	122	3.355	7.46e-22	3.29e-19
LOC100490811	13	2	13	43.794	46	153	78	-2.64708	8.27e-05	0.00214168
padi2	47	59	16	30.1631	23	20	10	1.67231	0.00175865	0.0232992
bhmt	31119	49671	38956	33122.1	22037	14759	31339	1.35154	1.26e-05	0.00043563
LOC101731470	50	84	61	48.0586	22	26	22	2.00892	7.88e-08	5.6e-06
pik3r1	1762	2145	1139	3110.38	5410	5010	5166	-1.11802	9.32e-09	8.66e-07
helz2	30	74	33	90.2827	178	112	180	-1.2995	0.00042675	0.00776966
fdps	240	602	607	344.023	117	93	162	2.52573	3e-10	3.53e-08
slc52a3	0	1	0	5.63965	6	2	32	-4.67391	0.00495061	0.049127
LOC101731237	1	9	2	21.7002	17	10	116	-3.1606	0.00136116	0.019117
cd38	119	145	125	84.0594	14	10	20	3.6945	2.95e-22	1.38e-19
LOC100494900	86	191	202	340.974	705	668	411	-1.32671	0.00053225	0.00917076
hpx	10827	17160	9641	9011.25	5684	3266	3532	2.095	8.89e-15	2.18e-12
LOC101732882	20	29	21	50.7404	122	100	48	-1.41707	0.00155747	0.0211797
LOC108645442	0	2	0	8.34675	1	20	38	-4.4605	0.00379783	0.0403905
efna4	6	7	3	16.1921	29	29	38	-2.07351	0.00066505	0.0109805
fam83h	34	46	33	71.7147	134	106	121	-1.14617	0.00025325	0.00515907
LOC101733457	37580	36918	39101	23160.7	6	9	40	11.5886	4.53e-41	4.99e-38
LOC101732668	144	96	80	84.5593	50	35	62	1.67783	1.23e-05	0.00042778
LOC101731859	31	31	30	64.4622	126	144	66	-1.30894	0.00132146	0.0186884
tmem86a	28	28	17	44.8535	85	65	73	-1.08603	0.00388707	0.0410003
LOC101734599	79	71	53	149.689	374	186	237	-1.43435	4.13e-05	0.00117843
c8g	1016	1517	1183	1054.73	783	715	815	1.22421	1.08e-08	9.95e-07
gzmak	351	322	358	310.109	205	304	219	1.08495	0.00019318	0.00421373
LOC100492872	246	434	339	296.422	318	142	227	1.10223	0.00146715	0.0202189
LOC101733932	46	30	22	77.0415	143	169	109	-1.55527	4.1e-05	0.00117391
LOC108645568	20	32	17	44.8116	48	91	92	-1.23203	0.0033207	0.0367613
hmgcs1	4515	11221	13507	6466.73	853	1171	1326	3.71684	3.52e-20	1.39e-17
ghr	186	154	86	273.195	387	410	590	-1.17745	0.00018495	0.00407349
c7	4498	8566	2572	4300.43	3726	4132	2338	1.06457	0.00126132	0.0180938
ugt3a2	83	79	65	148.41	227	268	259	-1.18371	6.25e-06	0.00023457
egflam	33	53	20	26.8963	17	17	16	1.56678	0.00069029	0.0113485
fyb	966	1243	576	749.86	576	686	303	1.33027	3.99e-05	0.00115232
pdzd2	35	33	13	53.7621	100	79	100	-1.27883	0.00115343	0.0168758
LOC100494751	14	11	19	11.3306	5	3	7	2.15762	0.00385744	0.0407715
onecut2	30	20	9	45.2164	81	108	58	-1.5397	0.00116385	0.017012
LOC100485773	448	503	133	280.718	259	219	81	1.4213	0.00245825	0.0296392
LOC100486224	1	3	0	15.7043	79	6	24	-4.33866	0.00017159	0.00382925
ctif	18	24	19	39.9902	50	68	86	-1.20327	0.00349721	0.038123
acaa2	1638	1089	1123	1155.45	614	953	1151	1.08152	0.00089452	0.0137531
eef2.2	567	681	518	1176.72	2161	2058	1824	-1.23367	1.64e-10	2e-08
c21orf33	68	123	67	162.122	264	211	346	-1.16783	0.00010506	0.00258399
LOC100127716	84	207	59	94.4918	78	73	69	1.10889	0.00306668	0.0347382
LOC105946640	3404	4930	2944	3026.31	1959	1854	2227	1.41534	1.52e-14	3.53e-12
jakmip1	202	262	165	174.111	130	118	123	1.2841	2.1e-08	1.78e-06
ildr1	30	51	22	65.7955	110	108	120	-1.21957	0.0002095	0.00448698
ildr2	15	24	21	39.9556	90	53	61	-1.22584	0.00452229	0.0460926
ripk4	44	30	19	72.1038	205	132	55	-1.53951	0.00263013	0.0313199
LOC101731874	34	38	32	93.1939	148	123	258	-1.80193	2.61e-06	0.0001122
ablim2	10	11	2	19.0248	35	41	32	-1.74471	0.0029839	0.0341103
LOC100489121	36	44	38	31.3357	28	19	9	1.62377	0.0010923	0.0161209
pigp	113	216	105	267.105	334	322	690	-1.1441	0.00139529	0.0194722
ripply3	33	29	26	125.715	202	204	384	-2.61447	6.13e-12	9.74e-10
ifngr2.1	265	315	193	226.766	200	187	163	1.01354	8.42e-06	0.0003041
c21orf62	113	269	117	284.47	497	343	549	-1.00525	0.00151269	0.0206801
adamts1	74	138	78	208.62	450	447	220	-1.43937	2.53e-05	0.0007939
pros1	1505	3146	1586	1688.03	1464	1343	801	1.2785	1.73e-05	0.00056408
robo1	84	203	80	265.037	682	392	358	-1.50242	2.92e-05	0.00089419
robo2	66	86	82	193.288	486	367	215	-1.63266	5.4e-06	0.00020784
liph	74	75	48	245.144	275	625	615	-2.40897	1.56e-11	2.36e-09
samsn1	80	126	51	67.9673	50	59	31	1.36159	0.00025199	0.00514018
git1	40	85	44	108.218	241	171	142	-1.218	0.00037275	0.00703914
lcorl	289	312	233	245.07	180	207	193	1.06569	1.53e-06	7.12e-05
traf4	131	115	58	211.999	638	278	197	-1.36094	0.00241831	0.0292492
trpv1	12	32	14	46.9203	107	80	76	-1.69582	5.05e-05	0.00141118
p2ry8	453	758	177	348.75	247	332	99	1.47432	0.00135696	0.0190754
LOC101731623	239	171	92	130.175	94	107	29	1.6559	0.00055698	0.00955417
pdk3	26	26	21	51.0469	83	97	87	-1.32855	0.00015943	0.00364238
limk1	156	196	88	109.214	66	74	40	1.78821	1.24e-07	8.29e-06
mpo	4856	13675	4047	5300.69	3988	2976	1449	1.85139	7.03e-06	0.00026063
arsd	2900	1175	990	1251.79	356	898	407	2.18447	2.53e-06	0.00010952
pitpna	521	459	189	316.852	267	201	195	1.31993	9.47e-05	0.0023853
epx	10856	12547	2234	5525.99	2772	2199	589	2.64918	0.00119414	0.0173397
smtnl2	53	70	29	111.737	278	180	146	-1.49878	3.29e-05	0.00097744
hsd11b1	2736	3529	2702	2588.65	1574	2061	2270	1.14571	1.48e-07	9.67e-06
lmod1	110	92	90	205.266	380	418	272	-1.30771	1.11e-05	0.00039256
acaca	14479	13158	11501	10516.7	8878	3932	6427	1.57908	8.95e-07	4.47e-05
sh3bgrl3	1084	1463	777	952.069	787	866	599	1.06934	2.04e-06	9.12e-05
LOC100493216	365	454	429	357.09	248	278	244	1.25925	2.43e-07	1.48e-05
hmgn2	2405	4414	1729	2156.23	1585	1222	1144	1.58114	2.52e-09	2.54e-07
LOC108645873	66	70	221	78.7834	0	0	0	10.0285	1.02e-09	1.09e-07
rps6ka1	673	1246	422	575.467	358	408	236	1.6837	1.02e-07	6.91e-06
fgr	518	855	381	448.56	272	382	179	1.56263	5.89e-07	3.18e-05
asap3	51	52	59	120.847	204	267	172	-1.41492	1.58e-05	0.00052238
ptafr	1008	1591	387	701.23	357	578	149	1.90905	4.51e-05	0.00127657
themis2	261	340	192	214.663	153	180	108	1.36167	3.99e-07	2.24e-05
mycbp	344	462	280	310.044	206	236	273	1.12227	3.24e-07	1.89e-05
cyp4f22	1077	1398	1075	1043.36	717	984	773	1.06493	6.79e-07	3.58e-05
rhoh	93	123	60	74.9543	61	76	22	1.29994	0.0032144	0.0359123
csf3r	4272	6111	2501	3612.31	3039	4012	1421	1.09043	0.0026551	0.0315685
LOC100489074	6	14	3	42.4384	94	88	98	-3.12691	7.22e-11	9.43e-09
cdca8	89	198	87	99.6305	77	57	76	1.30922	7.8e-05	0.00204609
rspo1	16	13	10	50.5134	153	92	67	-2.46124	2.3e-07	1.41e-05
LOC548945	228	431	339	279.154	129	280	187	1.28717	0.00017567	0.00390356
gnai3	1077	1478	906	985.592	741	875	644	1.13525	1.76e-08	1.53e-06
gnat2	60	66	36	46.233	41	34	32	1.11482	0.00219166	0.0271684
fam72a	29	76	21	31.7421	29	17	17	1.43692	0.00500869	0.0495439
rassf5	170	313	114	168.256	140	183	87	1.01119	0.00417654	0.0435178
cd53	212	420	126	192.509	139	177	63	1.44989	0.00049719	0.00873249
LOC100487948	263	439	122	205.403	134	196	52	1.56228	0.00073581	0.0119065
slc19a2	137	205	87	117.281	102	97	60	1.21572	0.00018374	0.00405362
atg3	737	1264	501	682.601	514	611	403	1.1869	1.17e-05	0.00040867
otc	11739	10867	8187	8818.76	6745	4769	8055	1.19759	6.45e-06	0.00024092
ptpn22	190	365	161	193.684	142	206	74	1.24654	0.00100424	0.0150062
LOC100492643	127	199	35	86.5818	51	79	20	1.70056	0.00208185	0.0262504
cacna1s	3	15	3	84.9758	135	221	240	-4.36386	1.26e-17	4.41e-15
card9	209	142	135	135.282	93	107	69	1.42238	2.4e-05	0.0007607
tor2a	279	329	236	234.008	156	175	158	1.32393	1.13e-09	1.19e-07
vav1	268	339	223	229.559	133	226	127	1.30336	5.48e-06	0.00020959
cap1	1985	3068	1511	1885.58	1743	1585	1225	1.02292	7.76e-06	0.00028228
mfsd2a	1753	1981	2436	1737.7	1615	880	914	1.44408	2.35e-05	0.00074825
LOC548655	1153	1064	461	706.636	539	581	258	1.4642	7.6e-05	0.00200011
vmp1	617	832	563	574.755	429	344	531	1.15249	1.22e-06	5.84e-05
rasa4	70	162	101	91.3193	63	83	49	1.28448	0.00032403	0.00630119
reps2	55	86	18	37.6406	21	26	14	1.82815	0.00039931	0.0073657
LOC101730633	40	35	29	26.7587	17	12	14	1.82266	0.00010001	0.00247552
ncf1	2150	3553	1164	1661.68	1062	1235	435	1.7913	4.56e-06	0.00018102
evi2a	70	77	60	53.8663	42	30	20	1.71174	1e-05	0.00035799
lgals9c	1613	2314	937	1269.26	984	990	531	1.43969	3.04e-06	0.00012771
scimp	267	297	164	168.972	80	88	29	2.40318	8.01e-10	8.76e-08
egfl6	9	18	8	30.0361	73	56	42	-1.7929	0.00021813	0.00460802
tlr7	239	197	66	111.225	34	64	10	2.71813	1.87e-06	8.48e-05
dmd.1	0	0	1	6.65615	16	19	12	-4.90042	0.00050718	0.00885756
cybb	3934	6955	1934	2912.01	1654	1606	619	2.16994	9.52e-08	6.56e-06
sh3rf3	15	12	7	30.4807	55	51	68	-1.82693	9.59e-05	0.00239984
tmem255b	40	29	14	54.7197	88	111	83	-1.2392	0.00236662	0.0288048
lyg2	17315	15675	7600	9626.72	4957	3637	3984	2.20029	1.34e-14	3.18e-12
vwa3b	23	9	4	135.574	267	110	560	-4.16748	4.67e-11	6.31e-09
cyp4v2	534	681	421	1026.39	1916	2269	990	-1.13767	0.00024776	0.00507394
pdlim3	240	83	88	290.384	500	559	452	-1.29532	0.00231958	0.0283899
LOC101733871	28	36	38	75.3404	90	238	74	-1.40304	0.00421434	0.0438229
irg1	170	129	91	80.0277	6	7	4	5.06438	1.11e-24	6.59e-22
kctd12	2184	3338	671	1521.3	1130	1327	329	1.58799	0.0015634	0.0212416
epsti1	302	669	201	670.662	1346	1184	790	-1.06042	0.00172553	0.0229986
lacc1	56	42	31	32.5975	21	20	9	1.91386	9.82e-05	0.00243353
lcp1	4140	6746	2509	3454.2	2366	3177	1219	1.45906	4.06e-05	0.00116641
nr4a1	13	49	45	89.7435	98	282	123	-1.67758	0.00164084	0.022099
prpf40b	59	133	63	165.289	279	256	319	-1.25682	1.71e-05	0.00055847
dhh	210	237	153	144.097	76	85	29	2.18896	9.7e-09	8.96e-07
rdh5	34	62	50	34.366	10	12	17	2.44353	1.65e-07	1.07e-05
apof	2731	2310	2017	2106.53	1604	1833	1580	1.05379	4.55e-06	0.00018102
rdh7.2	111	65	66	260.663	737	455	352	-2.10414	4.01e-08	3.06e-06
inhbc.1	322	374	262	673.661	1302	1025	1213	-1.35309	1.17e-10	1.48e-08
arhgap9	573	918	336	506.769	383	548	254	1.09809	0.00102407	0.0152434
b4galnt1	390	446	324	306.105	185	240	132	1.59897	4.59e-09	4.54e-07
os9	1593	1063	1282	1148.6	662	1064	757	1.25951	6.12e-05	0.00166115
bin2	442	618	298	364.539	277	308	169	1.34791	2.66e-06	0.00011377
LOC101731102	40	55	42	38.2717	26	29	26	1.29536	0.00062162	0.0104309
nckap1l	819	1177	554	708.395	586	636	376	1.16969	1.4e-05	0.00047125
gpr84	82	81	62	49.7957	15	14	7	3.18789	9.96e-14	2.02e-11
racgap1	136	217	101	127.153	131	74	88	1.12079	0.00048816	0.00861323
asic1	4	9	7	16.7777	29	38	27	-1.70252	0.00378832	0.0403173
phf11	392	373	175	265.607	195	309	106	1.13721	0.00426154	0.044119
arl11	28	23	13	15.5944	11	9	2	2.06747	0.00252343	0.0302596
ebpl	806	540	738	553.443	371	196	318	1.83301	2.59e-07	1.55e-05
atp7b	175	357	370	255.526	186	90	253	1.33529	0.00205751	0.0261573
slc25a15	106	168	142	124.096	88	104	108	1.01839	0.00046	0.00824852
lhfp	146	128	148	122.124	100	73	87	1.27795	7.46e-05	0.00196527
frem2	530	326	287	734.766	1593	1215	876	-1.12528	0.00093416	0.0142349
kl	19	2	11	43.2582	69	132	66	-2.4227	0.00016404	0.00371364
alox5ap	718	1027	276	521.162	487	422	141	1.398	0.00217312	0.0270474
LOC101733406	407	271	235	876.764	1722	1696	1652	-1.9117	5.35e-12	8.59e-10
acat1	669	444	458	426.418	225	214	338	1.59136	7.95e-07	4.03e-05
mmp1	1030	286	117	293.092	22	18	10	5.38875	4.98e-09	4.86e-07
mmp13	7	17	7	6.52698	3	1	1	3.10514	0.0021877	0.0271412
mmp7	5621	10771	3505	5083.98	3404	5021	1612	1.4437	0.00028091	0.00561859
arhgap42	142	160	134	265.055	450	439	412	-1.02934	4.95e-06	0.00019241
ddx60	261	697	214	796.657	1560	1078	1604	-1.42178	2.96e-05	0.00090125
tll1	29	34	18	48.5293	80	82	78	-1.05066	0.00271469	0.0320055
fat3	8	12	13	33.2361	60	111	24	-1.99499	0.00120148	0.0173972
naalad2	12	107	9	240.016	195	1127	292	-3.33434	0.00335672	0.0370537
folh1	5	24	7	42.0794	58	164	40	-2.41596	0.00019279	0.00421117
cpe	3	10	13	5.79265	1	0	2	3.6982	0.0033562	0.0370537
msmo1	3853	7908	7668	4056.98	359	146	491	4.84361	4.87e-29	3.42e-26
sytl2	36	50	38	104.542	109	354	126	-1.70143	0.00025748	0.00523132
wnt11r	34	22	26	81.8852	244	144	87	-1.96039	2.41e-05	0.00076345
kdm7a	71	44	35	94.6781	125	173	175	-1.10198	0.00236308	0.0287859
svopl	3	3	0	93.4432	382	249	44	-6.32717	4.2e-13	7.52e-11
tnip1	752	771	680	647.425	535	547	413	1.11779	1.81e-06	8.2e-05
LOC100495023	9	4	3	31.8416	121	69	19	-3.16033	2.11e-05	0.00067637
ldhb	1139	1940	808	1023.31	860	561	657	1.37839	3.21e-07	1.88e-05
sfrp2	16	18	14	11.3461	1	2	10	2.42654	0.00349811	0.038123
dock2	187	343	120	180.636	174	175	80	1.06308	0.00454123	0.0461426
LOC108646239	79	117	54	68.3576	65	48	36	1.24087	0.00048415	0.00857182
tgfbi	44	115	30	46.6254	38	19	31	1.53133	0.00149115	0.0204874
slc22a4	267	361	511	296.108	129	166	137	2.00647	2.12e-08	1.79e-06
fgf1	1	10	6	20.7249	41	46	41	-2.41006	0.00010126	0.00249439
spry4	74	124	56	152.501	326	286	149	-1.09359	0.00209856	0.0263533
LOC105946807	13	20	17	34.7231	68	64	49	-1.31679	0.00189608	0.0246124
leap2	2127	2376	2043	1883.62	1365	1395	1411	1.20537	9.45e-10	1.02e-07
sowaha	35	35	59	103.38	112	262	186	-1.50156	0.0007116	0.0116123
tmem154	166	218	78	121.567	99	110	39	1.37785	0.00110209	0.016217
sh3pxd2b	143	129	123	109.094	86	69	58	1.4535	3.65e-06	0.00015008
dusp1	599	687	437	1099.32	1964	2775	844	-1.16545	0.00195601	0.0252204
slc26a2	397	418	273	761.748	750	1160	2098	-1.34939	0.0001745	0.00388312
LOC108648193	13	11	14	40.8431	166	42	32	-2.08711	0.0016389	0.0220922
LOC108648195	124	128	100	231.372	576	356	245	-1.19896	0.00058417	0.00994312
hk2	973	1760	448	711.922	347	410	151	2.24874	6.49e-08	4.74e-06
egr1	314	483	56	187.474	127	52	60	2.24109	5.23e-05	0.00145403
dram1	691	791	584	592.231	407	342	581	1.17375	7.1e-06	0.00026239
txnrd1	73	27	18	24.2796	3	0	1	5.43536	2.5e-08	2.03e-06
chst11	87	148	27	61.5421	36	45	19	1.82042	0.00037463	0.00705398
lta4h	2549	3847	1473	2042.7	1259	1786	985	1.44369	1.08e-06	5.23e-05
tmtc2	82	149	68	173.185	375	221	252	-1.01881	0.00126605	0.0181448
slc6a15	37	25	21	21.7678	13	15	9	1.72172	0.00123396	0.0177478
plxnc1	418	586	170	293.335	175	305	57	1.59416	0.00166716	0.0223559
tmcc3	57	85	47	147.565	329	310	173	-1.59273	1.31e-06	6.18e-05
grip1	24	47	45	77.6382	186	97	113	-1.2219	0.00327175	0.0364023
lyz	3539	1819	2316	1588.23	12	9	8	8.64281	1.95e-85	4.2e-82
yeats4	215	329	154	193.174	156	181	97	1.18043	0.00010559	0.00258869
cpm	41	38	31	25.997	11	14	4	2.47469	4.83e-06	0.00018872
cct2	930	1339	1111	957.142	582	560	921	1.25951	5.83e-06	0.00022094
LOC100493461	5649	7412	9075	4561.11	16	4	8	10.2148	8.32e-115	2.57e-111
best3	113	94	84	77.4615	20	71	47	1.6434	0.00022852	0.00474299
ptprr	233	386	85	174.399	101	176	51	1.54281	0.00140809	0.0195799
trhde	12	22	16	42.0514	65	143	29	-1.7088	0.00346574	0.0379169
csrp2	21	25	33	57.827	125	81	97	-1.36301	0.0008382	0.0131094
slc16a7	43	95	40	131.329	245	181	288	-1.52648	4.86e-06	0.00018916
tfec	78	51	49	51.9471	37	51	28	1.18665	0.00435466	0.0448885
mapk11	427	693	229	365.147	230	442	149	1.18428	0.0034513	0.0378269
creld2	106	111	80	82.9236	55	37	83	1.29908	0.00039406	0.00731265
lrrk2	1383	1750	604	939.523	533	845	313	1.62395	2.17e-05	0.00069278
reln	970	1422	1032	2055.72	3528	3716	2854	-1.02581	8.85e-07	4.43e-05
slc26a5	884	1676	696	2149.99	3858	4324	3050	-1.31122	2.95e-07	1.76e-05
ucp1	53	1	15	15.3142	1	0	3	4.74789	0.00021125	0.00449965
LOC100497251	10	8	1	3.57001	0	0	0	5.57638	0.00130287	0.0185503
itih5	76	69	41	190.861	448	394	287	-2.07461	1.31e-11	2.01e-09
LOC100486876	531	635	490	441.915	244	344	235	1.55432	6.92e-11	9.12e-09
noct	49	106	51	152.719	143	404	287	-1.52355	0.0001518	0.00349918
ncaph2	111	237	110	129.565	146	75	88	1.04653	0.00336022	0.0370658
tymp	1474	1375	1496	1285.13	676	962	1277	1.15717	0.00014165	0.0033116
odf3	29	36	19	21.7856	14	11	15	1.58169	0.0012349	0.0177478
hcls1	1196	1645	841	962.85	592	816	431	1.50709	3.64e-08	2.82e-06
tcaf1	544	1827	368	595.551	281	407	83	2.22547	3.41e-05	0.00100634
mgarp	758	575	350	496.015	411	300	482	1.02804	0.00119194	0.0173241
slc7a11	112	105	47	63.0912	12	9	66	2.1049	0.00121471	0.0175558
pstpip1	340	572	187	281.057	197	233	119	1.46356	2.33e-05	0.00074101
pkm	1977	2977	2088	1799.32	1029	906	1068	1.75863	1.09e-18	4.22e-16
parp6	10	6	18	8.10038	2	2	1	3.41792	0.00088579	0.0136735
islr2	25	51	7	18.5927	7	13	7	2.03754	0.00274912	0.0323119
sema7a	961	1567	592	834.707	611	856	326	1.27403	0.00038284	0.00718213
LOC100496327	24	58	32	23.4447	5	3	3	3.8708	1.67e-09	1.73e-07
thsd4	12	3	3	19.0511	56	20	36	-2.07585	0.00434894	0.0448644
LOC100492795	227	166	48	96.1022	37	36	10	2.90512	2.13e-07	1.31e-05
lipc	11031	10211	12166	7553.65	1772	2068	1200	3.31996	2.2e-28	1.47e-25
aldh1a2	108	121	91	219.398	463	410	267	-1.2932	8.19e-06	0.00029645
onecut1	183	118	57	251.769	619	462	246	-1.36651	0.00169725	0.0226958
tmod2	119	43	46	53.2422	19	26	33	1.99728	0.00011832	0.00285092
sema6d	37	55	27	69.7547	132	130	81	-1.02317	0.00354152	0.0384333
LOC105946762	2	5	2	12.6981	50	8	22	-2.67215	0.00278319	0.0325889
slc24a5	4	4	2	13.1908	37	15	30	-2.52066	0.00080642	0.0127262
gatm	136	263	139	150.69	108	66	170	1.13891	0.00241475	0.0292291
adamtsl3	31	49	21	64.8101	87	128	119	-1.22794	0.00042893	0.00780013
stard5	84	149	114	80.1006	29	25	29	2.5979	5.36e-14	1.13e-11
iqgap1	1943	2225	861	1424.62	1207	1398	781	1.05996	0.00080012	0.012681
klhl25	121	69	79	177.821	375	350	173	-1.15654	0.0038059	0.0404336
st8sia2	442	1507	1067	711.632	173	407	312	2.28168	5.1e-08	3.8e-06
nr2f2	175	158	81	269.639	714	432	233	-1.22207	0.00311979	0.0350403
adam28	929	1108	360	567.324	217	449	163	2.0126	9.65e-07	4.72e-05
spata18	42	36	18	22.161	9	11	5	2.46141	1.49e-05	0.00049885
il1b	162	113	139	104.737	43	78	22	2.12901	3.54e-06	0.00014617
h2afv	239	358	165	218.267	208	157	162	1.02354	9.17e-05	0.00232545
anxa5	2053	3428	1465	1902.57	1454	1470	1319	1.19183	1.04e-07	7.03e-06
cyp2u1	990	1073	944	822.183	504	716	376	1.47474	1.76e-07	1.12e-05
rassf2	906	1496	571	781.012	549	600	450	1.36774	1.79e-07	1.13e-05
arhgap25	254	442	199	236.047	162	203	113	1.39247	2.86e-06	0.00012135
antxr1	9	17	11	29.8893	58	63	45	-1.64536	0.00030443	0.00596521
gfpt1	1803	1179	1221	1270.08	910	819	1293	1.05239	0.00074713	0.0120141
LOC100485269	118	92	54	64.5108	33	32	26	2.06744	7.05e-08	5.08e-06
znf703	126	107	121	102.45	71	60	88	1.27026	0.00014997	0.00346208
fah	3245	3384	3976	2619.96	1039	909	1292	2.29705	4.11e-16	1.17e-13
frmd5	2	0	1	11.0251	34	35	7	-4.08066	0.00036784	0.00696871
calml4	284	219	281	228.905	131	244	117	1.27165	0.00061422	0.0103293
cilp	1	2	0	11.4752	21	13	46	-4.25809	0.00012902	0.00305633
dok2	117	159	123	108.416	78	83	52	1.44614	1.67e-06	7.68e-05
phyhip	52	69	74	58.1626	49	52	34	1.10037	0.00388078	0.040962
ppp1r3c.2	3	17	9	36.2973	109	16	99	-2.47361	0.00071276	0.0116188
ank1	1167	2891	991	2901.74	3953	4413	6002	-1.06173	0.00071392	0.0116256
LOC100496673	223	519	344	284.92	95	244	196	1.54298	5e-05	0.00140132
fgfr1	93	70	52	144.048	322	229	188	-1.23701	0.0002775	0.00555764
ddhd2	559	419	309	373.369	285	323	244	1.14415	5.15e-05	0.0014342
cfi	14863	23589	14670	15317.3	10860	14024	11310	1.07227	6.47e-08	4.74e-06
camsap3	182	121	75	305.876	610	569	511	-1.62248	4.16e-07	2.32e-05
asgr1	193	229	129	119.127	30	37	18	3.21411	5.57e-22	2.53e-19
LOC101730257	30	17	25	15.8142	1	1	4	4.18224	7.85e-07	4.01e-05
adgre5	138	201	91	116.075	98	87	61	1.29897	2.59e-05	0.00080808
tecr	676	515	730	576.852	486	376	435	1.16986	0.00019879	0.0043177
gmip	233	405	214	246.206	181	235	184	1.00805	4.01e-05	0.00115493
LOC100490939	99	212	152	133.451	98	148	65	1.10392	0.00339786	0.0373208
pde5a	15	25	17	42.8029	84	61	86	-1.49688	0.00016974	0.00379901
tnip3	14	12	14	9.17466	6	1	0	3.08726	0.00165867	0.0222808
lmx1b.2	25	28	25	53.7615	94	110	75	-1.29013	0.00038113	0.00715889
clec4m	68	90	85	66.261	51	44	31	1.50484	2.98e-05	0.00090536
c19orf66	468	481	330	1061.72	1747	2097	2080	-1.67525	3.7e-16	1.08e-13
cdkn2d	38	80	28	109.14	194	139	265	-1.56904	3.15e-05	0.00094841
LOC101731618	28	27	21	72.9473	210	181	32	-1.93127	0.00097928	0.0147045
LOC100497762	5448	11209	6289	6225.7	6280	3501	3312	1.3057	3.25e-05	0.0009745
c3p1	9659	10333	7739	6975.59	4460	4705	1518	1.92074	3.76e-07	2.16e-05
LOC100135382	43	55	24	74.2536	109	108	155	-1.1079	0.00124561	0.0178851
LOC100491629	120	123	86	89.5584	85	64	29	1.42175	0.00042015	0.00768952
LOC100492134	82	99	95	81.5496	60	87	42	1.11045	0.00237002	0.0288235
LOC105945424	51	36	25	85.4585	185	211	67	-1.50197	0.00146414	0.0201974
ache	44	135	62	142.569	312	210	187	-1.08427	0.00383168	0.04058
adh1a	22	37	47	24.8852	6	9	7	2.85562	1.19e-06	5.7e-05
LOC101733100	71	106	27	52.8579	36	41	32	1.3624	0.00143538	0.0199414
LOC100496654	530	430	158	258.305	93	115	103	2.34784	2.93e-10	3.47e-08
LOC101734769	69	111	43	57.6578	31	55	27	1.46434	0.0003023	0.00594609
ccser1	25	33	24	50.9015	81	95	78	-1.09832	0.00144903	0.0200461
mob1b	358	411	188	262.824	203	213	156	1.24411	6.11e-06	0.00022976
herc6	21	59	9	153.286	489	243	271	-3.08767	1.22e-10	1.52e-08
btc	127	32	26	45.8876	12	39	10	2.18251	0.00195767	0.0252208
cldn15.1	135	83	56	71.2468	36	14	71	1.72043	0.00174207	0.0231385
LOC101731311	35	35	1	15.1638	4	8	4	2.58541	0.00506975	0.0499238
pacsin3	65	107	82	161.876	294	263	259	-1.14994	1.38e-05	0.00046651
adm	71	134	89	180.492	244	329	328	-1.09388	8.49e-05	0.00218276
c11orf96	69	101	80	213.214	338	218	638	-1.71782	1.75e-05	0.00057046
prr5l	60	45	37	96.6956	157	160	182	-1.26311	6.4e-05	0.00172615
cd44	323	573	269	308.04	241	266	117	1.38996	3.73e-05	0.00109162
cat	620	893	264	436.285	321	292	140	1.69826	1.12e-05	0.00039278
atg13	107	143	72	198.685	346	297	355	-1.1265	4.77e-06	0.00018714
gyltl1b	84	105	54	152.296	265	204	300	-1.15408	4.85e-05	0.00136488
ccnd1	16	25	7	37.553	92	63	54	-1.64684	0.00043096	0.00780942
spi1	970	1292	446	711.106	611	596	243	1.37504	0.00035037	0.0066734
LOC100496745	58	68	35	40.3844	21	34	12	1.77897	9.81e-05	0.00243353
cyb5r2	942	611	854	639.244	410	303	306	1.8416	1.81e-08	1.57e-06
ppfibp2	395	297	280	608.499	1115	1201	700	-1.0653	0.0004673	0.00834061
lgr4	176	177	168	325.354	522	550	539	-1.06728	5.58e-06	0.0002125
lsp1	1632	2268	1095	1359.45	981	1131	796	1.27914	2.37e-08	1.96e-06
igf2	779	1820	567	2530.13	4864	6410	2985	-1.72699	1.3e-06	6.13e-05
fads1	788	1075	2019	904.142	327	75	162	3.41449	1.33e-10	1.63e-08
fads2	6197	5896	8056	5240.49	3261	1937	2536	1.98134	1.22e-09	1.28e-07
LOC105947220	3	9	32	10.0127	0	0	1	6.05626	8.96e-05	0.002284
incenp	238	487	259	282.761	285	161	236	1.02114	0.0008422	0.0131454
myrf	63	143	69	196.328	406	307	339	-1.44901	8.3e-07	4.18e-05
LOC100486192	879	1481	317	579.407	283	284	69	2.50566	7.95e-07	4.03e-05
ptdss2	170	161	134	134.562	100	90	112	1.17335	1.78e-05	0.00057866
LOC100493652	336	329	106	195.531	131	125	98	1.60814	1.37e-05	0.00046472
ces3	210	214	208	168.591	87	38	171	1.65709	0.00037344	0.00704019
gpi	7500	12167	4695	6396.7	3622	6518	2941	1.37498	3.33e-05	0.00098499
chst8	8	10	4	87.3469	338	185	84	-4.2857	1.08e-13	2.13e-11
mlkl	203	170	137	125.875	70	66	37	2.11197	6.45e-10	7.21e-08
LOC100495245	395	234	142	483.031	915	809	690	-1.1067	0.00166139	0.0222979
cyr61	177	204	84	342.105	748	519	581	-1.49795	3.39e-07	1.97e-05
vtga2	1954631	1132756	2410066	1.17235e+06	205	380	672	12.7388	1.16e-164	8.96e-161
LOC100485054	870235	342034	905953	455418	87	131	208	12.9353	1.24e-167	1.92e-163
LOC100494633	2365580	1067041	2544275	1.27963e+06	198	377	687	12.8594	2.17e-151	1.11e-147
LOC101732543	4098	454	2561	1544.36	0	1	0	13.3608	3.19e-15	8.19e-13
LOC100494478	52	87	61	51.737	49	20	21	1.67464	0.00017753	0.00393348
dnase2b	116	99	83	86.2462	76	67	50	1.17954	0.00032621	0.0063276
muc2	17	8	8	49.1947	46	76	189	-2.67057	1.23e-05	0.00042778
slc25a22	2458	2949	2922	2278.76	1157	1247	1921	1.51424	1.02e-07	6.91e-06
tm7sf2	1165	1096	1014	897.907	574	667	491	1.48429	6.14e-10	6.91e-08
bmp3	55	21	32	96.4963	109	259	176	-1.72913	0.00027086	0.00544573
taldo1	6053	5978	5359	4493.16	2181	2709	2358	1.8251	2.34e-17	7.5e-15
LOC108647421	192	220	79	114.728	82	57	15	2.15474	3.27e-05	0.00097744
LOC100124841	8589	10506	10703	8536.76	6142	3013	8990	1.28314	0.00070673	0.0115789
LOC108647423	301	225	64	144.468	121	77	30	1.86143	0.00064492	0.0107285
LOC105947067	826	585	406	435.296	253	127	154	2.30726	7.43e-11	9.63e-09
LOC101733583	497	664	364	383.599	249	222	167	1.76675	2.78e-13	5.11e-11
cdc42bpg	361	494	453	814.784	1416	1309	1311	-1.06831	4.64e-06	0.00018345
ccdc88b	575	779	313	445.635	345	480	111	1.32032	0.00307351	0.0347382
fermt3	1030	1341	608	814.276	642	625	500	1.24832	1.85e-07	1.16e-05
ppp1r3b	380	368	227	763.432	1612	1701	874	-1.57298	2.83e-07	1.69e-05
lrp5	381	284	326	752.01	1762	1524	731	-1.43467	9.16e-05	0.00232545
rna46614	46538	41133	41770	35275.9	25014	17692	22758	1.55518	1.74e-09	1.8e-07
rna46623	673	267	538	440.698	284	296	357	1.28744	0.00146428	0.0201974
WA ♂ / CA ♂
GeneName	Lliv1_count	Lliv3_count	Lliv5_count	baseMean	Mliv2_count	Mliv4_count	Mliv6_count	Log2FoldChange	pval	padj
lpcat2	193	222	98	330.584	620	282	536	1.56522	0.00022174	0.00757445
nkd1	114	120	60	192.58	442	272	139	1.59593	0.000547351	0.0139166
unc13a	3	4	4	12.2646	31	13	17	2.54417	0.000990968	0.0211965
cpne2	199	225	105	323.34	614	303	467	1.46201	0.000265976	0.00844897
cbfb	354	383	162	590.259	973	545	1072	1.60085	0.000100354	0.00438095
arrdc2	480	377	290	670.263	868	915	1076	1.36952	8.22e-07	0.000155289
LOC100486268	136	168	77	264.772	329	275	584	1.70978	3.57e-05	0.00216502
cotl1	918	982	537	1852.11	2566	1265	4611	1.87513	5.32e-05	0.00283705
irf8	382	351	232	690.859	1403	324	1345	1.76286	0.000521633	0.0134431
cyba	524	819	420	1495.26	2091	1119	3810	2.07699	5.61e-06	0.000565147
negr1	8	13	12	28.1075	69	51	15	2.08303	0.00111774	0.023336
pde4b	281	503	269	643.704	1277	440	1021	1.46652	0.000935105	0.0204708
cnn1	499	566	322	730.657	908	619	1422	1.16124	0.00251133	0.0411571
arid3a	39	46	20	70.2453	130	101	83	1.63678	8.56e-05	0.00393132
arpc5	1494	1548	928	2461.92	3536	1882	5142	1.48981	0.000250044	0.00822282
ncf2	671	809	202	1481.44	2419	1362	3256	2.14239	1.79e-05	0.00131987
glul	1329	1769	1625	2681.1	3264	4200	3921	1.3159	7.55e-10	6.63e-07
kiaa1614	35	28	31	52.6526	100	68	52	1.28326	0.00199885	0.0351506
prtn3	2423	3823	1166	10201.8	20300	7956	23880	2.90188	4.98e-09	3.23e-06
nphs2	1	0	0	40.9037	165	2	64	7.86213	0.000238883	0.00797554
MGC146850	3	2	0	10.515	23	7	26	3.56864	0.000571579	0.0143183
palm	103	129	108	191.157	325	175	293	1.29479	0.000198491	0.0069184
LOC100497492	3	2	1	20.5165	59	0	52	4.3178	0.000470208	0.0125585
LOC100158554	134	103	55	270.4	561	145	578	2.22572	3.43e-05	0.002105
rgs5	165	99	135	241.624	400	318	323	1.43809	2.6e-06	0.000363028
LOC105947222	526	985	139	2094.13	4991	2118	3517	2.77056	1.26e-06	0.000213991
LOC100491943	54	67	14	132.78	306	87	247	2.33494	9.48e-05	0.00422644
vav3	216	237	137	355.741	607	305	601	1.43467	0.00017842	0.0064252
ptprc	1665	1841	900	2745.82	4065	2709	5093	1.50023	4.91e-05	0.00267929
sell	224	254	126	428.452	848	333	735	1.74757	5.03e-05	0.00271358
lgals1	53	60	96	258.429	341	173	786	2.72069	2.75e-07	7.08e-05
cyth4	245	440	169	734.974	1474	517	1461	2.10443	1.2e-05	0.000979365
rac2	908	965	518	1848.62	2650	1587	4263	1.90652	4.43e-06	0.000508226
csf2rb	272	309	225	985.281	2143	277	2471	2.70265	7.91e-06	0.000737943
ncf4	122	147	115	424.959	893	153	1034	2.53593	8.34e-06	0.000763477
prkcd	352	382	250	626.386	922	497	1294	1.54092	9.86e-05	0.00432841
pfkfb4	766	875	340	1706.78	3533	1338	3157	2.10253	4.71e-06	0.000521538
mapkapk3	278	332	236	499.771	739	352	1012	1.39486	0.000663583	0.015898
myo1f	581	802	233	1483.57	2495	1190	3406	2.21662	7.54e-06	0.000716696
crp.3	0	1	2	27.0025	134	2	14	5.76524	0.00226956	0.0386252
arhgdib	1706	2131	1132	3530.84	5231	2576	8002	1.75199	5.39e-05	0.00285216
LOC100493054	3957	2495	1592	13759.4	20633	14568	37441	3.24469	1.8e-13	5.38e-10
slc6a6	426	424	244	631.602	1362	420	842	1.34745	0.00279286	0.044359
ogg1	29	15	28	51.4576	83	122	35	1.75789	0.000709559	0.0167093
LOC100498370	8	9	9	22.488	60	12	33	2.10443	0.00259361	0.0419969
mast3	222	191	123	271.631	428	396	270	1.07691	0.000973511	0.0209541
cib3	2	1	2	17.6145	20	27	52	4.36415	7.63e-07	0.000147979
pram1	839	1780	486	1940.09	3351	1466	3527	1.51227	0.00224538	0.0383126
plek	294	336	170	709.314	1287	416	1642	2.15309	1.21e-05	0.000979365
myb	210	204	82	270.825	393	276	445	1.23386	0.00257152	0.0418222
tfrc	214	267	420	492.639	970	424	621	1.23781	0.00220079	0.037811
syne1	1195	1347	681	1619.71	2158	2027	2286	1.06202	0.000474612	0.0125861
mertk	131	91	88	183.846	352	141	281	1.39709	0.000806083	0.0183738
synj2	147	125	90	195.267	270	260	276	1.20732	2.99e-05	0.00187284
LOC100170432	55	34	14	147.611	294	64	394	2.95904	4.87e-06	0.000526558
soga3	11	19	15	27.7555	44	49	29	1.48305	0.00217198	0.0374885
cst7	98	77	30	153.419	247	118	332	1.84333	0.000351401	0.010207
dstn	799	1250	518	2370.27	3828	1720	5778	2.22752	2.36e-06	0.000345884
adgrg6	1713	2225	803	2766.43	4728	2787	4160	1.37211	0.000627352	0.0153045
stx11	107	162	70	247.472	446	183	487	1.80351	9.29e-05	0.00416603
fmn2	4	16	5	38.0464	95	59	46	3.06679	4.46e-07	0.000102545
rnaset2	965	936	459	1328.95	2488	947	2045	1.29704	0.00288767	0.0455258
LOC105947422	9	10	4	32.4057	88	28	50	2.93381	4.28e-06	0.000502851
tagap	203	316	246	450.055	633	351	912	1.38865	0.000470202	0.0125585
phactr2	280	283	145	425.956	776	364	669	1.42973	0.000386608	0.0108702
fstl3	43	38	14	80.6465	186	58	133	2.07248	0.000196211	0.00688003
fam26f	51	56	10	111.356	212	83	240	2.2768	0.000164266	0.00614366
fam26d	38	30	21	68.1905	114	55	143	1.88566	9.4e-05	0.00420017
prtn3	1140	1228	450	3101.2	5437	1880	7951	2.52633	1.64e-06	0.00026385
LOC101731250	295	413	133	669.384	1271	476	1339	1.96219	7.14e-05	0.0034708
prdm1	70	27	18	161.982	318	227	296	2.92804	1.05e-09	8.68e-07
hmgn3	771	739	501	1019.47	1270	861	1911	1.07857	0.0031441	0.0479484
cyp3a4	162	168	199	361.026	559	246	789	1.67333	9.98e-05	0.00437083
LOC100487882	8	4	4	41.5862	69	7	147	3.89788	1.08e-05	0.00091725
LOC100487726	321	450	65	705.004	1477	796	1055	2.06687	0.000198794	0.0069184
LOC105947308	134	258	47	347.044	635	499	493	1.95332	8.73e-05	0.00397552
lamp3	254	246	89	464.861	971	155	990	1.94314	0.00168312	0.0310645
lrrc15	160	166	90	256.879	599	157	336	1.48098	0.00271438	0.0433818
hpse	91	131	101	191.475	310	130	366	1.40259	0.00115181	0.0236691
b3gnt5	258	345	178	505.751	836	380	984	1.57607	0.000189677	0.00671062
cldn11	40	15	25	51.9391	68	92	72	1.57249	0.000329847	0.00982956
LOC100498108	155	109	95	358.483	730	125	866	2.35618	5.47e-05	0.00288461
vwa5b2	198	165	206	289.988	352	462	363	1.08902	4.52e-06	0.000511431
plscr1	198	212	75	330.603	427	245	791	1.67222	0.000975425	0.0209541
tm4sf18	143	199	312	402.604	523	504	719	1.47644	2.59e-05	0.00170178
anxa3	166	163	124	354.047	512	249	865	1.92504	1.77e-05	0.00131105
hdlbp	9187	8458	8432	13448.5	20450	18782	15287	1.11453	2.63e-07	6.89e-05
inpp5d	196	174	84	307.299	551	237	567	1.65672	0.000239809	0.00797554
klhl6	112	138	82	165.354	241	175	238	1.04251	0.00151819	0.0286195
LOC100490761	11	9	5	27.4783	50	15	70	2.51911	0.000278204	0.00871442
LOC100490589	52	132	40	163.005	259	151	329	1.8022	0.000290722	0.00900515
mboat2	267	310	389	478.69	689	557	648	1.03096	0.000115834	0.0047642
ccng2	307	383	189	459.009	544	571	752	1.14403	0.000466914	0.0125378
chrna2	6	6	1	20.471	32	3	70	3.11394	0.00194729	0.0344877
LOC101731222	498	597	307	902.252	1050	1082	1837	1.56328	1.15e-05	0.000950452
camp	96	176	67	242.108	428	237	427	1.76451	3.68e-05	0.00221439
LOC101732593	372	445	201	582.796	805	594	1046	1.33255	0.000371201	0.0105764
naca	12	6	12	20.875	25	34	36	1.70683	0.00185279	0.0332877
LOC100487203	15	17	14	54.6113	155	13	101	2.65209	0.000269093	0.00852984
pip4k2b	100	131	78	153.615	216	178	215	1.0392	0.000916904	0.0201908
fam65b	400	435	172	798.502	1476	629	1579	1.95284	1.95e-05	0.00138977
LOC101734738	18	19	13	32.2244	34	40	68	1.56325	0.00161809	0.03016
skap2	236	335	111	560.844	992	382	1232	2.02119	5.83e-05	0.00300351
snx10	169	178	135	319.323	654	198	540	1.61711	0.000301121	0.00916846
dfna5	78	100	57	132.5	229	101	218	1.301	0.0022282	0.0381503
gpnmb	528	315	350	810.578	1837	510	1210	1.66065	0.000341223	0.0100282
galnt12	60	73	27	96.1291	170	106	135	1.42826	0.000974023	0.0209541
dap	2371	2528	1983	3488.84	3950	5033	5096	1.07975	7.27e-07	0.000147979
dgkq	79	51	33	96.5569	146	119	147	1.39434	0.00040474	0.0112528
scin	831	715	271	1586.12	2323	1378	3810	2.12307	1.01e-05	0.0008754
mboat1	106	138	22	241.598	465	219	470	2.19723	0.000113219	0.00473053
jarid2	823	908	669	2487.83	5505	4657	2295	2.42434	1.9e-12	3.54e-09
f13a1	392	267	166	910.398	1337	380	2750	2.52671	1.92e-05	0.00137903
serpinb1	245	201	106	656.75	1344	502	1437	2.65486	1.22e-08	7.03e-06
serpinb6	881	1129	646	1599.82	2254	1475	3094	1.43458	7.18e-05	0.0034708
cdh10	35	50	37	96.5275	128	296	47	1.95201	0.00041911	0.0115448
LOC105947581	25	27	3	55.9501	111	57	106	2.3914	0.000158362	0.00600088
xcr1	5	6	2	20.404	51	9	45	3.10841	0.000152792	0.00584921
col6a6	88	108	115	191.746	460	156	203	1.47856	0.000957718	0.0207538
nod1	91	104	53	158.208	349	91	240	1.545	0.0023805	0.0397517
cmtm7	109	96	64	216.075	327	170	504	1.97366	9.38e-06	0.000828457
gpr141	19	17	2	38.191	76	34	76	2.3683	0.000455607	0.0123452
elmo2	327	390	269	527.998	725	489	936	1.19547	0.000352356	0.0102149
ccr3	38	64	5	239.608	392	104	783	3.67771	0.00120731	0.024345
pdia4	2256	1628	2596	4163.4	3149	3483	11514	1.55546	0.00144101	0.0273542
phactr1	248	284	157	484.961	760	386	1022	1.73306	3.19e-05	0.0019786
impa2	58	46	43	84.6596	110	88	158	1.33921	0.000421269	0.0115617
clul1	107	88	42	151.199	248	220	198	1.54268	4.8e-05	0.00265618
osbpl1a	501	645	393	775.352	1167	945	985	1.06835	0.000112586	0.00473053
LOC100135070	24	35	24	65.8725	110	32	160	1.95457	0.000746768	0.0172856
lyn	636	845	449	1287.29	2232	731	2662	1.63288	0.000534399	0.0136854
pde7a	97	54	65	134.361	215	138	227	1.48958	8.56e-05	0.00393132
sgk3	510	628	386	757.302	1189	717	1075	1.03841	0.00134219	0.0260818
calb1	74	72	107	134.728	224	227	107	1.18224	0.00163161	0.0303362
frat1	64	112	79	148.743	159	208	269	1.37251	6.75e-05	0.00333549
gdf6	1	9	0	45.1428	144	87	26	4.7494	9.94e-08	3.45e-05
LOC100494502	79	157	42	551.226	1459	188	1251	3.48819	0.000233069	0.00786108
LOC100494183	0	0	1	18.7769	48	1	57	6.73054	2.08e-05	0.00145187
ndrg1	179	154	123	229.438	303	326	292	1.06162	3.94e-05	0.00232387
sqle	21	9	12	321.875	557	8	1232	5.5199	0.000170625	0.00627447
tmem71	58	86	32	99.6351	121	140	160	1.31187	0.000997285	0.0213011
fam49b	192	215	118	297.314	465	277	496	1.30944	0.000368044	0.0105236
ltb4dh	150	199	96	268.796	357	239	551	1.44014	0.000486883	0.0127753
txn	340	297	113	1211.17	2098	1056	3172	3.15535	1.25e-10	1.17e-07
slc2a3	170	157	65	391.82	788	224	880	2.36025	1.01e-05	0.0008754
ptpn6	510	506	324	736.116	1035	635	1353	1.24651	0.000643945	0.015582
svep1	124	148	137	219.413	392	330	185	1.1991	0.000363905	0.0104574
LOC100492685	77	73	63	140.774	314	99	201	1.61094	0.000378041	0.0106877
adamtsl1	41	32	27	55.6512	59	110	68	1.27362	0.00115412	0.0236691
dmbt1	17	17	5	73.8085	235	11	138	3.40812	4.3e-05	0.00244247
gsto1	15	8	3	40.9007	62	35	116	3.10878	2.8e-06	0.000376054
pdzd7	1	3	1	10.0333	19	4	30	3.50086	0.00120828	0.024345
LOC100488690	50	60	46	112.125	196	98	211	1.77103	1.27e-05	0.000999987
rab11fip5	277	201	184	331.805	523	404	393	1.05137	0.000339999	0.0100282
entpd1	342	441	258	581.561	780	452	1169	1.28344	0.00137932	0.0266753
LOC100493453	256	224	83	678.153	1667	323	1380	2.67608	4.06e-06	0.000488238
alox5	1210	1508	560	1955.04	2941	1837	3531	1.41518	0.000590941	0.0147007
LOC101733634	50	208	36	847.463	1708	720	2210	4.07256	2.73e-11	3.39e-08
msmb.3	6	2	3	48.0928	115	14	136	4.6861	2.93e-08	1.41e-05
LOC100490821	22	8	5	1193.51	1483	102	5209	7.69608	2.57e-08	1.28e-05
spock2	102	99	77	142.039	205	175	191	1.09453	0.000129056	0.00513814
LOC101733394	11	9	30	96.2292	72	365	108	3.43523	5.66e-08	2.35e-05
antxrl	128	200	132	334.074	682	221	597	1.7937	6.5e-05	0.00322274
LOC100491460	53	33	11	62.2286	92	85	97	1.55056	0.00254733	0.0415646
pgd	2341	2033	2207	3955.15	5680	3141	7962	1.42629	0.00010348	0.00446521
sftpa1	5036	4113	3822	10169	5855	15381	26571	1.92946	2.36e-05	0.00161937
c10orf54	503	606	297	982.617	1580	930	1890	1.72045	6.93e-06	0.000667127
samd8	262	371	145	413.863	715	393	572	1.18406	0.00327409	0.0496265
dusp13	15	15	14	49.5112	127	30	87	2.56058	1.22e-05	0.000979365
tcirg1	476	636	356	893.727	1514	547	1730	1.45595	0.00113704	0.02348
LOC101731191	14	5	8	23.4995	44	12	54	2.1095	0.00331313	0.049864
nadk	437	655	324	1046.38	1882	828	2031	1.82642	1.27e-05	0.000999987
LOC100491286	2	2	5	19.2075	59	29	16	3.59536	8.75e-06	0.000782403
LOC594886	78	370	40	592.879	1256	1071	720	2.70502	1.67e-05	0.00125518
urpta-1	6	13	3	21.9308	52	23	32	2.35898	0.000469472	0.0125585
LOC105945173	241	218	144	475.215	844	216	1111	1.93963	0.000233296	0.00786108
LOC100496716	234	230	127	426.002	934	269	702	1.77613	0.000175821	0.0063714
LOC734001	314	272	226	489.566	556	431	1100	1.4324	0.000301089	0.00916846
LOC100486127	271	388	215	482.621	807	772	447	1.26102	0.000158927	0.00600704
pdzd3	4	4	8	20.7611	51	7	46	2.79679	0.000683635	0.0161754
cbl	668	667	482	1001.1	1756	788	1558	1.2526	0.000659923	0.0158658
sc5d	880	847	436	2086.19	5902	1082	2979	2.29906	2.11e-05	0.00146039
LOC100494342	168	132	200	277.255	413	212	514	1.26302	0.00145031	0.0274785
cnfn.1	1407	848	1108	2379.52	4053	809	5654	1.73748	0.00203874	0.0357257
tmc2	8	4	5	14.4986	20	19	30	2.07712	0.00174728	0.0316205
LOC101730286	402	321	210	563.725	997	515	889	1.43586	0.000133838	0.00528624
LOC100493247	4	9	0	24.9424	56	18	58	3.43399	4.09e-05	0.00234898
LOC101732432	54	51	37	178	386	104	403	2.74235	8.81e-08	3.13e-05
LOC100493733	75	109	23	151.16	276	132	276	1.80431	0.00074095	0.0171776
apoe	1990	789	1770	3019.02	5439	5945	2242	1.61363	0.000201358	0.00699134
cxcr3	197	186	58	439.544	954	364	815	2.35566	3.21e-06	0.000416666
LOC100485636	67	50	25	78.8001	127	90	110	1.26369	0.00320209	0.0487331
rcn3	43	47	45	74.8829	68	114	133	1.2674	0.000551665	0.0139836
LOC101732839	53	50	55	80.9754	108	143	80	1.10298	0.000877851	0.0196792
napsa	831	759	620	1527.25	3072	612	3024	1.69652	0.00110839	0.0231912
LOC100497714	45	49	36	120.363	322	42	204	2.22773	0.000274099	0.00863355
socs3	31	29	24	74.9945	177	40	136	2.16187	9.57e-05	0.00424377
xilr1	1	8	4	23.9665	53	5	67	3.37323	0.000363884	0.0104574
xilr4	7	4	6	20.1451	61	4	34	2.64336	0.00292966	0.0458008
LOC100485164	3	3	0	15.0478	53	2	25	3.84541	0.000986315	0.0211272
cdknx	416	598	368	692.534	636	989	1158	1.05817	0.000735483	0.0171209
spib	443	333	178	867.498	1988	614	1515	2.19383	5.04e-06	0.000540879
LOC101731998	2	13	3	19.9541	31	16	52	2.54558	0.00139516	0.026808
LOC100491339	199	205	77	470.911	1130	278	855	2.32551	1.36e-05	0.00105423
LOC100216128	28	32	14	80.7606	173	53	171	2.51106	4.78e-06	0.000521538
LOC100145501	19	36	5	57.5904	127	60	92	2.29578	0.000163328	0.00612686
ostf1	299	309	194	420.981	608	368	720	1.15254	0.00131495	0.025764
LOC100487808	145	137	38	211.376	258	243	435	1.61111	0.000978355	0.0209868
LOC100493184	556	535	177	876.807	1625	1174	1149	1.69848	5.77e-05	0.00297905
LOC100492346	49	105	66	249.058	667	99	457	2.57813	1.41e-05	0.0010842
slc28a3	158	184	70	285.534	481	332	469	1.70425	1.6e-05	0.00120896
LOC100485040	34	23	37	105.672	129	39	352	2.55788	0.000104936	0.00450201
fbp2	7	13	4	20.1985	33	45	20	2.06561	0.000964404	0.0208675
kcnk1	24	48	47	73.8609	66	199	69	1.49787	0.00259094	0.0419969
g6pd	1647	1497	1640	2515.71	3551	2700	3947	1.15516	8.75e-06	0.000782403
LOC779592	133	92	131	201.861	325	223	296	1.30733	4.08e-05	0.00234898
akna	301	305	126	460.676	723	492	786	1.51832	0.00011854	0.00484878
arhgap4	353	381	218	483.596	599	463	864	1.08407	0.00224082	0.0383126
cdc14b	335	357	207	474.36	511	737	707	1.16432	7.42e-05	0.00355363
f8	296	420	147	506.944	766	618	775	1.38618	0.000296287	0.00912864
btk	152	250	135	307.002	422	260	600	1.33219	0.000955958	0.0207538
LOC100495028	52	36	33	176.319	454	45	396	2.98726	6.29e-06	0.000622291
dgkk	373	448	121	606.927	899	772	1002	1.56601	0.000324667	0.00973348
nhsl2	599	694	298	901.517	1305	1097	1384	1.31163	0.000158243	0.00600088
gdpd2	6	10	2	22.6082	44	52	22	2.75131	3.14e-05	0.0019525
LOC108648386	5	10	4	32.1841	45	79	51	3.23763	4.16e-09	2.82e-06
pak3	161	178	125	343.245	642	258	653	1.82502	9.37e-06	0.000828457
cdc42se2	41	43	38	69.5643	106	61	123	1.32058	0.00120492	0.024343
sash3	181	302	160	403.57	725	332	683	1.51729	0.000181144	0.00647005
LOC100488567	176	196	96	304.834	533	258	540	1.58541	0.000123686	0.00500441
LOC100492034	54	78	20	123.987	251	89	235	2.0061	0.000264269	0.00841266
sh3bgrl	1794	1770	664	3231.14	4861	2735	7206	1.88473	4.55e-05	0.00254279
gpr174	5	9	0	18.4354	29	25	41	2.82796	0.000286568	0.00889494
cysltr1	203	315	74	515.699	813	502	1133	2.1252	2.03e-05	0.00143642
cebpe	222	238	95	445.077	757	383	924	1.973	1.09e-05	0.00091725
dock11	327	435	190	545.398	820	537	929	1.33504	0.00041734	0.0115174
LOC108648265	3	10	16	23.5959	46	31	34	2.00054	0.00126971	0.0251417
adgrg4	7	9	16	36.2286	101	43	37	2.572	1.88e-05	0.00136592
vgll1	0	1	1	13.7589	61	0	15	5.36775	0.000786713	0.0180148
cd40lg	36	41	24	69.9285	95	97	124	1.70115	3.88e-06	0.000475304
LOC100485719	35	82	37	84.4357	97	122	134	1.25024	0.00236421	0.0396158
pglyrp1	2724	1629	1816	33299.7	66976	36916	84263	5.00295	1.09e-39	1.62e-35
gabbr1	21	17	14	56.7394	117	47	116	2.50745	7.59e-07	0.000147979
LOC100487364	116	84	102	247.481	565	108	466	2.00823	0.000184148	0.00656164
tnf	50	50	53	145.447	219	43	430	2.27329	0.000362827	0.0104574
cfb	31005	36602	29547	53257	58293	69121	94069	1.24387	2.28e-06	0.000336524
ppt2	285	300	219	478.483	826	402	796	1.40833	9.85e-05	0.00432841
gpsm3	170	185	81	265.528	375	204	553	1.45448	0.00141781	0.0270932
c5ar1	395	624	114	865.282	1522	771	1674	1.8886	0.000412379	0.0114227
LOC100497808	32	59	48	334.304	1137	380	294	3.78641	4.31e-13	1.07e-09
rasgrp4	320	422	147	648	1236	555	1137	1.80015	6.27e-05	0.00317299
arhgap11a.2	1	2	0	15.9655	39	17	34	4.98388	1.98e-06	0.000302178
LOC100135349	129	303	153	443.781	1145	126	724	1.878	0.00303303	0.0467318
gpr65	78	100	56	181.961	316	119	398	1.9178	5.76e-05	0.00297905
ndufb1	178	255	85	310.958	469	309	549	1.42919	0.000835788	0.0188156
rin3	424	442	216	727.013	1184	648	1379	1.64458	4.08e-05	0.00234898
unc79	141	68	119	356.831	894	271	589	2.50049	1.46e-07	4.35e-05
mfsd10	173	141	118	212.902	262	236	341	1.01602	0.000912475	0.0201908
ero1a	86	75	84	167.895	111	251	398	1.68034	0.000145885	0.00567203
gng2	137	163	37	217.197	259	235	459	1.56639	0.00222022	0.038101
slc25a29	51	87	42	105.465	148	190	118	1.38264	0.000167353	0.00619996
tnfaip2	314	324	78	1937.75	5094	462	4850	3.96573	0.00019677	0.00688003
akt1	102	98	51	135.365	192	147	216	1.20768	0.00118699	0.0241425
LOC100489139	2	1	7	13.0888	36	17	14	2.8105	0.00113436	0.0234571
LOC108648322	45	68	37	126.523	315	183	103	2.0661	8.63e-06	0.000780432
btbd6	60	56	68	112.046	102	109	270	1.45209	0.00127295	0.0251724
LOC100490989	138	171	84	266.132	534	114	515	1.66073	0.00231276	0.0388908
itpka	22	34	16	46.3665	81	41	80	1.56395	0.00143686	0.0273277
LOC101731424	155	215	86	387.522	652	235	925	2.07954	4.98e-05	0.00269192
capn3	48	49	29	102.481	203	67	204	1.99678	6.31e-05	0.00317857
LOC100485167	106	99	75	218.351	407	130	461	1.92028	5.58e-05	0.00293311
actn1	1581	1911	1032	2405.04	3562	2075	4105	1.1811	0.00116256	0.0237767
ripk3	95	103	41	141.756	185	155	264	1.402	0.000836811	0.0188156
LOC100496892	193	201	133	415.473	677	263	968	1.94145	2.83e-05	0.00180693
plcb2	213	244	86	312.582	469	323	522	1.34324	0.00128151	0.0252414
cyp2c8.2	1412	1634	2904	3044.5	3744	4908	3739	1.09928	0.000473042	0.0125842
crp.2	14703	16141	10689	21516	28505	27065	31594	1.12595	6.47e-06	0.000631283
LOC100491169	66	46	49	159.424	377	71	317	2.34131	2.7e-05	0.00175411
LOC105948301	2	0	0	6.1896	16	6	12	4.15959	0.00261982	0.0422396
LOC101731813	10	17	9	44.424	114	51	60	2.71846	3.45e-07	8.73e-05
LOC100491172	4	4	1	19.3803	14	5	84	3.60972	0.000578014	0.014431
LOC100492692	110	147	118	334.203	680	409	512	2.16249	7.49e-12	1.12e-08
LOC105948225	99	131	69	232.75	445	221	407	1.92012	1.16e-06	0.000200814
LOC108648395	8	6	3	17.1963	43	18	23	2.37643	0.000659765	0.0158658
LOC100488729	53	49	29	99.0732	196	33	217	1.86369	0.00264632	0.042529
LOC100494618	3	3	2	29.9095	89	75	7	4.45692	1.02e-06	0.000181431
LOC100497446	62	42	23	160.768	562	67	172	2.7561	4.17e-05	0.00238102
LOC101734387	1	1	0	15.1841	55	33	0	5.51155	0.000349467	0.0101706
LOC100497803	4443	2089	1334	8313.29	14231	8547	18231	2.45011	1.32e-07	4.13e-05
LOC100497496	4328	2221	1084	6609.42	10998	5004	15114	2.10377	6.03e-05	0.00308333
f13b	724	580	459	1061.2	1585	1600	1405	1.42871	1.7e-08	9.39e-06
slamf8	8	10	7	24.9062	69	15	36	2.35305	0.000605536	0.0149432
selm	89	84	117	529.374	1860	347	565	3.35086	1.59e-09	1.25e-06
inpp5j	27	22	12	38.7877	48	66	58	1.53739	0.000522343	0.0134431
LOC101734827	15	19	25	43.397	67	39	91	1.8126	0.000252927	0.0082437
LOC101733405	174	201	108	340.334	460	340	731	1.7351	8.33e-06	0.000763477
LOC100488329	8007	2467	408	30314.2	17138	36499	113721	3.99958	0.00092272	0.0202305
LOC100496035	169	120	184	294.427	529	207	524	1.49324	0.000420476	0.0115612
LOC100487008	23	3	37	54.2243	106	71	81	2.0913	0.00117261	0.0239167
LOC101733530	37	12	11	83.8319	182	34	209	2.91326	2.5e-05	0.00166708
LOC101731775	654	861	255	1186.96	2198	1144	1905	1.64364	0.000255548	0.00827497
mmp25	126	101	76	160.385	210	171	271	1.16708	0.000676585	0.016085
LOC101733921	37	59	29	73.1237	142	85	83	1.37689	0.00126786	0.0251384
itgal	72	87	41	139.019	270	125	225	1.70926	7.07e-05	0.00345019
rasd1	72	101	101	205.744	494	74	356	1.85386	0.00125906	0.024997
msrb1	873	1083	748	1709.44	2402	1771	3264	1.52884	1.64e-06	0.00026385
slco4c1	61	95	13	132.811	185	125	305	1.94024	0.00122496	0.0245394
MGC145260	188	225	82	370.727	661	394	642	1.84919	8.52e-06	0.000775603
mapk8ip3	0	1	0	6.49087	7	25	7	5.18245	0.000567207	0.0142326
selplg	219	369	227	457.135	622	381	891	1.29378	0.000957763	0.0207538
LOC101731123	145	190	116	434.664	876	165	1034	2.30002	4.43e-05	0.00248448
tmem130	8	6	5	32.2	82	5	79	3.22981	0.000178923	0.0064252
il21r	66	77	50	179.216	399	57	391	2.23382	0.000226341	0.00766274
trpv4	27	13	19	54.3344	94	30	134	2.21198	0.000222767	0.00757445
socs1	43	36	32	70.15	142	44	115	1.52267	0.00227229	0.0386252
gby	27	12	18	45.3758	95	52	64	1.95197	6.18e-05	0.0031481
LOC100498168	50	36	22	142.928	407	31	277	2.82996	6.44e-05	0.0032037
actb	11867	10702	7473	18238.4	22629	15050	40126	1.44674	0.000264125	0.00841266
casp8	28	34	17	46.5222	79	47	71	1.3867	0.00218569	0.0376558
itgb2	724	923	405	1242.32	2081	1014	2193	1.44484	0.00045874	0.0123746
mreg	10	17	13	294.455	1207	13	412	5.46907	7.56e-05	0.00360745
trpm8b	109	188	36	266.413	402	331	515	1.97377	8.19e-05	0.003834
lss	518	283	717	1153.54	1408	604	3224	1.86985	0.000757757	0.0174588
LOC100490180	0	0	0	5.91345	28	5	1	6.037	0.000739821	0.0171776
LOC105948547	68	69	18	103.286	213	81	159	1.6279	0.00310169	0.0474797
oxsr1	28	40	22	51.9648	94	58	67	1.3488	0.0015737	0.0293692
xirp2	85	138	41	157.594	196	183	296	1.41925	0.00154684	0.029013
LOC101732858	2	7	4	14.4454	28	33	13	2.54854	0.000559617	0.0141133
arl5c	88	101	63	142.424	233	173	191	1.30504	4.94e-05	0.00267929
fmnl1	274	300	157	405.192	691	371	609	1.26581	0.000719063	0.016827
lrrc75b	9	5	2	16.1849	29	15	35	2.37466	0.00121569	0.0243955
ggt1	488	610	265	1055.81	1929	902	2020	1.91155	5.64e-06	0.000565147
MGC89221	3729	3684	4294	24971.3	53092	12314	67299	3.59632	2.31e-12	3.83e-09
LOC100498415	7	8	1	16.7086	26	14	42	2.43461	0.00191687	0.0340702
mmp9	6506	12067	2682	13918.3	21086	15504	24823	1.60201	0.000664458	0.015898
kcnj2	106	169	65	197.299	355	173	300	1.36213	0.00177732	0.0320477
socs3	121	75	66	158.563	280	132	262	1.43625	0.000628716	0.0153128
prex1	162	157	100	205.492	304	233	271	1.00724	0.00124694	0.0248542
arhgap27	185	191	94	237.658	315	306	332	1.07398	0.00118596	0.0241425
LOC100491885	32	47	9	74.1527	171	42	132	2.0643	0.00136022	0.0263399
LOC100489901	0	0	0	7.49251	3	1	39	6.37919	0.000460008	0.0123746
bpi	676	565	204	898.94	1567	606	1672	1.49386	0.00299829	0.0462921
ppp1r16b	44	38	16	59.1787	108	63	82	1.43442	0.00243685	0.0403381
LOC100489773	301	309	143	446.425	765	500	635	1.40091	0.000133063	0.00526956
rab37	85	71	68	128.84	158	110	271	1.33735	0.00112575	0.0233639
ypel1	217	257	188	342.069	355	457	577	1.12099	8.84e-05	0.00401327
LOC100495751	298	308	206	593.27	1175	335	1151	1.80174	0.000124377	0.00501877
myocd	49	55	13	74.3916	110	102	115	1.53921	0.00170259	0.0311897
LOC100145541	31	47	27	97.1201	113	309	70	2.23113	1.88e-05	0.00136592
LOC100491288	39	54	42	119.983	275	68	222	2.15724	2.94e-05	0.00185355
tyrobp	170	174	71	332.065	554	267	716	1.96842	2.4e-05	0.00163622
arhgap33	62	49	45	97.4138	139	95	187	1.49952	0.000115324	0.00475632
LOC100488577	41	38	22	61.5259	73	52	138	1.45216	0.00332049	0.0499244
LOC733758	38	30	19	54.2198	80	43	110	1.495	0.00267411	0.0428834
cxcl8	89	55	27	205.849	608	55	353	2.67175	0.000122608	0.00498784
LOC101730379	45	55	36	183.171	252	99	579	2.86289	4.34e-07	0.000102259
LOC100490108	171	139	95	309.488	685	123	590	1.88224	0.000717849	0.0168249
LOC101732039	159	242	120	256.236	370	386	265	1.0188	0.00195844	0.0346439
dnah10	2	3	2	11.8102	25	11	26	3.22339	0.00016563	0.00616673
LOC101731445	3	4	1	36.4223	118	85	6	4.75414	7.4e-07	0.000147979
LOC105945166	32	28	31	60.9046	106	103	65	1.63575	1.1e-05	0.000924712
MGC108470	12	87	38	118.389	166	81	311	2.11806	0.00120415	0.024343
LOC100145014	26	363	288	3002.72	4524	2645	9637	4.72295	7.07e-06	0.000676195
fcn3	0	0	0	18.6808	17	2	88	7.699	0.00138891	0.0267641
LOC100496379	0	1	1	10.6243	17	11	32	4.98157	7.96e-05	0.00376277
col11a2	0	4	0	433.417	631	152	1704	9.38981	8.28e-08	3.05e-05
kntc1	65	37	37	82.3755	96	102	154	1.39448	0.000482139	0.0127314
LOC100489120	69	101	54	171.388	414	143	226	1.88924	4.01e-05	0.00234801
LOC100488956	56	76	25	142.033	149	130	401	2.18992	5.12e-05	0.00275214
LOC101732706	67	67	20	122.742	193	145	235	1.96094	2.76e-05	0.00178225
LOC100488472	2	7	3	17.8321	45	6	40	3.02486	0.00067864	0.0161083
LOC100496185	907	880	996	1366.25	2494	1666	1220	1.00973	0.00135833	0.0263374
gsn	347	221	167	363.104	523	407	501	1.01893	0.00281193	0.044567
hvcn1	630	715	374	1372.53	2261	1344	2773	1.96566	1.74e-07	5.1e-05
LOC100497556	12	21	43	54.7094	123	91	37	1.77573	0.00232147	0.0389433
tnfsf13	18	20	8	35.0526	72	37	52	1.8778	0.000389959	0.0109232
LOC101731809	49	66	33	143.186	330	121	240	2.30617	5.47e-07	0.000122375
LOC101730831	22	9	8	29.1008	67	43	24	1.8332	0.00282736	0.044764
LOC101733213	62	58	34	86.7058	151	144	72	1.29664	0.00167068	0.030947
art5	536	592	506	1039.75	1935	445	2073	1.54023	0.00208641	0.0364328
ninj1	41	23	19	88.2987	159	20	249	2.46247	0.000606889	0.0149519
ampd3	86	109	51	134.268	211	117	222	1.23494	0.00291717	0.0457184
LOC100497612	20	31	22	58.404	98	52	121	1.96885	2.64e-05	0.00172607
LOC100497768	100	105	142	298.745	580	540	320	2.09975	5.94e-11	6.34e-08
spn	430	777	320	1041.01	1643	1047	1947	1.67746	2.35e-05	0.0016188
LOC101734930	12	31	16	44.1725	70	69	66	1.85231	3.95e-05	0.00232387
LOC101733164	42	39	50	92.5813	177	41	192	1.73736	0.00172156	0.0313449
gdi1	76	60	43	93.647	165	117	98	1.14252	0.00252447	0.041283
pik3r5	305	217	170	396.665	649	329	675	1.32954	0.000622194	0.0152285
LOC101733515	3	0	1	21.6668	52	4	64	5.00281	1.53e-05	0.00116839
slc2a6	45	31	40	144.814	379	33	307	2.73337	5.36e-05	0.00284526
alox12b	528	572	179	851.356	1414	988	1373	1.62741	0.000127695	0.00511589
LOC100494416	101	138	32	181.232	265	204	336	1.63851	0.000730759	0.0170493
tnfaip8	116	114	83	210.211	270	149	506	1.64249	0.000344231	0.0100575
commd10	118	112	97	187.384	288	151	342	1.33106	0.000503351	0.0130837
LOC101734787	30	80	16	93.2295	155	134	141	1.83398	0.000405553	0.0112545
apobr	349	344	62	613.427	1186	630	1047	1.99617	0.000254387	0.00825653
LOC108645212	39	65	25	105.718	248	64	177	2.01498	0.000256064	0.00827497
LOC100485351	0	2	2	11.4272	28	6	28	4.04791	0.000216878	0.00742656
LOC105945729	2	1	1	7.61875	17	12	12	3.41456	0.000819714	0.0186276
LOC100490971	65	12	26	96.672	80	45	336	2.24005	0.00292132	0.0457184
znf831	65	75	29	96.1977	159	96	147	1.31962	0.00250058	0.0410711
mamdc4	151	107	129	215.018	326	413	173	1.2674	0.000346325	0.0100989
tkt	2060	2106	1409	3150.74	3827	3930	5480	1.30486	4.11e-06	0.000488238
hmgcr	2813	3013	2639	5905.67	13121	2615	10292	1.71582	0.000579561	0.0144455
plscr4	275	298	200	395.54	480	346	751	1.09933	0.00263088	0.0423446
LOC101732610	21	23	26	122.372	284	50	303	3.2825	5.34e-08	2.3e-05
LOC108645626	101	81	65	199.655	413	100	405	1.98414	0.000129417	0.00513883
LOC101732054	22	25	22	52.1794	128	39	70	1.86358	0.000381206	0.0107385
LOC105945272	5	18	9	26.0222	45	38	40	2.00324	0.000341884	0.0100282
naip	209	367	124	512.767	911	446	966	1.81193	6.37e-05	0.00317857
LOC100497516	46	88	57	111.551	177	109	185	1.3747	0.000478263	0.0126604
avd	60	18	13	229.105	326	78	827	3.8449	0.000387443	0.0108732
clu	162	95	77	264.925	228	221	778	1.94759	0.000253313	0.0082437
hck	49	42	31	92.0672	168	80	172	1.85865	1.8e-05	0.00132083
LOC101730522	15	13	5	24.2453	45	23	42	1.80795	0.00258453	0.0419425
aldoa	1345	1080	676	1736.86	1724	1851	3663	1.28416	0.00103719	0.0219666
LOC101731236	169	163	244	287.002	399	375	369	1.04125	0.000128171	0.00511654
rhog	371	384	238	751.973	1530	548	1342	1.868	1.05e-05	0.000895118
arhgap30	302	260	168	441.327	648	390	843	1.43769	0.000177145	0.0064038
LOC101735145	36	25	30	67.22	100	66	140	1.81756	2.66e-05	0.00173294
prom1	3	1	1	21.9605	78	1	41	4.69227	8.69e-05	0.00396622
LOC100127857	123	111	122	591.52	1169	165	1723	3.20099	2.49e-07	6.63e-05
padi2	23	20	10	51.3505	79	75	98	2.30536	1.33e-07	4.13e-05
LOC101731470	22	26	22	106.975	227	26	294	3.06774	7.72e-06	0.000724446
LOC101732707	40	32	59	72.8925	113	75	114	1.26934	0.0015641	0.0292632
LOC101733334	332	265	229	501.245	900	352	874	1.44435	0.000413823	0.0114414
cd38	14	10	20	128.329	314	25	353	4.07715	4.4e-08	1.99e-05
hpx	5684	3266	3532	16102.5	20834	13399	47545	2.78675	2.26e-09	1.69e-06
LOC101731722	10	12	9	23.8657	51	35	25	1.89745	0.000510841	0.0132181
LOC101732668	50	35	62	135.761	310	101	236	2.22011	3.09e-06	0.000405127
dut	11	13	2	24.1612	40	39	39	2.23546	0.000250857	0.00822635
gzmak	205	304	219	439.645	813	247	796	1.44033	0.00169697	0.0311897
esm1	55	33	53	126.945	126	242	253	2.176	1.19e-08	7.03e-06
LOC101733611	0	2	0	8.85132	8	11	31	4.71427	0.000502615	0.0130837
parp8	50	72	24	87.9917	128	104	146	1.43624	0.000953105	0.0207538
egflam	17	17	16	40.0209	107	27	50	1.96598	0.000829139	0.0187561
fyb	576	686	303	1007.29	1711	824	1844	1.56358	0.000186558	0.00661593
LOC100494751	5	3	7	16.2085	40	7	32	2.48759	0.00238689	0.0397726
LOC100485773	259	219	81	450.463	795	314	973	1.9795	0.000114305	0.00473053
rcsd1	94	81	62	122.212	141	170	185	1.11369	0.000251254	0.00822635
LOC100127716	78	73	69	118.36	166	113	204	1.20161	0.000624578	0.0152618
LOC105946640	1959	1854	2227	3132.16	3854	3284	5482	1.12623	8.43e-05	0.00389831
ablim2	35	41	32	72.1646	125	134	67	1.6353	2.11e-05	0.00146039
htra3	120	60	85	135.739	154	209	188	1.09542	0.00121294	0.0243731
pros1	1464	1343	801	1999.39	2766	2272	3264	1.26379	6.36e-05	0.00317857
samsn1	50	59	31	85.6365	114	85	169	1.46278	0.000523137	0.0134431
abr	207	203	183	337.267	487	297	621	1.31656	0.000145769	0.00567203
pipox	452	429	702	1040.49	914	2337	1484	1.6015	6.55e-06	0.000634771
LOC101730464	3	33	22	46.8266	84	51	84	1.99409	0.00203102	0.0356324
unc119	81	97	37	116.534	159	134	187	1.22058	0.002632	0.0423446
LOC100493020	109	84	59	196.565	509	276	129	1.91952	9.1e-05	0.00410415
LOC108645670	73	44	50	120.874	271	211	74	1.78013	0.000223226	0.00757445
LOC108644488	8	5	1	13.5137	25	27	15	2.29857	0.00238297	0.0397517
p2ry8	247	332	99	527.745	844	441	1144	1.92128	7.37e-05	0.00354846
LOC105946531	41	38	7	72.8864	101	55	186	2.07048	0.00120997	0.0243461
LOC101731623	94	107	29	205.686	425	138	410	2.16817	8.36e-05	0.00387538
LOC101731565	167	185	98	291.82	619	251	401	1.57679	0.000168195	0.00621574
mlxipl	77	113	54	130.212	200	179	157	1.19043	0.000609569	0.0149738
limk1	66	74	40	142.2	269	109	277	1.94521	1.93e-05	0.00137903
mpo	3988	2976	1449	8885.78	14314	8499	20976	2.45307	3.35e-08	1.56e-05
sh3kbp1	167	178	107	229.829	276	239	403	1.08566	0.00169944	0.0311897
pitpna	267	201	195	439.932	854	277	788	1.61733	0.000245332	0.00810357
tbc1d1	308	313	204	408.026	452	511	656	1.02636	0.000459682	0.0123746
pgm2	598	704	599	945.581	1290	795	1630	1.0398	0.00171863	0.0313299
hip1	136	157	94	230.23	362	277	345	1.40832	5.56e-06	0.000565147
epx	2772	2199	589	7961.78	14375	4639	21709	2.96026	7.2e-07	0.000147979
wscd1	28	56	19	63.6001	70	92	116	1.48716	0.00133577	0.0260353
lamb3	1741	853	492	1931.35	1777	4518	2366	1.50027	0.00128882	0.0253186
LOC100495326	77	117	26	200.146	475	93	377	2.20123	0.000436229	0.0119066
LOC105945522	6	1	0	11.5133	32	10	18	3.17397	0.00189877	0.033909
sh3bgrl3	787	866	599	1314.11	2165	990	2352	1.36985	0.000325419	0.00973649
LOC100493216	248	278	244	423.098	586	381	773	1.24768	0.000196708	0.00688003
hmgn2	1585	1222	1144	2478.71	2616	1914	6157	1.50957	0.00054432	0.0138681
rps6ka1	358	408	236	791.404	1050	673	1937	1.94586	4.41e-06	0.000508226
sytl1	51	53	74	110.118	135	214	138	1.48583	4.32e-06	0.000503398
fgr	272	382	179	542.869	879	426	1064	1.58892	0.000179028	0.0064252
smim14	189	246	123	285.334	317	441	402	1.10052	0.00043906	0.0119408
ptafr	357	578	149	979.295	1985	653	2007	2.18991	4.05e-05	0.00234898
themis2	153	180	108	270.762	457	203	496	1.47081	0.000372218	0.0105852
rhoh	61	76	22	101.777	154	92	197	1.55273	0.00187404	0.0335083
csf3r	3039	4012	1421	4715.98	8004	5598	6035	1.2772	0.000901472	0.0200581
cited4	620	894	462	1036.56	1355	1098	1749	1.15501	0.000534326	0.0136854
pacsin1	10	91	54	120.445	290	160	110	1.92665	0.00232094	0.0389433
LOC108645776	2	23	8	55.8203	152	98	48	3.24094	2.68e-06	0.000367565
gnai3	741	875	644	1179.16	1633	977	2124	1.14134	0.00104419	0.0220506
gnat2	41	34	32	59.0254	82	62	100	1.2516	0.00122615	0.0245394
slc26a9	26	30	41	64.8992	96	63	128	1.63469	0.000148796	0.0057702
rassf5	140	183	87	238.38	357	210	435	1.36398	0.000715795	0.0168032
tspan2	52	61	27	94.7835	165	115	143	1.65911	2.82e-05	0.00180693
cd53	139	177	63	268.922	503	170	526	1.74931	0.000591771	0.0147007
rab44	368	528	265	628.986	902	667	1015	1.22178	0.000296519	0.00912864
LOC100487948	134	196	52	298.28	543	266	566	1.92771	8.31e-05	0.00387538
atg3	514	611	403	868.111	1255	577	1763	1.31678	0.00171713	0.0313299
ppm1j	80	78	66	137.428	259	86	239	1.46684	0.00128793	0.0253186
phtf1	253	298	208	400.126	698	363	554	1.1626	0.000648063	0.015631
ptpn22	142	206	74	277.272	435	248	534	1.60494	0.000285096	0.00886768
LOC100492643	51	79	20	130.673	250	78	286	2.12439	0.000261164	0.00838531
arc2	213	318	158	367.024	580	360	553	1.18699	0.000941562	0.0205695
kif21b	76	111	57	131.011	173	135	228	1.20242	0.00145351	0.0275043
def6	168	243	93	297.498	402	318	545	1.39568	0.000486291	0.0127753
mapk13	9	46	12	69.7311	140	77	127	2.44059	3.73e-05	0.00223834
card9	93	107	69	186.107	349	115	359	1.70001	0.000278067	0.00871442
vav1	133	226	127	272.608	407	210	510	1.29378	0.00185555	0.0332973
cap1	1743	1585	1225	2411.24	3295	2335	4148	1.17006	0.000185102	0.00657993
LOC548655	539	581	258	1151.93	2020	723	2622	2.04797	2.83e-05	0.00180693
rasa4	63	83	49	129.582	272	58	233	1.6245	0.00287474	0.0453699
reps2	21	26	14	48.0476	103	37	81	1.93896	0.000222322	0.00757445
prr11	70	30	28	90.3633	122	89	195	1.72971	0.000422619	0.0115774
phkg1	49	61	29	75.2764	91	94	126	1.2188	0.00175234	0.0316736
ncf1	1062	1235	435	2317.22	4450	1952	4479	2.07487	5.57e-06	0.000565147
omg	62	117	17	172.544	342	176	303	2.1456	0.000160476	0.00605027
lgals9c	984	990	531	1842.11	3206	1264	3840	1.8138	4.7e-05	0.00261642
scimp	80	88	29	288.523	655	88	726	2.99951	5.48e-06	0.000565147
tlr7	34	64	10	243.475	699	31	557	3.68876	0.00298297	0.0462453
cxorf21	5	14	6	38.96	71	1	127	3.1047	0.00224413	0.0383126
cybb	1654	1606	619	4051.09	6858	2906	10049	2.4363	9.85e-07	0.000177226
il1r2	130	97	27	205.524	513	132	302	1.98545	0.000892866	0.0199558
aff3	22	29	11	38.7687	59	49	61	1.50665	0.0013253	0.0258989
lyg2	4957	3637	3984	10302	13194	14750	20796	2.00785	6.22e-13	1.33e-09
mitd1	115	106	36	205.574	330	328	312	1.96717	1.76e-06	0.000274264
col4a2	57	52	56	103.009	227	145	77	1.50104	0.000519404	0.0134164
irs2	301	361	162	432.706	747	429	572	1.15527	0.00227321	0.0386252
tnfsf13b	7	11	1	46.5598	120	16	113	3.81432	3.68e-06	0.000454127
LOC101731463	67	91	35	120.384	189	97	232	1.50297	0.00140313	0.0268917
ednrb	384	276	456	667.522	673	1196	1038	1.41562	2.9e-06	0.000387098
irg1	6	7	4	77.4632	182	8	236	4.75391	7.41e-08	2.92e-05
kctd12	1130	1327	329	2334.21	3596	2073	5287	2.05323	5.2e-05	0.00278319
lacc1	21	20	9	51.6512	92	28	131	2.41562	0.000106548	0.00453209
lcp1	2366	3177	1219	4861.32	7285	3528	11027	1.77479	0.000151655	0.0058356
lpar6	99	177	88	242.623	378	260	437	1.63355	1.39e-05	0.00107339
fkbp11	538	752	1094	1394.04	1874	2887	1302	1.37518	0.000100679	0.00438231
arhgap9	383	548	254	667.456	1037	553	1177	1.30141	0.00115011	0.0236691
b4galnt1	185	240	132	317.872	578	299	450	1.3264	0.000324334	0.00973348
agap2	49	60	33	82.9859	105	84	162	1.37261	0.000914154	0.0201908
bin2	277	308	169	482.969	787	347	957	1.55324	0.000296864	0.00912864
nckap1l	586	636	376	970.853	1570	755	1808	1.44986	0.000238718	0.00797554
gpr84	15	14	7	52.9986	111	15	144	3.00524	4.18e-05	0.00238102
atp7b	186	90	253	371.66	941	172	526	1.72321	0.00275335	0.0438574
alox5ap	487	422	141	846.469	1482	898	1568	1.98062	1.27e-05	0.000999987
urad	161	108	234	258.979	347	324	374	1.1083	0.00103194	0.021947
mmp1	22	18	10	171.659	414	33	487	4.32602	5.22e-09	3.25e-06
mmp13	3	1	1	13.6737	41	0	32	3.97351	0.00216318	0.03738
mmp7	3404	5021	1612	5724.08	6336	8067	9866	1.32759	0.000793946	0.0181248
kdm7a	125	173	175	494.617	867	1432	243	2.44076	9.27e-07	0.000170851
ldhb	860	561	657	1200.98	1367	953	2705	1.34573	0.00116625	0.0238195
cxcl14	27	24	28	50.5247	88	94	43	1.54926	0.000299999	0.00916846
lcp2	315	330	118	503.563	937	417	852	1.61049	0.000458855	0.0123746
dock2	174	175	80	262.206	406	232	484	1.46072	0.000505387	0.0130997
LOC108646239	65	48	36	83.422	115	80	151	1.28133	0.00180613	0.0325277
tmem154	99	110	39	174.41	294	155	332	1.73106	0.000193135	0.00681679
sh3pxd2b	86	69	58	149.07	335	81	243	1.71836	0.000712396	0.0167497
rgs14	167	226	97	269.752	349	250	513	1.25403	0.00219255	0.0377129
hk2	347	410	151	880.006	1471	683	2096	2.3094	1.51e-06	0.000254051
chst11	36	45	19	110.254	230	54	257	2.52955	1.57e-05	0.00118758
lta4h	1259	1786	985	3003.26	4282	3011	6435	1.84151	5.57e-07	0.000122375
LOC105946821	3	13	4	17.0749	30	28	24	2.09246	0.00192544	0.0341518
plxnc1	175	305	57	437.028	824	409	805	2.00488	0.000156042	0.00594315
lyz	12	9	8	2365.96	5065	12	8373	8.96372	7.43e-08	2.92e-05
best3	20	71	47	104.76	161	145	180	1.87968	1.88e-05	0.00136592
ptprr	101	176	51	250.854	407	187	553	1.89121	0.000236868	0.00794705
phlda1	10	23	14	46.9766	155	9	60	2.36487	0.00332842	0.0499431
foxp2	41	27	28	80.2976	85	141	159	2.04567	1.4e-07	4.27e-05
tfec	37	51	28	84.3706	142	52	185	1.7945	0.000536307	0.0137107
mapk11	230	442	149	507.361	859	326	982	1.48924	0.00286014	0.045232
pim3	95	154	116	185.407	215	211	317	1.08689	0.000915272	0.0201908
creld2	55	37	83	151.492	166	116	433	2.10614	8.09e-05	0.00379626
lrrk2	533	845	313	1571.89	3544	1004	2942	2.23943	7.63e-06	0.00072067
slc26a4	103	97	17	179.596	361	187	294	2.02867	0.000313318	0.00945017
fgl2	411	501	283	659.27	1106	688	930	1.25734	0.000127812	0.00511589
fam107b	284	290	159	470.097	711	534	814	1.55485	4e-06	0.000485338
celf2	263	322	116	383.589	517	402	663	1.24103	0.00227405	0.0386252
LOC733556	16	11	11	29.2402	76	37	22	1.89268	0.00168624	0.031081
hcls1	592	816	431	1191.72	1635	994	2573	1.57791	0.000104649	0.00450201
tcaf1	281	407	83	999.211	1891	745	2426	2.80244	5.56e-07	0.000122375
pstpip1	197	233	119	360.369	627	220	721	1.60091	0.000680768	0.0161331
sema7a	611	856	326	1266.21	2476	1051	2138	1.74172	7e-05	0.00343635
larp6	43	58	30	81.666	122	71	159	1.50083	0.000730845	0.0170493
LOC100492795	37	36	10	161.602	434	48	365	3.45309	9.61e-07	0.000174911
rab27a	266	310	110	565.212	1181	430	1018	2.02271	2.52e-05	0.00166806
myo5a	91	94	55	147.313	156	214	272	1.46957	2.91e-05	0.00184266
pde8a	70	81	86	118.812	187	108	174	1.0546	0.00275541	0.0438574
il16	428	399	220	560.503	867	498	912	1.19265	0.00153085	0.0287854
iqgap1	1207	1398	781	1866.97	2741	1615	3324	1.25591	0.000594155	0.0147354
fes	442	452	241	672.587	1316	530	988	1.39992	0.000709317	0.0167093
adam7	21	11	12	32.275	58	28	60	1.80156	0.000973549	0.0209541
adam28	217	449	163	681.326	1083	590	1510	2.02327	1.19e-05	0.000979365
il1b	43	78	22	134.427	384	52	201	2.25955	0.000617029	0.0151268
anxa5	1454	1470	1319	2646.56	3466	2177	5754	1.5007	6.34e-05	0.00317857
rassf2	549	600	450	1046.19	1514	908	2160	1.59393	1.22e-05	0.000979365
arhgap25	162	203	113	314.995	450	289	646	1.60877	3.67e-05	0.00221439
LOC100485269	33	32	26	77.0031	161	29	167	2.06715	0.000633214	0.0153722
dok2	78	83	52	146.637	269	95	284	1.68982	0.000312561	0.00944644
casp6	59	76	32	112.035	215	89	189	1.64256	0.000473698	0.0125842
LOC101734871	10	11	9	25.5738	57	12	50	2.07892	0.00215565	0.0373363
asgr1	30	37	18	157.508	348	29	444	3.37668	3.4e-06	0.000437601
LOC101730257	1	1	4	12.698	31	3	33	3.58008	0.000922769	0.0202305
LOC100493381	74	156	13	224.98	539	222	319	2.23591	0.000641997	0.0155601
LOC101731251	98	124	16	187.95	406	161	300	1.94713	0.00144191	0.0273542
dennd1c	125	126	83	179.595	234	179	321	1.20195	0.000675739	0.016085
LOC101734099	137	107	66	291.136	146	332	936	2.2508	0.000103266	0.00446521
LOC100497762	6280	3501	3312	10279	11822	14314	21947	1.92869	8.36e-08	3.05e-05
c3p1	4460	4705	1518	9156.25	12408	12042	19220	2.09263	8.69e-07	0.000162167
LOC100492966	32688	22995	16220	52940	45266	92327	108304	1.81273	1.7e-06	0.000270194
LOC100492134	60	87	42	141.757	144	203	310	1.8532	5.26e-06	0.000556737
LOC100496654	93	115	103	342.497	810	198	674	2.52754	2.03e-07	5.64e-05
LOC101734769	31	55	27	83.1357	162	65	149	1.81765	0.000174124	0.00635617
mmrn1	159	326	70	604.785	1231	441	1308	2.51555	5.63e-06	0.000565147
mob1b	203	213	156	342.123	446	312	697	1.41819	0.000113889	0.00473053
LOC101731311	4	8	4	16.8047	48	12	22	2.44575	0.00142865	0.0272411
cd44	241	266	117	389.493	696	355	628	1.503	0.000233779	0.00786108
elf5	10	3	9	27.4629	91	24	23	2.72878	0.000278418	0.00871442
cat	321	292	140	611.22	850	566	1434	1.99337	5.25e-06	0.000556737
dgkz	369	423	333	562.198	832	653	748	1.04944	2.84e-05	0.00180731
spi1	611	596	243	1077.47	1930	1067	1914	1.83288	1.03e-05	0.000884737
LOC100496745	21	34	12	55.4066	80	63	118	2.03035	3.32e-05	0.00204525
lsp1	981	1131	796	1607.65	1933	1479	3225	1.26103	0.00034291	0.0100385
LOC100489857	19	7	35	45.047	62	79	68	1.81704	0.000646374	0.0156155
pip5k1c	22	22	10	41.7703	75	55	64	1.90525	3.44e-05	0.00210586
LOC101733140	4	5	0	11.7325	20	13	27	2.80728	0.00140766	0.026944
LOC100486192	283	284	69	824.541	1152	556	2468	2.7995	2.23e-06	0.000333058
LOC100493652	131	125	98	279.275	342	261	691	1.94179	2.58e-06	0.000363028
gpi	3622	6518	2941	7220.72	10979	6416	12362	1.26281	0.00115283	0.0236691
mcoln2	55	79	15	136.663	284	81	284	2.21484	0.000316034	0.00951289
LOC101733659	171	220	151	266.392	375	315	361	1.01468	0.000205197	0.00709164
mlkl	70	66	37	156.545	349	80	310	2.18663	5.62e-05	0.00294656
LOC100494478	49	20	21	68.5452	142	34	134	1.8697	0.0021481	0.0372488
dnase2b	76	67	50	164.101	402	65	294	2.07571	0.000297155	0.00912864
prkacb	449	431	300	586.285	761	600	953	1.03549	0.000773676	0.0177707
LOC105947067	253	127	154	296.677	414	463	369	1.26376	8.61e-05	0.00394401
ccdc88b	345	480	111	631.55	1002	677	1129	1.65603	0.000499028	0.0130481
fermt3	642	625	500	1051.76	1338	828	2284	1.40816	0.00033752	0.00997856
osgin1	77	29	95	42.5027	17	26	15	-1.76273	0.000972008	0.0209541
LOC101734235	208	169	256	137.008	20	93	91	-1.60789	0.00106106	0.0223437
ipo13	145	176	231	134.645	73	110	85	-1.00282	0.00112669	0.0233639
tctex1d1	39	62	31	27.5674	13	10	13	-1.81495	0.000454132	0.0123276
rab3b	348	384	751	289.381	56	182	56	-2.33247	1.19e-06	0.000203504
tor3a	2136	2333	4270	1862.18	1080	997	534	-1.69707	4.79e-06	0.000521538
dnm3	29	26	23	12.8647	0	1	0	-6.13256	3.52e-06	0.000440582
LOC100492603	119	104	66	66.954	36	51	32	-1.24326	0.00112672	0.0233639
desi1	249	226	446	211.993	95	148	127	-1.27698	0.00025344	0.0082437
tst	459	344	585	337.743	248	279	139	-1.02237	0.00255792	0.0416919
LOC733778	1118	595	1346	590.942	191	86	254	-2.44964	8.02e-08	3.05e-05
dysf	197	219	253	148.649	48	142	53	-1.45098	0.000375736	0.0106649
gpx1	5995	4314	7421	3943.98	1147	3381	1867	-1.45834	0.000105491	0.00451282
LOC101735201	174	173	234	139.128	76	126	66	-1.08639	0.000793081	0.0181248
cntn4	58	61	46	33.1959	7	25	7	-2.06929	0.000166072	0.00616781
plxnb1	800	664	1262	662.17	402	594	313	-1.02832	0.00207538	0.0363252
LOC100492698	54	49	7	18.9729	2	0	4	-4.11919	4.41e-05	0.00248448
dusp10	144	202	343	121.811	10	32	17	-3.52294	1.09e-13	4.06e-10
LOC100488668	701	842	603	444.203	86	396	106	-1.87618	0.000114226	0.00473053
slc30a10	281	475	632	319.243	206	231	122	-1.27011	0.000598218	0.0148116
plekhh2	73	95	62	51.3231	18	49	18	-1.41881	0.00230883	0.0388908
hao1	3286	5476	2097	2332.61	689	1226	1474	-1.6318	4.32e-05	0.00244247
hebp2	843	411	342	347.533	100	210	209	-1.58868	0.000173136	0.0063356
adgb	65	86	75	54.456	36	37	32	-1.05617	0.00236712	0.0396201
pkr2	186	121	145	110.521	84	59	73	-1.00694	0.00298694	0.0462453
pkr3	626	634	589	413.59	259	130	266	-1.42242	4.05e-05	0.00234898
LOC496998	2501	617	457	761.273	319	466	266	-1.74318	0.00171801	0.0313299
nt5e	239	417	390	244.502	117	237	98	-1.18811	0.00148379	0.0280064
LOC101734090	137	76	147	75.8203	31	16	52	-1.79045	0.000340735	0.0100282
LOC100496614	324	355	442	234.483	146	41	113	-1.81542	6.21e-05	0.00315484
kcnab1	106	70	110	63.6262	22	63	19	-1.45249	0.00267704	0.0428843
alpi.1	268	457	533	289.602	193	172	139	-1.26559	0.000119089	0.00485791
b3gnt7	175	158	149	115.795	66	102	56	-1.07291	0.00050183	0.0130837
LOC101730218	14	20	33	11.7859	4	0	1	-3.66779	0.000172997	0.0063356
cmpk2	187	120	145	98.5638	42	49	56	-1.57318	2.63e-06	0.000363691
klhl29	12	12	26	8.95894	0	3	2	-3.29491	0.00103412	0.0219621
slc25a27	116	109	161	90.4138	35	78	53	-1.1886	0.00125536	0.0249568
LOC101732007	297	257	171	157.271	76	124	37	-1.59225	0.000175366	0.0063714
LOC100495200	1354	1163	553	613.042	174	431	87	-2.14916	2.5e-05	0.00166708
LOC100499484-c9orf174	471	320	344	275.243	181	166	185	-1.0407	0.000180406	0.00645915
tdrd7	500	420	514	327.172	229	135	183	-1.32458	1.73e-05	0.00129004
LOC100493303	16	37	13	10.8766	0	0	1	-5.88526	2.47e-05	0.00166406
LOC100487404	306	224	276	194.728	93	202	89	-1.05235	0.00292114	0.0457184
LOC108647860	33	27	41	20.0324	2	14	6	-2.18628	0.000880797	0.0197156
LOC101735149	110	173	192	95.5978	23	63	26	-2.06579	1.63e-06	0.00026385
grina	513	520	624	376.452	202	199	229	-1.3414	2.14e-08	1.14e-05
nt5c3a	315	208	351	186.518	75	84	101	-1.69972	1.1e-07	3.74e-05
npy	195	35	78	61.131	22	13	27	-2.25278	0.000331523	0.00985984
znfx1.2	1306	1126	1095	710.777	397	74	310	-2.08098	4.93e-05	0.00267929
twistnb	51	77	152	62.2238	28	35	36	-1.45146	0.00209729	0.0365801
rbm24	89	167	509	143.601	31	35	47	-2.70414	2.45e-06	0.000352417
myc	1336	918	1171	836.1	679	482	472	-1.01092	0.000471851	0.0125799
LOC100485749	514	1733	3500	1141.13	349	584	316	-2.17059	5.68e-05	0.00296266
clstn3	28	16	45	18.2541	10	7	5	-1.96545	0.00274872	0.0438445
ddx58	661	546	567	400.138	323	127	195	-1.3833	0.000304655	0.00924491
phyhipl	447	429	429	291.194	103	231	141	-1.43319	2.5e-06	0.000355361
plin2	1923	1331	2348	1352	767	911	924	-1.06036	0.00013603	0.00535067
pprc1	262	238	509	217.7	86	151	84	-1.62447	2.45e-05	0.00165341
abcc2	3037	3828	5718	2772.59	1250	2136	988	-1.49902	1.13e-05	0.000942976
slc35g1	96	84	233	84.9569	28	56	23	-1.9277	0.000127718	0.00511589
mob3b	118	128	55	63.458	21	48	19	-1.75383	0.000301197	0.00916846
ret	118	179	206	87.5589	9	19	7	-3.814	2e-17	1.49e-13
LOC100496871	4172	4454	1229	2250.91	1536	1216	1068	-1.31021	0.00295979	0.0461752
MGC107851	354	325	468	267.391	115	208	160	-1.21403	3.85e-05	0.00228798
tagln	1054	1198	1088	733.725	252	617	286	-1.5154	4.47e-06	0.000509173
slc37a4	11425	11353	12927	8485.57	4417	7793	3902	-1.1232	4.86e-05	0.00266935
usp2	164	381	554	212.872	24	113	72	-2.37782	1.01e-05	0.0008754
acot7	38	42	43	25.4727	2	16	15	-1.87014	0.00247225	0.0406953
LOC100494984	85	55	86	46.142	14	10	30	-1.99977	9.03e-05	0.00408488
cblc	5	47	5	9.36397	0	0	1	-5.66566	0.000378686	0.0106877
phlda2	283	237	297	181.237	70	156	66	-1.46686	3.76e-05	0.00224757
prune2	203	84	70	78.5273	51	48	21	-1.53546	0.00315273	0.0480308
gbp1	343	283	614	282.908	164	157	157	-1.3239	0.000138488	0.00542685
ndufa4	579	677	1165	585.044	337	412	386	-1.04638	0.000918338	0.0201926
alas2	21344	19733	28944	16035.3	4274	15075	8802	-1.30236	0.000916735	0.0201908
hmcn2	142	54	165	68.5173	11	32	15	-2.62365	1.09e-06	0.000191818
ass1	11789	9645	15624	8495.49	2861	9241	2965	-1.29945	0.00222594	0.0381503
hsd17b3	13	14	10	6.54999	1	0	2	-3.55827	0.00200648	0.0352432
strbp	130	139	84	85.7419	53	69	47	-1.02177	0.00289282	0.0455588
eda2r	113	57	43	43.8543	14	21	19	-1.94187	0.000117176	0.00480613
LOC100145115	289	295	363	224.366	88	190	144	-1.13542	0.000283561	0.00883836
tenm1	34	46	13	15.6435	1	0	2	-4.88933	5.35e-06	0.000562122
trpc5	53	118	60	44.0195	7	32	2	-2.50473	0.000556613	0.0140613
utp14a	214	284	417	216.055	105	140	154	-1.14897	0.000572702	0.0143223
fhl1	328	272	300	209.059	86	177	113	-1.23201	4.79e-05	0.00265618
gpr4	88	84	101	64.4871	30	60	31	-1.1465	0.00208223	0.0364024
hla-dra	214	263	43	94.8608	26	21	14	-3.03802	4.38e-07	0.000102259
LOC101731692	31285	34691	44081	23093.5	8123	19693	3936	-1.79224	9.71e-05	0.00428757
blvrb	2452	2414	1922	1531.05	657	1177	727	-1.37734	1.9e-07	5.46e-05
gstz1	1412	1276	2852	1117.79	291	696	319	-2.06995	4.33e-07	0.000102259
LOC100490271	172	187	106	99.7318	25	85	37	-1.6494	0.000272097	0.00860062
ahsa1	119	157	228	111.65	64	55	56	-1.47061	3.08e-05	0.00192383
LOC100498621	2828	2668	3069	1982.57	1526	600	1282	-1.24916	0.000895354	0.0199815
serpina3k	154720	212664	106474	115478	90685	73174	63232	-1.00319	0.00134332	0.0260818
bdkrb2	205	251	38	94.2178	27	34	22	-2.53127	1.93e-05	0.00137903
ccdc85c	89	56	118	60.0491	31	38	33	-1.32381	0.00107436	0.0225601
cyp46a1	581	680	65	253.654	95	87	44	-2.50534	0.00010621	0.00453062
ckb	710	546	738	412.699	133	268	129	-1.89086	4.08e-09	2.82e-06
LOC100494621	23	39	20	17.082	8	5	9	-1.83375	0.00332769	0.0499431
plekhd1	1606	1645	1257	849.999	188	360	154	-2.66156	1.32e-16	6.58e-13
dnaja4.1	276	451	1203	425.69	167	231	265	-1.49297	0.00228902	0.0387206
thbs1	4158	5429	12422	4625.15	2070	2292	1836	-1.78179	6.41e-06	0.000629198
LOC100492008	295	165	203	140.693	34	112	52	-1.73493	7.05e-05	0.00344929
LOC100496615	259	260	323	193.633	82	173	87	-1.2769	0.000103208	0.00446521
LOC100497643	79	95	111	67.689	40	58	30	-1.1194	0.0019804	0.0349496
LOC496665	80	158	131	68.7056	11	8	32	-2.77979	3.74e-07	9.32e-05
LOC100487362	1323	1109	1141	693.44	337	72	230	-2.39214	8e-07	0.000153108
LOC100490323	524	477	431	333.716	158	258	186	-1.21543	1.6e-06	0.00026385
tmod4	713	622	861	504.637	162	403	319	-1.28551	0.000136186	0.00535067
LOC108648258	26	25	26	15.0423	0	6	9	-2.32211	0.00306649	0.0471015
LOC101730710	32	20	40	15.3418	0	1	1	-5.48363	3.49e-06	0.000440582
hsd3b7	2167	2368	7120	2569.64	1386	1173	1397	-1.50054	0.000756541	0.0174577
LOC100493076	71212	76481	140037	69658.8	40619	59673	36457	-1.03963	0.00139439	0.026808
hbg2	35937	30142	68240	28060.1	5044	19968	12502	-1.82839	6.92e-05	0.00340871
hbg1	450006	436531	711942	335878	47196	278968	137142	-1.78713	0.000281328	0.00878708
hba1	476934	453002	851441	368649	48405	296445	137275	-1.88842	0.000216126	0.00742656
hba3	20536	21658	47619	19754.5	3627	17457	10206	-1.51335	0.00237878	0.0397517
hba4	7214	7086	15067	6174.06	1202	4442	2803	-1.78381	7.43e-05	0.00355363
LOC100496989	208	340	196	160.118	90	67	74	-1.62541	1.73e-06	0.000272462
LOC101731695	18	5	43	11.2666	0	2	1	-4.4381	0.000272478	0.00860062
ifih1	667	551	537	418.925	273	266	248	-1.10715	1.78e-06	0.000274346
krt19	12194	16184	19480	11334	4061	11916	5636	-1.13441	0.00229123	0.0387206
LOC733841	165	152	215	120.055	58	68	72	-1.37775	4.61e-06	0.000517962
gstt1	791	694	801	516.407	329	264	256	-1.37356	2.28e-08	1.18e-05
nags	9468	14675	28091	10592.3	6117	2133	3890	-2.02133	2.44e-05	0.00165341
znfx1	748	593	788	491.271	292	270	290	-1.26835	2.04e-07	5.64e-05
LOC100487946	2102	1559	2042	1290.16	352	1315	540	-1.36855	0.000955739	0.0207538
otop2	514	325	559	322.839	207	261	101	-1.26748	0.000827849	0.0187554
itgb4	183	184	177	111.247	39	78	21	-1.9623	3e-06	0.000395899
narf	1194	1717	2255	1247.81	601	1040	802	-1.04436	0.000661106	0.0158687
shisa6	32	36	49	25.849	13	11	16	-1.49182	0.00253508	0.04141
fam107a	305	283	475	233.983	97	223	52	-1.50886	0.00113905	0.0234891
LOC100496945	135	146	171	104.691	46	102	41	-1.23855	0.00112446	0.0233639
gypc	170	168	264	144.275	74	127	77	-1.08348	0.00119334	0.0242024
hadhb	924	781	984	646.573	295	575	384	-1.07263	0.000110461	0.00468517
usp18	153	63	109	63.1406	24	9	25	-2.41589	4.12e-06	0.000488238
slc25a18	923	587	664	496.686	178	483	204	-1.3211	0.000566435	0.0142326
LOC105945457	960	1060	1139	744.629	469	580	329	-1.15872	5.94e-06	0.000591365
slc34a2	1252	1396	594	706.146	234	667	194	-1.56252	0.000834362	0.0188156
hgd	924	621	1195	634.397	227	650	267	-1.25329	0.00213393	0.0371324
pde12	184	194	320	169.412	110	136	87	-1.02777	0.00190099	0.033909
LOC100495491	677	1538	857	681.129	185	327	569	-1.4482	0.00115837	0.0237236
coq10b	230	89	450	146.091	48	56	19	-2.6144	4.76e-06	0.000521538
sult1c4	5631	4272	9549	4537.08	2586	3618	1988	-1.21617	0.000503894	0.0130837
slc6a12	980	849	4532	1342.11	784	701	331	-1.76425	0.00260508	0.042093
LOC101731922	787	979	1022	647.375	375	460	321	-1.22774	1.22e-07	4.03e-05
b4galt3	1083	1119	2328	1052.38	570	910	416	-1.23036	0.0013893	0.0267641
LOC108645649	35	7	15	9.8757	3	0	0	-4.18033	0.000750607	0.0173476
MGC69493	90	154	751	186.761	50	53	44	-2.71106	2.52e-05	0.00166806
slc25a20	126	145	115	84.9721	25	66	43	-1.49913	7.16e-05	0.0034708
LOC100489490	249	180	187	146.366	114	87	70	-1.13175	0.000483505	0.0127314
LOC101733314	106	147	253	108.156	50	52	51	-1.67441	2.04e-05	0.00143913
LOC100486968	683	1147	1244	663.66	219	406	357	-1.60753	7.43e-07	0.000147979
LOC100496873	1027	810	1304	691.756	194	579	319	-1.5105	5.99e-05	0.00307546
LOC105945712	385	385	530	294.764	85	297	126	-1.34914	0.00111913	0.023336
slc16a6	115	99	215	90.1347	33	68	22	-1.78584	0.00016965	0.00625402
lmna	101	64	115	63.3103	26	48	32	-1.37048	0.000603944	0.0149286
kdm6b	669	763	945	541.205	284	395	245	-1.32656	3.98e-07	9.75e-05
trim25	214	153	177	118.453	67	51	57	-1.58086	6.3e-07	0.000136226
tubb1	749	757	1014	558.723	156	484	262	-1.46806	8.35e-05	0.00387538
crip3	555	290	537	319.396	192	274	99	-1.26705	0.00164419	0.0305321
LOC108645351	44	27	53	23.6572	5	13	3	-2.54502	5.73e-05	0.00297905
nrbp2	73	118	125	74.4484	37	65	37	-1.15136	0.00239947	0.0398932
LOC105945900	70	65	64	44.6989	13	34	27	-1.39534	0.0010431	0.0220506
LOC101732043	115	59	80	51.009	11	32	15	-2.11403	1.5e-05	0.00114764
LOC101733153	1626	1589	1034	899.755	329	714	223	-1.73555	1.2e-05	0.000979365
lmo4.2	201	179	493	194.713	91	150	75	-1.43901	0.00124341	0.0248183
hla-dqa1	6988	9648	8	2708.73	12	10	7	-9.10924	1.26e-07	4.1e-05
LOC100485201	17	27	31	15.1694	4	9	5	-2.02448	0.00182531	0.0328335
prodh2	71	44	134	46.7224	17	3	15	-2.74823	2.08e-05	0.00145187
LOC101732459	24	38	35	19.0355	5	12	3	-2.25334	0.000378054	0.0106877
gata1	682	563	771	470.788	177	434	250	-1.20785	0.000262983	0.00840759
hla-a	5535	6029	0	1882.93	6	0	2	-10.3826	0.000332899	0.00988108
LOC101730908	635	590	707	453.759	130	438	276	-1.1785	0.00192604	0.0341518
LOC100494087	29	26	32	18.8908	9	10	9	-1.58896	0.00290554	0.0456148
LOC108645442	1	20	38	9.72723	0	1	0	-5.72399	0.00039541	0.0110552
LOC101731382	35	19	51	21.7716	8	14	6	-1.87915	0.00218671	0.0376558
LOC101733629	85	77	5	32.0768	10	11	8	-2.48117	0.00229263	0.0387206
LOC100145508	924	1586	0	407.692	1	1	1	-9.65342	1.74e-11	2.36e-08
keap1	163	175	258	142.481	57	129	88	-1.09314	0.00228682	0.0387206
slc2a1	54	81	166	66.1228	46	31	24	-1.51675	0.00266151	0.0427273
slc2a9	651	1057	473	413.994	70	229	68	-2.5666	5.38e-08	2.3e-05
pdzk1	1566	1865	1812	1276.55	820	1004	702	-1.01144	2.07e-06	0.000312035
ripply3	202	204	384	164.325	68	105	42	-1.85036	5.43e-06	0.000565147
rcan1	470	366	695	367.348	232	257	211	-1.08435	0.000368644	0.0105236
c21orf62	497	343	549	301.925	98	219	138	-1.58677	2.79e-06	0.000376054
usp16	79	98	178	77.1761	38	40	37	-1.57667	0.000111857	0.00473053
robo1	682	392	358	306.151	112	224	102	-1.6914	9.66e-06	0.000848249
cdkl5	404	414	331	275.445	188	166	168	-1.08384	1.31e-05	0.0010254
mecr	432	515	459	332.789	141	295	191	-1.1365	9.58e-05	0.00424377
LOC100489074	94	88	98	63.9665	42	40	27	-1.31426	0.000143206	0.00559701
ncmap	518	450	482	352.098	199	306	190	-1.02799	4.83e-05	0.00266163
slc47a1	578	209	541	276.003	35	151	168	-1.88187	0.000556531	0.0140613
asl	8753	6157	7032	4892.86	2286	1974	3454	-1.44636	3.48e-06	0.000440582
mtmr7	139	143	158	107.394	70	56	84	-1.00679	0.00139948	0.0268564
bivm	96	85	76	60.7571	44	40	28	-1.1503	0.00127836	0.0252414
dnajc22	306	316	305	225.4	181	153	107	-1.02062	0.000334499	0.00990887
suox	2156	1356	1992	1341.53	871	1117	665	-1.01859	0.000368439	0.0105236
rdh7.2	737	455	352	298.617	25	234	34	-2.43361	0.000216766	0.00742656
LOC100496837	63	50	80	36.482	12	4	13	-2.66485	7.41e-07	0.000147979
arl11	227	54	189	95.5633	21	58	34	-2.04243	0.000209308	0.00721701
amhr2	40	25	22	16.8884	5	6	5	-2.40008	0.000164599	0.00614366
soat2	102	116	159	79.2632	19	69	22	-1.77169	0.000258777	0.00832661
gpd1	3589	2760	3618	2325.05	1018	2451	803	-1.21534	0.00141908	0.0270932
MGC108450	1037	1592	1972	1051.33	639	324	800	-1.30447	0.00119472	0.0242024
frem2	1593	1215	876	870.18	525	825	279	-1.15657	0.00286298	0.045232
kl	69	132	66	50.1652	9	27	6	-2.65417	2.44e-06	0.000352417
endod1	1011	887	1283	777.114	419	708	429	-1.00231	0.000307931	0.00932538
rab30	448	448	640	359.623	208	285	163	-1.19236	3.89e-05	0.00230372
LOC100494024	40	31	36	23.8407	14	14	10	-1.44811	0.00304795	0.0468649
pcdh12	191	159	236	138.776	69	108	82	-1.14122	0.00016144	0.00607128
ppargc1b	196	298	568	225.4	139	69	99	-1.71761	0.000151444	0.0058356
igf1	500	454	358	245.033	81	28	72	-2.77809	3.01e-11	3.46e-08
myrfl	122	329	156	130.281	25	121	50	-1.62291	0.00280944	0.044567
slc16a7	245	181	288	155.092	71	94	66	-1.58959	2.12e-07	5.75e-05
ifrd1	623	554	979	522.967	222	425	381	-1.0335	0.00198836	0.0350407
tymp	676	962	1277	656.046	231	351	496	-1.3832	0.000123037	0.00499169
reg4	13	10	10	5.55564	0	0	1	-4.89241	0.000825398	0.0187282
slc27a3	67	78	243	74.7355	38	22	8	-2.45522	0.000114373	0.00473053
ctsl	171	179	235	139.188	76	102	84	-1.11639	7.89e-05	0.00374156
thsd4	56	20	36	22.3626	6	17	2	-2.1634	0.00296331	0.0461819
slc24a5	37	15	30	17.0819	6	9	7	-1.86136	0.00331197	0.049864
pex11a	129	101	116	80.2492	55	38	47	-1.24683	0.000257188	0.00829335
aen	188	172	284	138.498	75	61	62	-1.64675	6.87e-07	0.000146612
slc25a37	1114	1037	1324	766.865	188	732	310	-1.49558	0.000328014	0.00979449
npc1l1	105	194	73	77.8471	32	48	25	-1.78726	7.82e-05	0.0037171
slc20a1	894	1227	2682	1117.99	660	654	676	-1.21767	0.00211179	0.0367899
nt5dc4	211	264	450	202.521	64	153	97	-1.5335	0.000113697	0.00473053
cilp	21	13	46	15.5759	2	5	8	-2.37012	0.00231091	0.0388908
dmtn	1880	2322	3215	1793.14	843	1526	1148	-1.04283	0.000439082	0.0119408
gpat4	1187	586	2201	861.07	379	507	382	-1.61144	0.000175798	0.0063714
ank1	3953	4413	6002	3309.99	1198	3099	1597	-1.26914	0.00024784	0.00816831
prss12	30	16	16	11.65	4	3	2	-2.73765	0.000539246	0.0137623
cdkn2d	194	139	265	136.058	62	99	70	-1.33822	0.000114382	0.00473053
epor	501	764	1030	550.023	247	460	354	-1.07822	0.00133233	0.0260021
c11orf96	338	218	638	263.666	160	184	69	-1.49919	0.0012812	0.0252414
tspan18	194	340	583	243.464	74	203	99	-1.55386	0.000771523	0.0177486
LOC100486956	85	101	97	66.3623	35	46	40	-1.18084	0.000239854	0.00797554
chst8	338	185	84	103.876	1	18	10	-4.38259	8.08e-11	8.04e-08
[truncated: 285 more rows]
