# Supplementary material for: Metabolic acclimation to warming links unexpected immune activation and sexual dimorphism attenuation in Xenopus tropicalis
Source: Commun Biol. 2025 Jun 23;8:952. doi: 10.1038/s42003-025-08340-0 (PMC12185709; doi:10.1038/s42003-025-08340-0)
Supplement: Supplementary file 4 — Supplementary Data 3 [file 42003_2025_8340_MOESM4_ESM.xlsx]

## Sheet: Sheet1
Sample id	Organ	Treatment	Sex	Total Reads	UniqueMapped Reads	UniqueMapped Rate	UnMapped Reads	MultiMap Reads	MultiMap Rate
Lbra1	brain	cool-cool	male	44260624	40124508	0.9066	4136116	989363	0.0224
Lbra2	brain	cool-cool	female	46707838	42516180	0.9103	4191658	1071394	0.0229
Lbra3	brain	cool-cool	male	44107480	40075522	0.9086	4031958	1007170	0.0228
Lbra4	brain	cool-cool	female	47148158	43741611	0.9277	3406547	1304545	0.0277
Lbra5	brain	cool-cool	male	47330086	43088222	0.9104	4241864	1154689	0.0244
Lbra6	brain	cool-cool	female	46715998	42986500	0.9202	3729498	1061732	0.0227
Lhea1	heart	cool-cool	male	44182158	40740756	0.9221	3441402	1765866	0.04
Lhea2	heart	cool-cool	female	44142006	41437790	0.9387	2704216	1823350	0.0413
Lhea3	heart	cool-cool	male	45018336	41541482	0.9228	3476854	1860732	0.0413
Lhea4	heart	cool-cool	female	44326398	41660716	0.9399	2665682	1732780	0.0391
Lhea5	heart	cool-cool	male	43453168	40672115	0.936	2781053	1852513	0.0426
Lhea6	heart	cool-cool	female	41596030	38565282	0.9271	3030748	1812099	0.0436
Lint1	intestine	cool-cool	male	46581370	42253102	0.9071	4328268	1627071	0.0349
Lint2	intestine	cool-cool	female	46694096	42731583	0.9151	3962513	1433466	0.0307
Lint3	intestine	cool-cool	male	44981600	41716405	0.9274	3265195	1619653	0.036
Lint4	intestine	cool-cool	female	45209448	41464512	0.9172	3744936	1416330	0.0313
Lint5	intestine	cool-cool	male	44278612	40555445	0.9159	3723167	1430428	0.0323
Lint6	intestine	cool-cool	female	46485512	42930574	0.9235	3554938	1443473	0.0311
Lliv1	liver	cool-cool	male	41796868	38459107	0.9201	3337761	1680082	0.0402
Lliv2	liver	cool-cool	female	46012574	43529495	0.946	2483079	3011864	0.0655
Lliv3	liver	cool-cool	male	44672876	41431494	0.9274	3241382	1943655	0.0435
Lliv4	liver	cool-cool	female	45917646	42488298	0.9253	3429348	2302270	0.0501
Lliv5	liver	cool-cool	male	44441212	41077384	0.9243	3363828	1899600	0.0427
Lliv6	liver	cool-cool	female	46171410	42500790	0.9205	3670620	3395892	0.0735
Llun1	lung	cool-cool	male	44021488	40809832	0.927	3211656	1378098	0.0313
Llun2	lung	cool-cool	female	47143812	43917198	0.9316	3226614	1533779	0.0325
Llun3	lung	cool-cool	male	47360950	44019705	0.9295	3341245	1556569	0.0329
Llun4	lung	cool-cool	female	45321816	42075766	0.9284	3246050	1407745	0.0311
Llun5	lung	cool-cool	male	45167124	42014615	0.9302	3152509	1437026	0.0318
Llun6	lung	cool-cool	female	47198140	44224210	0.937	2973930	1618044	0.0343
Lmus1	muscle	cool-cool	male	45726988	43004825	0.9405	2722163	2959893	0.0647
Lmus2	muscle	cool-cool	female	45762670	43105917	0.9419	2656753	2753494	0.0602
Lmus3	muscle	cool-cool	male	44427218	42002210	0.9454	2425008	2838882	0.0639
Lmus4	muscle	cool-cool	female	46661726	43755797	0.9377	2905929	2912640	0.0624
Lmus5	muscle	cool-cool	male	46851008	43977742	0.9387	2873266	2734124	0.0584
Lmus6	muscle	cool-cool	female	44887356	42234135	0.9409	2653221	2652080	0.0591
Lski1	skin	cool-cool	male	47869500	43151805	0.9014	4717695	2545278	0.0532
Lski2	skin	cool-cool	female	47534424	43378536	0.9126	4155888	2154162	0.0453
Lski3	skin	cool-cool	male	46778896	42823452	0.9154	3955444	2176263	0.0465
Lski4	skin	cool-cool	female	45341282	41214676	0.909	4126606	1941068	0.0428
Lski5	skin	cool-cool	male	45644168	41215665	0.903	4428503	2548472	0.0558
Lski6	skin	cool-cool	female	47734382	43541098	0.9122	4193284	2520014	0.0528
LMbra1	brain	cool-warm	male	45332586	41774131	0.9215	3558455	1048661	0.0231
LMbra2	brain	cool-warm	female	47223164	43363252	0.9183	3859912	1139669	0.0241
LMbra3	brain	cool-warm	male	44693702	40981321	0.9169	3712381	1148243	0.0257
LMbra4	brain	cool-warm	female	46863268	43222618	0.9223	3640650	1165812	0.0249
LMbra5	brain	cool-warm	male	44214648	40886586	0.9247	3328062	1064147	0.0241
LMbra6	brain	cool-warm	female	47586880	43793980	0.9203	3792900	1127536	0.0237
LMhea1	heart	cool-warm	male	45367320	42410539	0.9348	2956781	1767425	0.039
LMhea2	heart	cool-warm	female	47031552	44289769	0.9417	2741783	1787199	0.038
LMhea3	heart	cool-warm	male	45248560	42361258	0.9362	2887302	1769270	0.0391
LMhea4	heart	cool-warm	female	46046254	42761440	0.9287	3284814	1635588	0.0355
LMhea5	heart	cool-warm	male	47022792	43612872	0.9275	3409920	1790104	0.0381
LMhea6	heart	cool-warm	female	45395094	42737875	0.9415	2657219	1714616	0.0378
LMint1	intestine	cool-warm	male	47704696	43858247	0.9194	3846449	1961774	0.0411
LMint2	intestine	cool-warm	female	47006874	42709053	0.9086	4297821	1752615	0.0373
LMint3	intestine	cool-warm	male	47643940	43598837	0.9151	4045103	1890571	0.0397
LMint4	intestine	cool-warm	female	45687706	42026351	0.9199	3661355	1710926	0.0374
LMint5	intestine	cool-warm	male	45621174	41853398	0.9174	3767776	1699135	0.0372
LMint6	intestine	cool-warm	female	47011966	43411619	0.9234	3600347	1660393	0.0353
LMliv1	liver	cool-warm	male	45691094	40999293	0.8973	4691801	1919231	0.042
LMliv2	liver	cool-warm	female	42710808	38506853	0.9016	4203955	1770587	0.0415
LMliv3	liver	cool-warm	male	40865334	37485197	0.9173	3380137	1663666	0.0407
LMliv4	liver	cool-warm	female	38637202	35839780	0.9276	2797422	2986269	0.0773
LMliv5	liver	cool-warm	male	46028298	42919607	0.9325	3108691	1913045	0.0416
LMliv6	liver	cool-warm	female	42701288	39069333	0.9149	3631955	3843827	0.09
LMlun1	lung	cool-warm	male	44155800	40894254	0.9261	3261546	1460637	0.0331
LMlun2	lung	cool-warm	female	46654456	43154669	0.925	3499787	1597202	0.0342
LMlun3	lung	cool-warm	male	47594032	44207275	0.9288	3386757	1604312	0.0337
LMlun4	lung	cool-warm	female	44023656	40877101	0.9285	3146555	1502501	0.0341
LMlun5	lung	cool-warm	male	47876294	44370661	0.9268	3505633	1570295	0.0328
LMlun6	lung	cool-warm	female	45288960	41983491	0.927	3305469	1498715	0.0331
LMmus1	muscle	cool-warm	male	45459138	42482878	0.9345	2976260	2398500	0.0528
LMmus2	muscle	cool-warm	female	45716672	42735812	0.9348	2980860	2395692	0.0524
LMmus3	muscle	cool-warm	male	46369034	44093857	0.9509	2275177	2550531	0.055
LMmus4	muscle	cool-warm	female	45447454	43109282	0.9486	2338172	2436501	0.0536
LMmus5	muscle	cool-warm	male	41155616	38875906	0.9446	2279710	2487143	0.0604
LMmus6	muscle	cool-warm	female	46102914	43584753	0.9454	2518161	2699300	0.0585
LMski1	skin	cool-warm	male	45349670	41240513	0.9094	4109157	2375975	0.0524
LMski2	skin	cool-warm	female	45899760	42087851	0.917	3811909	2079879	0.0453
LMski3	skin	cool-warm	male	39317652	35257307	0.8967	4060345	2012227	0.0512
LMski4	skin	cool-warm	female	46331534	42025041	0.9071	4306493	2348710	0.0507
LMski5	skin	cool-warm	male	44046788	39772062	0.903	4274726	2242238	0.0509
LMski6	skin	cool-warm	female	46504610	42059132	0.9044	4445478	2619114	0.0563
Mbra1	brain	warm-warm	female	44678898	41257415	0.9234	3421483	1179823	0.0264
Mbra2	brain	warm-warm	male	47767490	44112250	0.9235	3655240	1191696	0.0249
Mbra3	brain	warm-warm	female	45091836	41282301	0.9155	3809535	1192077	0.0264
Mbra4	brain	warm-warm	male	46905080	43364254	0.9245	3540826	1142777	0.0244
Mbra5	brain	warm-warm	female	44174488	40766857	0.9229	3407631	1054495	0.0239
Mbra6	brain	warm-warm	male	44182596	40814637	0.9238	3367959	1071470	0.0243
Mhea1	heart	warm-warm	female	45437814	41426685	0.9117	4011129	1847604	0.0407
Mhea2	heart	warm-warm	male	42145136	39154070	0.929	2991066	1650171	0.0392
Mhea3	heart	warm-warm	female	45786180	42774060	0.9342	3012120	1669822	0.0365
Mhea4	heart	warm-warm	male	44003980	40527906	0.921	3476074	1540210	0.035
Mhea5	heart	warm-warm	female	47340050	43957229	0.9285	3382821	1748104	0.0369
Mhea6	heart	warm-warm	male	47023616	43589303	0.927	3434313	1748312	0.0372
Mint1	intestine	warm-warm	female	45497044	41886159	0.9206	3610885	1695373	0.0373
Mint2	intestine	warm-warm	male	46515050	42909028	0.9225	3606022	1892923	0.0407
Mint3	intestine	warm-warm	female	45896064	42416053	0.9242	3480011	1723414	0.0376
Mint4	intestine	warm-warm	male	44019272	40436398	0.9186	3582874	1714773	0.039
Mint5	intestine	warm-warm	female	44743716	40988512	0.9161	3755204	1855842	0.0415
Mint6	intestine	warm-warm	male	46483626	42723694	0.9191	3759932	1741906	0.0375
Mliv1	liver	warm-warm	female	44609440	41961105	0.9406	2648335	3577408	0.0802
Mliv2	liver	warm-warm	male	41623856	37785597	0.9078	3838259	1703600	0.0409
Mliv3	liver	warm-warm	female	43866888	39832357	0.908	4034531	2620548	0.0597
Mliv4	liver	warm-warm	male	44796214	41605586	0.9288	3190628	1887962	0.0421
Mliv5	liver	warm-warm	female	45555264	42621185	0.9356	2934079	2881665	0.0633
Mliv6	liver	warm-warm	male	39537658	35997827	0.9105	3539831	1476062	0.0373
Mlun1	lung	warm-warm	female	44987704	41013252	0.9117	3974452	1520195	0.0338
Mlun2	lung	warm-warm	male	44494688	41142531	0.9247	3352157	1531250	0.0344
Mlun3	lung	warm-warm	female	47408550	43724903	0.9223	3683647	1474612	0.0311
Mlun4	lung	warm-warm	male	46786984	43480066	0.9293	3306918	1561485	0.0334
Mlun5	lung	warm-warm	female	44702846	41151576	0.9206	3551270	1497081	0.0335
Mlun6	lung	warm-warm	male	44322146	41040507	0.926	3281639	1479029	0.0334
Mmus1	muscle	warm-warm	female	44655806	41968063	0.9398	2687743	2603411	0.0583
Mmus2	muscle	warm-warm	male	44953778	42410367	0.9434	2543411	2654898	0.0591
Mmus3	muscle	warm-warm	female	44825212	42446670	0.9469	2378542	2512922	0.0561
Mmus4	muscle	warm-warm	male	45552288	43007625	0.9441	2544663	2597492	0.057
Mmus5	muscle	warm-warm	female	47415936	45110254	0.9514	2305682	2806794	0.0592
Mmus6	muscle	warm-warm	male	46832408	43812416	0.9355	3019992	3029534	0.0647
Mski1	skin	warm-warm	female	46785864	42493111	0.9082	4292753	2366850	0.0506
Mski2	skin	warm-warm	male	44803840	40245501	0.8983	4558339	2694226	0.0601
Mski3	skin	warm-warm	female	45014670	40657691	0.9032	4356979	2518515	0.0559
Mski4	skin	warm-warm	male	45972534	41753620	0.9082	4218914	2362898	0.0514
Mski5	skin	warm-warm	female	47726694	43567119	0.9128	4159575	2788356	0.0584
Mski6	skin	warm-warm	male	45925398	42086460	0.9164	3838938	2221570	0.0484
MLbra1	brain	warm-cool	male	45854198	42031293	0.9166	3822905	1056479	0.023
MLbra2	brain	warm-cool	female	45066096	41010460	0.91	4055636	1012970	0.0225
MLbra3	brain	warm-cool	male	46852530	42609669	0.9094	4242861	1074141	0.0229
MLbra4	brain	warm-cool	female	45192208	41332984	0.9146	3859224	1009354	0.0223
MLbra5	brain	warm-cool	male	40777632	37336943	0.9156	3440689	950926	0.0233
MLbra6	brain	warm-cool	male	44019586	40109667	0.9112	3909919	1034616	0.0235
MLhea1	heart	warm-cool	male	47514020	44315320	0.9327	3198700	2043500	0.043
MLhea2	heart	warm-cool	female	47796582	43879211	0.918	3917371	1953387	0.0409
MLhea3	heart	warm-cool	male	44879452	42018736	0.9363	2860716	2207041	0.0492
MLhea4	heart	warm-cool	female	41553392	38891076	0.9359	2662316	1971374	0.0474
MLhea5	heart	warm-cool	male	45457956	42659202	0.9384	2798754	2014441	0.0443
MLhea6	heart	warm-cool	male	43824686	41044601	0.9366	2780085	1959461	0.0447
MLint1	intestine	warm-cool	male	45213346	41314040	0.9138	3899306	1533855	0.0339
MLint2	intestine	warm-cool	female	44989900	40683494	0.9043	4306406	1410037	0.0313
MLint3	intestine	warm-cool	male	47884656	43654874	0.9117	4229782	1697425	0.0354
MLint4	intestine	warm-cool	female	46009602	42430699	0.9222	3578903	1644812	0.0357
MLint5	intestine	warm-cool	male	47337754	43284197	0.9144	4053557	1614047	0.0341
MLint6	intestine	warm-cool	male	44483256	40901280	0.9195	3581976	1523931	0.0343
MLliv1	liver	warm-cool	male	42595150	38583144	0.9058	4012006	1660510	0.039
MLliv2	liver	warm-cool	female	43445896	39728147	0.9144	3717749	2089051	0.0481
MLliv3	liver	warm-cool	male	45150096	42208599	0.9349	2941497	1910941	0.0423
MLliv4	liver	warm-cool	female	43929816	40057506	0.9119	3872310	2796479	0.0637
MLliv5	liver	warm-cool	male	43437678	39713320	0.9143	3724358	1682869	0.0387
MLliv6	liver	warm-cool	male	41088314	37988929	0.9246	3099385	1800685	0.0438
MLlun1	lung	warm-cool	male	46948882	43331012	0.9229	3617870	1628463	0.0347
MLlun2	lung	warm-cool	female	47064382	43596806	0.9263	3467576	1444753	0.0307
MLlun3	lung	warm-cool	male	46170672	42857856	0.9282	3312816	1576359	0.0341
MLlun4	lung	warm-cool	female	46867406	43712339	0.9327	3155067	1499078	0.032
MLlun5	lung	warm-cool	male	46304598	43102287	0.9308	3202311	1575397	0.034
MLlun6	lung	warm-cool	male	45837128	42540736	0.9281	3296392	1543907	0.0337
MLmus1	muscle	warm-cool	male	43977530	41257340	0.9381	2720190	2606634	0.0593
MLmus2	muscle	warm-cool	female	44665518	42065948	0.9418	2599570	2581817	0.0578
MLmus3	muscle	warm-cool	male	45966608	43427399	0.9448	2539209	2496624	0.0543
MLmus4	muscle	warm-cool	female	45055262	42158385	0.9357	2896877	2648627	0.0588
MLmus5	muscle	warm-cool	male	46804090	43830518	0.9365	2973572	2497686	0.0534
MLmus6	muscle	warm-cool	male	44470518	41727826	0.9383	2742692	2697231	0.0607
MLski1	skin	warm-cool	male	45516226	41277076	0.9069	4239150	2320798	0.051
MLski2	skin	warm-cool	female	46194898	42162362	0.9127	4032536	2350818	0.0509
MLski3	skin	warm-cool	male	45185524	41113527	0.9099	4071997	2341103	0.0518
MLski4	skin	warm-cool	female	44783060	40863468	0.9125	3919592	2235298	0.0499
MLski5	skin	warm-cool	male	45867006	41720736	0.9096	4146270	2219395	0.0484
MLski6	skin	warm-cool	male	45404682	40870657	0.9001	4534025	2336850	0.0515
