# Supplementary material for: Metabolic acclimation to warming links unexpected immune activation and sexual dimorphism attenuation in Xenopus tropicalis
Source: Commun Biol. 2025 Jun 23;8:952. doi: 10.1038/s42003-025-08340-0 (PMC12185709; doi:10.1038/s42003-025-08340-0)
Supplement: Supplementary file 5 — Supplementary Data 4 [file 42003_2025_8340_MOESM5_ESM.xls]

## Sheet: liver x brain
Gene_id	GeneName	Ssec	Biotype	Position	NR:Seq-id	NR:Score	NR:Evalue	NR:Description	NT:Seq-id	NT:Score	NT:Evalue	NT:Description	Uniprot:UniProtKB-AC	Uniprot:Score	Uniprot:Evalue	Uniprot:Description	COG:gene	COG:Score	COG:Eval	COG:num	Pfam:pfam_ID	Pfam:pfam_Name	Pfam:pfam_Description	GO:biological_process	GO:cellular_component	GO:molecular_function	KEGG:KO	KEGG:Description	brain	heart	intestine	liver	lung	muscle	skin
gene6228	Igf1	1.57904	protein_coding	chrNC_030679.1:39667842-39729794:-	gi|301614806|ref|XP_002936875.1|	755	1.00E-95	PREDICTED: insulin-like growth factor I [Xenopus tropicalis]	gi|847113704|ref|XM_002936829.3|	1307	0	PREDICTED: Xenopus (Silurana) tropicalis insulin-like growth factor 1 (somatomedin C) (igf1), mRNA	P16501	275	2.00E-89	Insulin-like growth factor I-A	.	.	.	.	pfam00049	Insulin	Insulin/IGF/Relaxin family. Superfamily includes insulins; relaxins; insulin-like growth factor; and bombyxin. All are secreted regulatory hormones. Disulfide rich, all-alpha fold. Alignment includes B chain, linker (which is processed out of the final product), and A chain.	GO:0060323|head morphogenesis;GO:0007275|multicellular organism development;GO:0043066|negative regulation of apoptotic process;GO:0090201|negative regulation of release of cytochrome c from mitochondria;GO:0030178|negative regulation of Wnt signaling pathway;	GO:0005576|extracellular region;GO:0005615|extracellular space;	GO:0008083|growth factor activity;	K05459	IGF1; insulin-like growth factor 1	1.56444	3.56714	0.094957	15.3521	0.29766	0.617959	1.46822
gene22726	LOC101730379	1.38604	protein_coding	chrNW_016683393.1:325698-328794:-	gi|512815775|ref|XP_004911177.1|	474	2.00E-57	PREDICTED: interleukin-8-like [Xenopus tropicalis]	gi|512815774|ref|XM_004911120.1|	663	0	PREDICTED: Xenopus (Silurana) tropicalis interleukin-8-like (LOC101730379), mRNA	P26894	63.9	6.00E-12	Interleukin-8	.	.	.	.	pfam00048	IL8	Small cytokines (intecrine/chemokine), interleukin-8 like. Includes a number of secreted growth factors and interferons involved in mitogenic, chemotactic, and inflammatory activity. Structure contains two highly conserved disulfide bonds.	GO:0070098|chemokine-mediated signaling pathway;GO:0007186|G-protein coupled receptor signaling pathway;GO:0006955|immune response;GO:0006954|inflammatory response;GO:0042119|neutrophil activation;GO:0030593|neutrophil chemotaxis;GO:0090023|positive regulation of neutrophil chemotaxis;GO:0042127|regulation of cell proliferation;GO:0032496|response to lipopolysaccharide;	GO:0005615|extracellular space;	GO:0008009|chemokine activity;GO:0045236|CXCR chemokine receptor binding;	K10030	IL8, CXCL8; interleukin 8	2.71704	14.3885	50.1772	11.6581	306.472	5.6488	89.0419
gene21732	Mmp9	1.37197	protein_coding	chrNC_030686.1:16277622-16285966:-	gi|55742210|ref|NP_001006843.1|	3456	0	matrix metallopeptidase 9 precursor [Xenopus tropicalis]	gi|55742209|ref|NM_001006842.1|	2715	0	Xenopus (Silurana) tropicalis matrix metallopeptidase 9 (mmp9), mRNA	O18733	754	0	Matrix metalloproteinase-9	.	.	.	.	pfam00413	Peptidase_M10	Matrixin. The members of this family are enzymes that cleave peptides. These proteases require zinc for catalysis.	GO:0030574|collagen catabolic process;GO:0050900|leukocyte migration;GO:0001503|ossification;GO:0006508|proteolysis;	GO:0005615|extracellular space;GO:0005578|proteinaceous extracellular matrix;	GO:0004222|metalloendopeptidase activity;GO:0008270|zinc ion binding;	.	.	6.89595	97.3882	21.3523	287.586	438.894	16.4243	166.938
gene13613	LOC101732593	1.3469	protein_coding	chrNC_030682.1:4869522-4872931:-	gi|512849524|ref|XP_004915576.1|	774	7.00E-102	PREDICTED: cathelicidin-related peptide Oh-Cath-like [Xenopus tropicalis]	gi|847136883|ref|XM_004915519.2|	633	0	PREDICTED: Xenopus (Silurana) tropicalis cathelicidin-related peptide Oh-Cath-like (LOC101732593), mRNA	.	.	.	.	.	.	.	.	pfam00666	Cathelicidins	Cathelicidin. A novel protein family, showing a conserved proregion and a variable carboxyl-terminal antimicrobial domain. This region shows similarity to cystatins.	.	.	.	.	.	1.92193	18.6607	7.96607	53.4531	110.718	5.12862	31.6388
gene18044	Cfb	1.25249	protein_coding	chrNC_030684.1:53744892-53777706:-	gi|512861354|ref|XP_002943021.2|	3444	0	PREDICTED: complement factor B-like [Xenopus tropicalis]	gi|847158885|ref|XM_002942975.3|	3130	0	PREDICTED: Xenopus (Silurana) tropicalis complement factor B-like (LOC100491419), mRNA	P04186	448	3.00E-141	Complement factor B	.	.	.	.	pfam00092	VWA	von Willebrand factor type A domain.	GO:0008283|cell proliferation;GO:0006957|complement activation, alternative pathway;	GO:0072562|blood microparticle;GO:0070062|extracellular exosome;GO:0005615|extracellular space;	GO:0004252|serine-type endopeptidase activity;	K01335	CFB; component factor B [EC:3.4.21.47]	5.41175	18.7138	16.242	858.613	182.967	0.96698	8.2563
gene5465	Mmp7	1.22692	protein_coding	chrNC_030678.1:158915558-158922203:-	gi|52346000|ref|NP_001005043.1|	1387	0	matrix metallopeptidase 7 precursor [Xenopus tropicalis]	gi|52345999|ref|NM_001005043.1|	956	0	Xenopus (Silurana) tropicalis matrix metallopeptidase 7 (mmp7), mRNA	P45452	298	1.00E-95	Collagenase 3	.	.	.	.	pfam00413	Peptidase_M10	Matrixin. The members of this family are enzymes that cleave peptides. These proteases require zinc for catalysis.	GO:0030282|bone mineralization;GO:0060349|bone morphogenesis;GO:0044267|cellular protein metabolic process;GO:0030574|collagen catabolic process;GO:0001958|endochondral ossification;GO:0022617|extracellular matrix disassembly;GO:0003417|growth plate cartilage development;GO:0006508|proteolysis;	GO:0005576|extracellular region;GO:0005615|extracellular space;GO:0005578|proteinaceous extracellular matrix;	GO:0005509|calcium ion binding;GO:0005518|collagen binding;GO:0004222|metalloendopeptidase activity;GO:0004252|serine-type endopeptidase activity;GO:0008270|zinc ion binding;	K07994	MMP13; matrix metalloproteinase-13 (collagenase 3) [EC:3.4.24.-]	9.83353	115.829	21.5645	326.611	572.526	22.9344	223.982
gene2549	Avd	1.21532	protein_coding	chrNC_030677.1:167889684-167894046:+	gi|163915287|ref|NP_001106405.1|	713	1.00E-92	avidin precursor [Xenopus tropicalis]	gi|163915286|ref|NM_001112934.1|	664	0	Xenopus (Silurana) tropicalis avidin (avd), mRNA	P02701	144	2.00E-41	Avidin	.	.	.	.	pfam01382	Avidin	Avidin family.	GO:0019731|antibacterial humoral response;	GO:0005576|extracellular region;	GO:0009374|biotin binding;	.	.	0.816937	8.39626	6.09243	14.5114	115.236	6.48154	41.171
gene15662	LOC101733634	1.21197	protein_coding	chrNC_030683.1:32196004-32205067:+	gi|512852418|ref|XP_004915979.1|	590	4.00E-75	PREDICTED: beta-microseminoprotein-like isoform X2 [Xenopus tropicalis]	gi|847147041|ref|XM_012966838.1|	647	0	PREDICTED: Xenopus (Silurana) tropicalis beta-microseminoprotein-like (LOC101733634), transcript variant X1, mRNA	O02826	86.3	6.00E-20	Beta-microseminoprotein	.	.	.	.	pfam05825	PSP94	Beta-microseminoprotein (PSP-94). This family consists of the mammalian specific protein beta-microseminoprotein. Prostatic secretory protein of 94 amino acids (PSP94), also called beta-microseminoprotein, is a small, nonglycosylated protein, rich in cysteine residues. It was first isolated as a major protein from human seminal plasma. The exact function of this protein is unknown.	.	GO:0005576|extracellular region;	.	.	.	0	16.8099	8.80373	94.508	22.4383	3.90831	26.2079
gene8306	LOC100170611	1.19478	protein_coding	chrNC_030679.1:130810950-130842270:+	gi|512876862|ref|XP_002940096.2|	8809	0	PREDICTED: A.superbus venom factor 1 [Xenopus tropicalis]	gi|847170842|ref|XM_002940050.3|	5510	0	PREDICTED: Xenopus (Silurana) tropicalis A.superbus venom factor 1 (LOC100170611), mRNA	Q01833	1455	0	Complement C3	.	.	.	.	pfam07678	A2M_comp	A-macroglobulin complement component. This family includes the complement components region of the alpha-2-macroglobulin family.	GO:0006957|complement activation, alternative pathway;GO:0006958|complement activation, classical pathway;GO:0006954|inflammatory response;	GO:0005615|extracellular space;	GO:0004866|endopeptidase inhibitor activity;	.	.	0.042605	3.02596	0.825993	42.4653	13.65	0.020202	0.997293
gene6691	Cpa1	1.15169	protein_coding	chrNC_030679.1:77091608-77102119:+	gi|166795997|ref|NP_001107681.1|	2185	0	carboxypeptidase A1 precursor [Xenopus tropicalis]	gi|166795996|ref|NM_001114209.1|	1311	0	Xenopus tropicalis carboxypeptidase A1 (cpa1), mRNA	P00730	575	0	Carboxypeptidase A1	YHR132c	162	1.00E-43	COG2866	pfam00246	Peptidase_M14	Zinc carboxypeptidase.	.	GO:0005615|extracellular space;	GO:0004181|metallocarboxypeptidase activity;GO:0008270|zinc ion binding;	K08779	CPA1; carboxypeptidase A1 [EC:3.4.17.1]	0.163268	0	0.102784	132.765	0.055483	0	0.040492
gene22523	Igfbp4	1.1389	protein_coding	chrNW_016683386.1:860049-892765:+	gi|512874129|ref|XP_002942630.2|	1291	6.00E-174	PREDICTED: insulin-like growth factor-binding protein 4 [Xenopus tropicalis]	gi|847169583|ref|XM_002942584.3|	1554	0	PREDICTED: Xenopus (Silurana) tropicalis insulin-like growth factor binding protein 4 (igfbp4), mRNA	P24854	282	8.00E-90	Insulin-like growth factor-binding protein 4	.	.	.	.	pfam00219	IGFBP	Insulin-like growth factor binding protein.	GO:0001558|regulation of cell growth;GO:0043567|regulation of insulin-like growth factor receptor signaling pathway;	GO:0005615|extracellular space;	GO:0031994|insulin-like growth factor I binding;GO:0031995|insulin-like growth factor II binding;	.	.	2.9888	7.50911	4.92623	128.545	5.26448	1.65508	4.67349
gene6045	Leap2	1.12353	protein_coding	chrNC_030679.1:28336829-28341110:-	gi|163915061|ref|NP_001106385.1|	402	3.00E-48	liver-expressed antimicrobial peptide 2 precursor [Xenopus tropicalis]	gi|163915060|ref|NM_001112914.1|	378	0	Xenopus (Silurana) tropicalis liver expressed antimicrobial peptide 2 (leap2), mRNA	Q969E1	76.6	1.00E-17	Liver-expressed antimicrobial peptide 2	.	.	.	.	pfam07359	LEAP-2	Liver-expressed antimicrobial peptide 2 precursor (LEAP-2). This family consists of several mammalian liver-expressed antimicrobial peptide 2 (LEAP-2) sequences. LEAP-2 is a cysteine-rich, and cationic protein. LEAP-2 contains a core structure with two disulfide bonds formed by cysteine residues in relative 1-3 and 2-4 positions. LEAP-2 is synthesized as a 77-residue precursor, which is predomina…	GO:0042742|defense response to bacterium;	GO:0005576|extracellular region;	.	.	.	0.569907	0.930183	684.823	226.013	0.822384	12.0111	1.67189
gene3968	Clps	1.08175	protein_coding	chrNC_030678.1:61379375-61397636:-	gi|166157775|ref|NP_001107327.1|	523	3.00E-65	colipase precursor [Xenopus tropicalis]	gi|166157774|ref|NM_001113855.1|	514	0	Xenopus tropicalis colipase (clps), mRNA	A9JSD6	206	1.00E-66	Colipase	.	.	.	.	pfam02740	Colipase_C	Colipase, C-terminal domain. SCOP reports duplication of common fold with Colipase N-terminal domain.	GO:0007586|digestion;GO:0016042|lipid catabolic process;	GO:0005576|extracellular region;	GO:0008047|enzyme activator activity;	K14460	CLPS; colipase	0.544892	0.146711	0.093105	11.4509	0.019534	0.121296	0
gene5308	Postn	1.04103	protein_coding	chrNC_030678.1:148502816-148562230:+	gi|163915007|ref|NP_001106376.1|	4014	0	periostin precursor [Xenopus tropicalis]	gi|163915006|ref|NM_001112905.1|	3244	0	Xenopus (Silurana) tropicalis periostin, osteoblast specific factor (postn), mRNA	Q15063	1044	0	Periostin	MA1996	74.7	1.00E-13	COG2335	pfam02469	Fasciclin	Fasciclin domain. This extracellular domain is found repeated four times in grasshopper fasciclin I as well as in proteins from mammals, sea urchins, plants, yeast and bacteria.	GO:1990523|bone regeneration;GO:0007155|cell adhesion;GO:0044344|cellular response to fibroblast growth factor stimulus;GO:0071560|cellular response to transforming growth factor beta stimulus;GO:0071356|cellular response to tumor necrosis factor;GO:0071307|cellular response to vitamin K;GO:0030198|extracellular matrix organization;GO:0001953|negative regulation of cell-matrix adhesion;GO:1900025…	GO:0031012|extracellular matrix;GO:0005615|extracellular space;GO:0031594|neuromuscular junction;GO:0005578|proteinaceous extracellular matrix;GO:0005802|trans-Golgi network;	GO:0050839|cell adhesion molecule binding;GO:0008201|heparin binding;GO:0046872|metal ion binding;	.	.	1.76002	225.444	2.31744	13.8079	18.653	32.184	380.247
gene8309	LOC100491968	1.03955	protein_coding	chrNC_030679.1:131012670-131091741:+	gi|512876870|ref|XP_004919148.1|	8772	0	PREDICTED: complement C3-like isoform X1 [Xenopus tropicalis]	gi|847170843|ref|XM_004919091.2|	5795	0	PREDICTED: Xenopus (Silurana) tropicalis complement C3-like (LOC100491968), transcript variant X1, mRNA	Q2UVX4	1598	0	Complement C3	.	.	.	.	pfam07678	A2M_comp	A-macroglobulin complement component. This family includes the complement components region of the alpha-2-macroglobulin family.	GO:0006957|complement activation, alternative pathway;GO:0006958|complement activation, classical pathway;GO:0006631|fatty acid metabolic process;GO:0006954|inflammatory response;GO:0045745|positive regulation of G-protein coupled receptor protein signaling pathway;GO:0010828|positive regulation of glucose transport;GO:0010884|positive regulation of lipid storage;GO:0001934|positive regulation of…	GO:0005615|extracellular space;	GO:0031715|C5L2 anaphylatoxin chemotactic receptor binding;GO:0004866|endopeptidase inhibitor activity;	K03990	C3; complement component 3	0.02942	0.18482	0.041421	106.895	0.244	0.015476	0.104316
gene23000	Col1A2	1.02407	protein_coding	chrNW_016683410.1:35976-71410:+	gi|118404410|ref|NP_001072718.1|	2129	0	collagen alpha-2(I) chain precursor [Xenopus tropicalis]	gi|847135924|ref|XM_012964923.1|	4741	0	PREDICTED: Xenopus (Silurana) tropicalis collagen, type 1, alpha 2 (col1a2), transcript variant X1, mRNA	O42350	133	7.00E-30	Collagen alpha-2(I) chain	.	.	.	.	pfam01410	COLFI	Fibrillar collagen C-terminal domain. Found at C-termini of fibrillar collagens: Ephydatia muelleri procollagen EMF1 alpha, vertebrate collagens alpha(1)III, alpha(1)II, alpha(2)V etc.	.	GO:0005581|collagen trimer;GO:0005578|proteinaceous extracellular matrix;	GO:0005201|extracellular matrix structural constituent;GO:0046872|metal ion binding;	.	.	9.28559	257.429	43.1942	10.2691	410.184	94.7241	662.631
gene8301	C3	1.02365	protein_coding	chrNC_030679.1:130561577-130587377:+	gi|197246359|gb|AAI68633.1|	8682	0	Unknown (protein for IMAGE:7685509), partial [Xenopus tropicalis]	gi|847170837|ref|XM_012953413.1|	5117	0	PREDICTED: Xenopus (Silurana) tropicalis complement component 3 (c3), transcript variant X1, mRNA	Q0ZZJ6	1751	0	A.superbus venom factor 1	.	.	.	.	pfam07678	A2M_comp	A-macroglobulin complement component. This family includes the complement components region of the alpha-2-macroglobulin family.	GO:0006956|complement activation;GO:0006954|inflammatory response;	GO:0005615|extracellular space;	GO:0004866|endopeptidase inhibitor activity;GO:0046872|metal ion binding;	.	.	0.554191	75.2571	26.1765	3105.55	246.589	1.26059	19.5185
gene9266	Igf2	0.996719	protein_coding	chrNC_030680.1:12727882-12768659:+	gi|847116716|ref|XP_012816008.1|	1009	2.00E-122	PREDICTED: insulin-like growth factor II isoform X1 [Xenopus tropicalis]	gi|847116715|ref|XM_012960554.1|	5459	0	PREDICTED: Xenopus (Silurana) tropicalis insulin-like growth factor 2 (igf2), transcript variant X1, mRNA	Q6INW9	363	4.00E-113	Insulin-like growth factor II-B	.	.	.	.	pfam08365	IGF2_C	Insulin-like growth factor II E-peptide. This domain is found at the C-terminal domain of the insulin-like growth factor II (IGF-2, also see pfam00049) in vertebrates and seems to represent the E-peptide.	GO:0030154|cell differentiation;GO:0060323|head morphogenesis;GO:0007399|nervous system development;	GO:0005615|extracellular space;	GO:0008083|growth factor activity;	K13769	IGF2; insulin-like growth factor 2	1.13545	4.35603	1.12326	45.5937	4.36309	0.517058	2.19651
gene18875	Crp.2	0.99353	protein_coding	chrNC_030684.1:100725569-100730594:+	gi|351542161|ref|NP_001011484.2|	1258	4.00E-170	C-reactive protein, pentraxin-related, gene 2 precursor [Xenopus tropicalis]	gi|58332815|ref|NM_001011484.1|	1349	0	Xenopus (Silurana) tropicalis C-reactive protein, pentraxin-related, gene 2 (crp.2), mRNA	P49255	192	3.00E-56	Serum amyloid P-component	.	.	.	.	pfam00354	Pentaxin	Pentaxin family. Pentaxins are also known as pentraxins.	GO:0006953|acute-phase response;GO:0045087|innate immune response;GO:0044869|negative regulation by host of viral exo-alpha-sialidase activity;GO:0044871|negative regulation by host of viral glycoprotein metabolic process;GO:0045656|negative regulation of monocyte differentiation;GO:0046597|negative regulation of viral entry into host cell;	GO:0072562|blood microparticle;GO:0070062|extracellular exosome;GO:0031012|extracellular matrix;GO:0005634|nucleus;	GO:0005509|calcium ion binding;GO:0046790|virion binding;	.	.	0	0.537241	1.2073	743.297	6.15112	0.007773	0.113936
gene14231	Igfbp1	0.989679	protein_coding	chrNC_030682.1:67729412-67734315:+	gi|76780851|ref|NP_001029118.1|	1337	8.00E-178	insulin-like growth factor-binding protein 1 precursor [Xenopus tropicalis]	gi|76780850|ref|NM_001033946.1|	2158	0	Xenopus tropicalis insulin like growth factor binding protein 1 (igfbp1), mRNA	P24591	252	4.00E-76	Insulin-like growth factor-binding protein 1	.	.	.	.	pfam00219	IGFBP	Insulin-like growth factor binding protein.	GO:0001558|regulation of cell growth;GO:0043567|regulation of insulin-like growth factor receptor signaling pathway;	GO:0005615|extracellular space;	GO:0031994|insulin-like growth factor I binding;GO:0031995|insulin-like growth factor II binding;	.	.	0.008745	0.032248	1.90664	89.8982	2.78532	0.009774	0.02125
gene16723	Igf3	0.986993	protein_coding	chrNC_030683.1:103078149-103087709:-	gi|187607225|ref|NP_001120418.1|	564	2.00E-65	insulin-like growth factor 3 [Xenopus tropicalis]	gi|187607224|ref|NM_001126946.1|	2027	0	Xenopus (Silurana) tropicalis insulin-like growth factor 3 (igf3), mRNA	Q90WX8	216	5.00E-65	Insulin-like growth factor III	.	.	.	.	pfam00049	Insulin	Insulin/IGF/Relaxin family. Superfamily includes insulins; relaxins; insulin-like growth factor; and bombyxin. All are secreted regulatory hormones. Disulfide rich, all-alpha fold. Alignment includes B chain, linker (which is processed out of the final product), and A chain.	GO:0048699|generation of neurons;	GO:0005576|extracellular region;	GO:0008083|growth factor activity;	.	.	0.031153	0.579223	3.63773	394.232	0.034425	0.004119	0.080262
gene1095	Angptl4	0.984058	protein_coding	chrNC_030677.1:82447884-82456834:+	gi|301618393|ref|XP_002938598.1|	2191	0	PREDICTED: angiopoietin-related protein 4 [Xenopus tropicalis]	gi|847093596|ref|XM_002938552.3|	2548	0	PREDICTED: Xenopus (Silurana) tropicalis angiopoietin-like 4 (angptl4), mRNA	Q9Z1P8	300	3.00E-91	Angiopoietin-related protein 4	.	.	.	.	pfam00147	Fibrinogen_C	Fibrinogen beta and gamma chains, C-terminal globular domain.	GO:0001525|angiogenesis;GO:0009267|cellular response to starvation;GO:0043066|negative regulation of apoptotic process;GO:2000352|negative regulation of endothelial cell apoptotic process;GO:0051005|negative regulation of lipoprotein lipase activity;GO:0045834|positive regulation of lipid metabolic process;GO:0051260|protein homooligomerization;GO:0001666|response to hypoxia;GO:0070328|triglyceri…	GO:0072562|blood microparticle;GO:0005576|extracellular region;GO:0005615|extracellular space;GO:0005578|proteinaceous extracellular matrix;	GO:0004857|enzyme inhibitor activity;GO:0042802|identical protein binding;	K08767	ANGPTL4, PGAR; angiopoietin-like 4	10.5055	1.99546	17.2875	13.9259	2.32779	1.2848	4.7972
gene21685	Col1A1	0.976101	protein_coding	chrNC_030686.1:13936262-13962423:+	gi|58332412|ref|NP_001011005.1|	1566	0	collagen alpha-1(I) chain precursor [Xenopus tropicalis]	gi|58332411|ref|NM_001011005.1|	5663	0	Xenopus (Silurana) tropicalis collagen, type I, alpha 1 (col1a1), mRNA	Q9YIB4	60.8	1.00E-07	Collagen alpha-1(I) chain	.	.	.	.	pfam01410	COLFI	Fibrillar collagen C-terminal domain. Found at C-termini of fibrillar collagens: Ephydatia muelleri procollagen EMF1 alpha, vertebrate collagens alpha(1)III, alpha(1)II, alpha(2)V etc.	.	GO:0005581|collagen trimer;GO:0005578|proteinaceous extracellular matrix;	GO:0005201|extracellular matrix structural constituent;GO:0046872|metal ion binding;	.	.	5.53909	289.789	50.1503	11.0158	441.811	129.31	796.163
gene18831	Thbs1	0.961501	protein_coding	chrNC_030684.1:98501300-98515014:+	gi|301615580|ref|XP_002937245.1|	5815	0	PREDICTED: thrombospondin-1 [Xenopus tropicalis]	gi|847159617|ref|XM_002937199.3|	5537	0	PREDICTED: Xenopus (Silurana) tropicalis thrombospondin 1 (thbs1), mRNA	P35448	2152	0	Thrombospondin-1	.	.	.	.	pfam05735	TSP_C	Thrombospondin C-terminal region. This region is found at the C-terminus of thrombospondin and related proteins.	GO:0007155|cell adhesion;GO:0006954|inflammatory response;GO:0016525|negative regulation of angiogenesis;GO:0006986|response to unfolded protein;	GO:0005783|endoplasmic reticulum;GO:0005615|extracellular space;GO:0016529|sarcoplasmic reticulum;	GO:0005509|calcium ion binding;GO:0050840|extracellular matrix binding;GO:0008201|heparin binding;	.	.	5.89194	96.225	31.1036	29.1379	151.922	10.3685	64.2196
gene16351	Apoa1	0.943259	protein_coding	chrNC_030683.1:83976728-83980240:-	gi|847143332|ref|XP_012821900.1|	1339	0	PREDICTED: apolipoprotein A-I isoform X1 [Xenopus tropicalis]	gi|847143331|ref|XM_012966446.1|	1177	0	PREDICTED: Xenopus (Silurana) tropicalis apolipoprotein A-I (apoa1), transcript variant X1, mRNA	P32918	205	1.00E-61	Apolipoprotein A-I	.	.	.	.	pfam01442	Apolipoprotein	Apolipoprotein A1/A4/E domain. These proteins contain several 22 residue repeats which form a pair of alpha helices. This family includes: Apolipoprotein A-I. Apolipoprotein A-IV, and Apolipoprotein E.	GO:0008203|cholesterol metabolic process;GO:0006869|lipid transport;GO:0042157|lipoprotein metabolic process;	GO:0034364|high-density lipoprotein particle;	GO:0008289|lipid binding;	K08757	APOA1; apolipoprotein A-I	1.04801	0.332684	7908.38	254.444	1.17463	1.01866	6.56799
gene10728	Tgfbr3	0.932927	protein_coding	chrNC_030680.1:94552854-94677662:+	gi|512835964|ref|XP_004913781.1|	4224	0	PREDICTED: transforming growth factor beta receptor type 3 isoform X1 [Xenopus tropicalis]	gi|847125798|ref|XM_004913724.2|	7692	0	PREDICTED: Xenopus (Silurana) tropicalis transforming growth factor, beta receptor III (tgfbr3), transcript variant X1, mRNA	P35054	487	5.00E-147	Transforming growth factor beta receptor type 3	.	.	.	.	pfam00100	Zona_pellucida	Zona pellucida-like domain.	GO:0030509|BMP signaling pathway;GO:0016049|cell growth;GO:0001837|epithelial to mesenchymal transition;GO:0006955|immune response;GO:0035556|intracellular signal transduction;GO:0051271|negative regulation of cellular component movement;GO:0032354|response to follicle-stimulating hormone;GO:0007165|signal transduction;GO:0007179|transforming growth factor beta receptor signaling pathway;	GO:0009897|external side of plasma membrane;GO:0031012|extracellular matrix;GO:0016021|integral component of membrane;GO:0005622|intracellular;GO:0005578|proteinaceous extracellular matrix;	GO:0015026|coreceptor activity;GO:0005539|glycosaminoglycan binding;GO:0008201|heparin binding;GO:0050431|transforming growth factor beta binding;GO:0070123|transforming growth factor beta receptor activity, type III;GO:0005160|transforming growth factor beta receptor binding;GO:0005024|transforming growth factor beta-activated receptor activity;	K05843	TGFBR3; transforming growth factor, beta receptor III	4.2141	35.45	3.95607	29.152	18.8977	3.51224	8.83195
gene15377	LOC100497148	0.91163	protein_coding	chrNC_030683.1:13590670-13596594:+	gi|512851585|ref|XP_002932704.2|	901	5.00E-120	PREDICTED: hemagglutinin/amebocyte aggregation factor-like isoform X1 [Xenopus tropicalis]	gi|847152000|ref|XM_002932658.3|	703	0	PREDICTED: Xenopus (Silurana) tropicalis hemagglutinin/amebocyte aggregation factor-like (LOC100497148), transcript variant X1, mRNA	Q01528	80.9	3.00E-17	Hemagglutinin/amebocyte aggregation factor	.	.	.	.	pfam14704	DERM	Dermatopontin. Members of this family mediate cell adhesion via cell surface integrin binding. They also induce haemagglutination and aggregation of amebocytes.	.	GO:0005576|extracellular region;	.	.	.	0.016112	0.172285	0.11905	41.7672	0.290248	0.077799	0.120442
gene17635	Apln	0.897868	protein_coding	chrNC_030684.1:31211154-31225290:+	gi|284413797|ref|NP_001165146.1|	311	1.00E-31	apelin preproprotein [Xenopus tropicalis]	gi|284413796|ref|NM_001171675.1|	1206	0	Xenopus (Silurana) tropicalis apelin (apln), mRNA	.	.	.	.	.	.	.	.	pfam15360	Apelin	APJ endogenous ligand. Apelin is among the most potent stimulators of cardiac contractility known. The apelin-APJ signaling pathway is an important novel mediator of cardiovascular control. Apelin is an adipokine secreted by adipocytes where it is co-expressed with apelin receptor (APJ) in adipocytes. It suppresses adipogenesis through MAPK kinase/ERK dependent pathways and prevents lipid droplet…	.	.	.	.	.	13.0381	6.86348	1.65724	56.1368	168.874	48.2589	4.61131
gene2111	Pla2G1B	0.798029	protein_coding	chrNC_030677.1:143089662-143092990:-	gi|187607822|ref|NP_001120440.1|	567	2.00E-71	phospholipase A2 group IB precursor [Xenopus tropicalis]	gi|187607821|ref|NM_001126968.1|	454	0	Xenopus tropicalis phospholipase A2 group IB (pla2g1b), mRNA	P00592	163	1.00E-49	Phospholipase A2, major isoenzyme	.	.	.	.	pfam00068	Phospholip_A2_1	Phospholipase A2. Phospholipase A2 releases fatty acids from the second carbon group of glycerol. Perhaps the best known members are secreted snake venoms, but also found in secreted pancreatic and membrane-associated forms. Structure is all-alpha, with two core disulfide-linked helices and a calcium-binding loop. This alignment represents the major family of PLA2s. A second minor family, defined…	GO:0000187|activation of MAPK activity;GO:0032869|cellular response to insulin stimulus;GO:0006633|fatty acid biosynthetic process;GO:0015758|glucose transport;GO:0032637|interleukin-8 production;GO:0035556|intracellular signal transduction;GO:0019370|leukotriene biosynthetic process;GO:0016042|lipid catabolic process;GO:0030593|neutrophil chemotaxis;GO:0002446|neutrophil mediated immunity;GO:000…	GO:0009986|cell surface;GO:0005576|extracellular region;GO:0005622|intracellular;	GO:0032052|bile acid binding;GO:0005509|calcium ion binding;GO:0004623|phospholipase A2 activity;GO:0005102|receptor binding;	K01047	PLA2G, SPLA2; secretory phospholipase A2 [EC:3.1.1.4]	0.004592	0	0.182488	48.8748	0.166727	0	0.005289

## Sheet: liver x heart
Gene_id	GeneName	Ssec	Biotype	Position	NR:Seq-id	NR:Score	NR:Evalue	NR:Description	NT:Seq-id	NT:Score	NT:Evalue	NT:Description	Uniprot:UniProtKB-AC	Uniprot:Score	Uniprot:Evalue	Uniprot:Description	COG:gene	COG:Score	COG:Eval	COG:num	Pfam:pfam_ID	Pfam:pfam_Name	Pfam:pfam_Description	GO:biological_process	GO:cellular_component	GO:molecular_function	KEGG:KO	KEGG:Description	brain	heart	intestine	liver	lung	muscle	skin
gene15662	LOC101733634	1.51146	protein_coding	chrNC_030683.1:32196004-32205067:+	gi|512852418|ref|XP_004915979.1|	590	4.00E-75	PREDICTED: beta-microseminoprotein-like isoform X2 [Xenopus tropicalis]	gi|847147041|ref|XM_012966838.1|	647	0	PREDICTED: Xenopus (Silurana) tropicalis beta-microseminoprotein-like (LOC101733634), transcript variant X1, mRNA	O02826	86.3	6.00E-20	Beta-microseminoprotein	.	.	.	.	pfam05825	PSP94	Beta-microseminoprotein (PSP-94). This family consists of the mammalian specific protein beta-microseminoprotein. Prostatic secretory protein of 94 amino acids (PSP94), also called beta-microseminoprotein, is a small, nonglycosylated protein, rich in cysteine residues. It was first isolated as a major protein from human seminal plasma. The exact function of this protein is unknown.	.	GO:0005576|extracellular region;	.	.	.	0	16.8099	8.80373	94.508	22.4383	3.90831	26.2079
gene21732	Mmp9	1.41471	protein_coding	chrNC_030686.1:16277622-16285966:-	gi|55742210|ref|NP_001006843.1|	3456	0	matrix metallopeptidase 9 precursor [Xenopus tropicalis]	gi|55742209|ref|NM_001006842.1|	2715	0	Xenopus (Silurana) tropicalis matrix metallopeptidase 9 (mmp9), mRNA	O18733	754	0	Matrix metalloproteinase-9	.	.	.	.	pfam00413	Peptidase_M10	Matrixin. The members of this family are enzymes that cleave peptides. These proteases require zinc for catalysis.	GO:0030574|collagen catabolic process;GO:0050900|leukocyte migration;GO:0001503|ossification;GO:0006508|proteolysis;	GO:0005615|extracellular space;GO:0005578|proteinaceous extracellular matrix;	GO:0004222|metalloendopeptidase activity;GO:0008270|zinc ion binding;	.	.	6.89595	97.3882	21.3523	287.586	438.894	16.4243	166.938
gene2549	Avd	1.41088	protein_coding	chrNC_030677.1:167889684-167894046:+	gi|163915287|ref|NP_001106405.1|	713	1.00E-92	avidin precursor [Xenopus tropicalis]	gi|163915286|ref|NM_001112934.1|	664	0	Xenopus (Silurana) tropicalis avidin (avd), mRNA	P02701	144	2.00E-41	Avidin	.	.	.	.	pfam01382	Avidin	Avidin family.	GO:0019731|antibacterial humoral response;	GO:0005576|extracellular region;	GO:0009374|biotin binding;	.	.	0.816937	8.39626	6.09243	14.5114	115.236	6.48154	41.171
gene16723	Igf3	1.37313	protein_coding	chrNC_030683.1:103078149-103087709:-	gi|187607225|ref|NP_001120418.1|	564	2.00E-65	insulin-like growth factor 3 [Xenopus tropicalis]	gi|187607224|ref|NM_001126946.1|	2027	0	Xenopus (Silurana) tropicalis insulin-like growth factor 3 (igf3), mRNA	Q90WX8	216	5.00E-65	Insulin-like growth factor III	.	.	.	.	pfam00049	Insulin	Insulin/IGF/Relaxin family. Superfamily includes insulins; relaxins; insulin-like growth factor; and bombyxin. All are secreted regulatory hormones. Disulfide rich, all-alpha fold. Alignment includes B chain, linker (which is processed out of the final product), and A chain.	GO:0048699|generation of neurons;	GO:0005576|extracellular region;	GO:0008083|growth factor activity;	.	.	0.031153	0.579223	3.63773	394.232	0.034425	0.004119	0.080262
gene6045	Leap2	1.34289	protein_coding	chrNC_030679.1:28336829-28341110:-	gi|163915061|ref|NP_001106385.1|	402	3.00E-48	liver-expressed antimicrobial peptide 2 precursor [Xenopus tropicalis]	gi|163915060|ref|NM_001112914.1|	378	0	Xenopus (Silurana) tropicalis liver expressed antimicrobial peptide 2 (leap2), mRNA	Q969E1	76.6	1.00E-17	Liver-expressed antimicrobial peptide 2	.	.	.	.	pfam07359	LEAP-2	Liver-expressed antimicrobial peptide 2 precursor (LEAP-2). This family consists of several mammalian liver-expressed antimicrobial peptide 2 (LEAP-2) sequences. LEAP-2 is a cysteine-rich, and cationic protein. LEAP-2 contains a core structure with two disulfide bonds formed by cysteine residues in relative 1-3 and 2-4 positions. LEAP-2 is synthesized as a 77-residue precursor, which is predomina…	GO:0042742|defense response to bacterium;	GO:0005576|extracellular region;	.	.	.	0.569907	0.930183	684.823	226.013	0.822384	12.0111	1.67189
gene6228	Igf1	1.30939	protein_coding	chrNC_030679.1:39667842-39729794:-	gi|301614806|ref|XP_002936875.1|	755	1.00E-95	PREDICTED: insulin-like growth factor I [Xenopus tropicalis]	gi|847113704|ref|XM_002936829.3|	1307	0	PREDICTED: Xenopus (Silurana) tropicalis insulin-like growth factor 1 (somatomedin C) (igf1), mRNA	P16501	275	2.00E-89	Insulin-like growth factor I-A	.	.	.	.	pfam00049	Insulin	Insulin/IGF/Relaxin family. Superfamily includes insulins; relaxins; insulin-like growth factor; and bombyxin. All are secreted regulatory hormones. Disulfide rich, all-alpha fold. Alignment includes B chain, linker (which is processed out of the final product), and A chain.	GO:0060323|head morphogenesis;GO:0007275|multicellular organism development;GO:0043066|negative regulation of apoptotic process;GO:0090201|negative regulation of release of cytochrome c from mitochondria;GO:0030178|negative regulation of Wnt signaling pathway;	GO:0005576|extracellular region;GO:0005615|extracellular space;	GO:0008083|growth factor activity;	K05459	IGF1; insulin-like growth factor 1	1.56444	3.56714	0.094957	15.3521	0.29766	0.617959	1.46822
gene22523	Igfbp4	1.26831	protein_coding	chrNW_016683386.1:860049-892765:+	gi|512874129|ref|XP_002942630.2|	1291	6.00E-174	PREDICTED: insulin-like growth factor-binding protein 4 [Xenopus tropicalis]	gi|847169583|ref|XM_002942584.3|	1554	0	PREDICTED: Xenopus (Silurana) tropicalis insulin-like growth factor binding protein 4 (igfbp4), mRNA	P24854	282	8.00E-90	Insulin-like growth factor-binding protein 4	.	.	.	.	pfam00219	IGFBP	Insulin-like growth factor binding protein.	GO:0001558|regulation of cell growth;GO:0043567|regulation of insulin-like growth factor receptor signaling pathway;	GO:0005615|extracellular space;	GO:0031994|insulin-like growth factor I binding;GO:0031995|insulin-like growth factor II binding;	.	.	2.9888	7.50911	4.92623	128.545	5.26448	1.65508	4.67349
gene8301	C3	1.22783	protein_coding	chrNC_030679.1:130561577-130587377:+	gi|197246359|gb|AAI68633.1|	8682	0	Unknown (protein for IMAGE:7685509), partial [Xenopus tropicalis]	gi|847170837|ref|XM_012953413.1|	5117	0	PREDICTED: Xenopus (Silurana) tropicalis complement component 3 (c3), transcript variant X1, mRNA	Q0ZZJ6	1751	0	A.superbus venom factor 1	.	.	.	.	pfam07678	A2M_comp	A-macroglobulin complement component. This family includes the complement components region of the alpha-2-macroglobulin family.	GO:0006956|complement activation;GO:0006954|inflammatory response;	GO:0005615|extracellular space;	GO:0004866|endopeptidase inhibitor activity;GO:0046872|metal ion binding;	.	.	0.554191	75.2571	26.1765	3105.55	246.589	1.26059	19.5185
gene8306	LOC100170611	1.21691	protein_coding	chrNC_030679.1:130810950-130842270:+	gi|512876862|ref|XP_002940096.2|	8809	0	PREDICTED: A.superbus venom factor 1 [Xenopus tropicalis]	gi|847170842|ref|XM_002940050.3|	5510	0	PREDICTED: Xenopus (Silurana) tropicalis A.superbus venom factor 1 (LOC100170611), mRNA	Q01833	1455	0	Complement C3	.	.	.	.	pfam07678	A2M_comp	A-macroglobulin complement component. This family includes the complement components region of the alpha-2-macroglobulin family.	GO:0006957|complement activation, alternative pathway;GO:0006958|complement activation, classical pathway;GO:0006954|inflammatory response;	GO:0005615|extracellular space;	GO:0004866|endopeptidase inhibitor activity;	.	.	0.042605	3.02596	0.825993	42.4653	13.65	0.020202	0.997293
gene17635	Apln	1.20327	protein_coding	chrNC_030684.1:31211154-31225290:+	gi|284413797|ref|NP_001165146.1|	311	1.00E-31	apelin preproprotein [Xenopus tropicalis]	gi|284413796|ref|NM_001171675.1|	1206	0	Xenopus (Silurana) tropicalis apelin (apln), mRNA	.	.	.	.	.	.	.	.	pfam15360	Apelin	APJ endogenous ligand. Apelin is among the most potent stimulators of cardiac contractility known. The apelin-APJ signaling pathway is an important novel mediator of cardiovascular control. Apelin is an adipokine secreted by adipocytes where it is co-expressed with apelin receptor (APJ) in adipocytes. It suppresses adipogenesis through MAPK kinase/ERK dependent pathways and prevents lipid droplet…	.	.	.	.	.	13.0381	6.86348	1.65724	56.1368	168.874	48.2589	4.61131
gene18044	Cfb	1.20322	protein_coding	chrNC_030684.1:53744892-53777706:-	gi|512861354|ref|XP_002943021.2|	3444	0	PREDICTED: complement factor B-like [Xenopus tropicalis]	gi|847158885|ref|XM_002942975.3|	3130	0	PREDICTED: Xenopus (Silurana) tropicalis complement factor B-like (LOC100491419), mRNA	P04186	448	3.00E-141	Complement factor B	.	.	.	.	pfam00092	VWA	von Willebrand factor type A domain.	GO:0008283|cell proliferation;GO:0006957|complement activation, alternative pathway;	GO:0072562|blood microparticle;GO:0070062|extracellular exosome;GO:0005615|extracellular space;	GO:0004252|serine-type endopeptidase activity;	K01335	CFB; component factor B [EC:3.4.21.47]	5.41175	18.7138	16.242	858.613	182.967	0.96698	8.2563
gene1095	Angptl4	1.19883	protein_coding	chrNC_030677.1:82447884-82456834:+	gi|301618393|ref|XP_002938598.1|	2191	0	PREDICTED: angiopoietin-related protein 4 [Xenopus tropicalis]	gi|847093596|ref|XM_002938552.3|	2548	0	PREDICTED: Xenopus (Silurana) tropicalis angiopoietin-like 4 (angptl4), mRNA	Q9Z1P8	300	3.00E-91	Angiopoietin-related protein 4	.	.	.	.	pfam00147	Fibrinogen_C	Fibrinogen beta and gamma chains, C-terminal globular domain.	GO:0001525|angiogenesis;GO:0009267|cellular response to starvation;GO:0043066|negative regulation of apoptotic process;GO:2000352|negative regulation of endothelial cell apoptotic process;GO:0051005|negative regulation of lipoprotein lipase activity;GO:0045834|positive regulation of lipid metabolic process;GO:0051260|protein homooligomerization;GO:0001666|response to hypoxia;GO:0070328|triglyceri…	GO:0072562|blood microparticle;GO:0005576|extracellular region;GO:0005615|extracellular space;GO:0005578|proteinaceous extracellular matrix;	GO:0004857|enzyme inhibitor activity;GO:0042802|identical protein binding;	K08767	ANGPTL4, PGAR; angiopoietin-like 4	10.5055	1.99546	17.2875	13.9259	2.32779	1.2848	4.7972
gene13613	LOC101732593	1.18862	protein_coding	chrNC_030682.1:4869522-4872931:-	gi|512849524|ref|XP_004915576.1|	774	7.00E-102	PREDICTED: cathelicidin-related peptide Oh-Cath-like [Xenopus tropicalis]	gi|847136883|ref|XM_004915519.2|	633	0	PREDICTED: Xenopus (Silurana) tropicalis cathelicidin-related peptide Oh-Cath-like (LOC101732593), mRNA	.	.	.	.	.	.	.	.	pfam00666	Cathelicidins	Cathelicidin. A novel protein family, showing a conserved proregion and a variable carboxyl-terminal antimicrobial domain. This region shows similarity to cystatins.	.	.	.	.	.	1.92193	18.6607	7.96607	53.4531	110.718	5.12862	31.6388
gene9266	Igf2	1.16388	protein_coding	chrNC_030680.1:12727882-12768659:+	gi|847116716|ref|XP_012816008.1|	1009	2.00E-122	PREDICTED: insulin-like growth factor II isoform X1 [Xenopus tropicalis]	gi|847116715|ref|XM_012960554.1|	5459	0	PREDICTED: Xenopus (Silurana) tropicalis insulin-like growth factor 2 (igf2), transcript variant X1, mRNA	Q6INW9	363	4.00E-113	Insulin-like growth factor II-B	.	.	.	.	pfam08365	IGF2_C	Insulin-like growth factor II E-peptide. This domain is found at the C-terminal domain of the insulin-like growth factor II (IGF-2, also see pfam00049) in vertebrates and seems to represent the E-peptide.	GO:0030154|cell differentiation;GO:0060323|head morphogenesis;GO:0007399|nervous system development;	GO:0005615|extracellular space;	GO:0008083|growth factor activity;	K13769	IGF2; insulin-like growth factor 2	1.13545	4.35603	1.12326	45.5937	4.36309	0.517058	2.19651
gene8309	LOC100491968	1.12745	protein_coding	chrNC_030679.1:131012670-131091741:+	gi|512876870|ref|XP_004919148.1|	8772	0	PREDICTED: complement C3-like isoform X1 [Xenopus tropicalis]	gi|847170843|ref|XM_004919091.2|	5795	0	PREDICTED: Xenopus (Silurana) tropicalis complement C3-like (LOC100491968), transcript variant X1, mRNA	Q2UVX4	1598	0	Complement C3	.	.	.	.	pfam07678	A2M_comp	A-macroglobulin complement component. This family includes the complement components region of the alpha-2-macroglobulin family.	GO:0006957|complement activation, alternative pathway;GO:0006958|complement activation, classical pathway;GO:0006631|fatty acid metabolic process;GO:0006954|inflammatory response;GO:0045745|positive regulation of G-protein coupled receptor protein signaling pathway;GO:0010828|positive regulation of glucose transport;GO:0010884|positive regulation of lipid storage;GO:0001934|positive regulation of…	GO:0005615|extracellular space;	GO:0031715|C5L2 anaphylatoxin chemotactic receptor binding;GO:0004866|endopeptidase inhibitor activity;	K03990	C3; complement component 3	0.02942	0.18482	0.041421	106.895	0.244	0.015476	0.104316
gene5465	Mmp7	1.10888	protein_coding	chrNC_030678.1:158915558-158922203:-	gi|52346000|ref|NP_001005043.1|	1387	0	matrix metallopeptidase 7 precursor [Xenopus tropicalis]	gi|52345999|ref|NM_001005043.1|	956	0	Xenopus (Silurana) tropicalis matrix metallopeptidase 7 (mmp7), mRNA	P45452	298	1.00E-95	Collagenase 3	.	.	.	.	pfam00413	Peptidase_M10	Matrixin. The members of this family are enzymes that cleave peptides. These proteases require zinc for catalysis.	GO:0030282|bone mineralization;GO:0060349|bone morphogenesis;GO:0044267|cellular protein metabolic process;GO:0030574|collagen catabolic process;GO:0001958|endochondral ossification;GO:0022617|extracellular matrix disassembly;GO:0003417|growth plate cartilage development;GO:0006508|proteolysis;	GO:0005576|extracellular region;GO:0005615|extracellular space;GO:0005578|proteinaceous extracellular matrix;	GO:0005509|calcium ion binding;GO:0005518|collagen binding;GO:0004222|metalloendopeptidase activity;GO:0004252|serine-type endopeptidase activity;GO:0008270|zinc ion binding;	K07994	MMP13; matrix metalloproteinase-13 (collagenase 3) [EC:3.4.24.-]	9.83353	115.829	21.5645	326.611	572.526	22.9344	223.982
gene2111	Pla2G1B	1.10146	protein_coding	chrNC_030677.1:143089662-143092990:-	gi|187607822|ref|NP_001120440.1|	567	2.00E-71	phospholipase A2 group IB precursor [Xenopus tropicalis]	gi|187607821|ref|NM_001126968.1|	454	0	Xenopus tropicalis phospholipase A2 group IB (pla2g1b), mRNA	P00592	163	1.00E-49	Phospholipase A2, major isoenzyme	.	.	.	.	pfam00068	Phospholip_A2_1	Phospholipase A2. Phospholipase A2 releases fatty acids from the second carbon group of glycerol. Perhaps the best known members are secreted snake venoms, but also found in secreted pancreatic and membrane-associated forms. Structure is all-alpha, with two core disulfide-linked helices and a calcium-binding loop. This alignment represents the major family of PLA2s. A second minor family, defined…	GO:0000187|activation of MAPK activity;GO:0032869|cellular response to insulin stimulus;GO:0006633|fatty acid biosynthetic process;GO:0015758|glucose transport;GO:0032637|interleukin-8 production;GO:0035556|intracellular signal transduction;GO:0019370|leukotriene biosynthetic process;GO:0016042|lipid catabolic process;GO:0030593|neutrophil chemotaxis;GO:0002446|neutrophil mediated immunity;GO:000…	GO:0009986|cell surface;GO:0005576|extracellular region;GO:0005622|intracellular;	GO:0032052|bile acid binding;GO:0005509|calcium ion binding;GO:0004623|phospholipase A2 activity;GO:0005102|receptor binding;	K01047	PLA2G, SPLA2; secretory phospholipase A2 [EC:3.1.1.4]	0.004592	0	0.182488	48.8748	0.166727	0	0.005289
gene18875	Crp.2	1.07119	protein_coding	chrNC_030684.1:100725569-100730594:+	gi|351542161|ref|NP_001011484.2|	1258	4.00E-170	C-reactive protein, pentraxin-related, gene 2 precursor [Xenopus tropicalis]	gi|58332815|ref|NM_001011484.1|	1349	0	Xenopus (Silurana) tropicalis C-reactive protein, pentraxin-related, gene 2 (crp.2), mRNA	P49255	192	3.00E-56	Serum amyloid P-component	.	.	.	.	pfam00354	Pentaxin	Pentaxin family. Pentaxins are also known as pentraxins.	GO:0006953|acute-phase response;GO:0045087|innate immune response;GO:0044869|negative regulation by host of viral exo-alpha-sialidase activity;GO:0044871|negative regulation by host of viral glycoprotein metabolic process;GO:0045656|negative regulation of monocyte differentiation;GO:0046597|negative regulation of viral entry into host cell;	GO:0072562|blood microparticle;GO:0070062|extracellular exosome;GO:0031012|extracellular matrix;GO:0005634|nucleus;	GO:0005509|calcium ion binding;GO:0046790|virion binding;	.	.	0	0.537241	1.2073	743.297	6.15112	0.007773	0.113936
gene16681	Apoe	1.05326	protein_coding	chrNC_030683.1:101372175-101377797:+	gi|49522289|gb|AAH75258.1|	1238	1.00E-164	apoe protein, partial [Xenopus tropicalis]	gi|847105036|ref|XM_002941039.3|	1749	0	PREDICTED: Xenopus (Silurana) tropicalis apolipoprotein E (apoe), transcript variant X4, mRNA	O42364	132	3.00E-33	Apolipoprotein Eb	.	.	.	.	pfam01442	Apolipoprotein	Apolipoprotein A1/A4/E domain. These proteins contain several 22 residue repeats which form a pair of alpha helices. This family includes: Apolipoprotein A-I. Apolipoprotein A-IV, and Apolipoprotein E.	GO:0006695|cholesterol biosynthetic process;GO:0006707|cholesterol catabolic process;GO:0033344|cholesterol efflux;GO:0042632|cholesterol homeostasis;GO:0034380|high-density lipoprotein particle assembly;GO:0042159|lipoprotein catabolic process;GO:0043524|negative regulation of neuron apoptotic process;GO:0031102|neuron projection regeneration;GO:0033700|phospholipid efflux;GO:0010873|positive re…	GO:0072562|blood microparticle;GO:0042627|chylomicron;GO:0034364|high-density lipoprotein particle;GO:0034363|intermediate-density lipoprotein particle;	GO:0001540|amyloid-beta binding;GO:0015485|cholesterol binding;GO:0017127|cholesterol transporter activity;GO:0050750|low-density lipoprotein particle receptor binding;GO:0060228|phosphatidylcholine-sterol O-acyltransferase activator activity;GO:0005543|phospholipid binding;GO:0070326|very-low-density lipoprotein particle receptor binding;	K04524	APOE; apolipoprotein E	159.626	11.1783	2471.25	74.0402	37.7662	10.9364	42.0941
gene15377	LOC100497148	1.01777	protein_coding	chrNC_030683.1:13590670-13596594:+	gi|512851585|ref|XP_002932704.2|	901	5.00E-120	PREDICTED: hemagglutinin/amebocyte aggregation factor-like isoform X1 [Xenopus tropicalis]	gi|847152000|ref|XM_002932658.3|	703	0	PREDICTED: Xenopus (Silurana) tropicalis hemagglutinin/amebocyte aggregation factor-like (LOC100497148), transcript variant X1, mRNA	Q01528	80.9	3.00E-17	Hemagglutinin/amebocyte aggregation factor	.	.	.	.	pfam14704	DERM	Dermatopontin. Members of this family mediate cell adhesion via cell surface integrin binding. They also induce haemagglutination and aggregation of amebocytes.	.	GO:0005576|extracellular region;	.	.	.	0.016112	0.172285	0.11905	41.7672	0.290248	0.077799	0.120442
gene11151	Manf	0.996937	protein_coding	chrNC_030680.1:116916095-116919410:-	gi|89273839|emb|CAJ81501.1|	901	4.00E-119	arginine-rich, mutated in early stage tumors, partial [Xenopus tropicalis]	gi|77681990|ref|NM_001016425.2|	961	0	Xenopus (Silurana) tropicalis mesencephalic astrocyte-derived neurotrophic factor (manf), mRNA	P80513	249	7.00E-81	Mesencephalic astrocyte-derived neurotrophic factor	.	.	.	.	pfam10208	Armet	Degradation arginine-rich protein for mis-folding. This is a family of small proteins of approximately 170 residues which contain four di-sulfide bridges that are highly conserved from nematodes to humans. Armet is a soluble protein resident in the endoplasmic reticulum and induced by ER stress. It appears to be involved with dealing with mis-folded proteins in the ER, thus in quality control of …	GO:0071542|dopaminergic neuron differentiation;GO:0031175|neuron projection development;GO:0006986|response to unfolded protein;	GO:0005783|endoplasmic reticulum;GO:0005615|extracellular space;	.	.	.	25.0229	15.7722	24.881	16.1657	25.6794	3.87254	42.6332
gene6691	Cpa1	0.995008	protein_coding	chrNC_030679.1:77091608-77102119:+	gi|166795997|ref|NP_001107681.1|	2185	0	carboxypeptidase A1 precursor [Xenopus tropicalis]	gi|166795996|ref|NM_001114209.1|	1311	0	Xenopus tropicalis carboxypeptidase A1 (cpa1), mRNA	P00730	575	0	Carboxypeptidase A1	YHR132c	162	1.00E-43	COG2866	pfam00246	Peptidase_M14	Zinc carboxypeptidase.	.	GO:0005615|extracellular space;	GO:0004181|metallocarboxypeptidase activity;GO:0008270|zinc ion binding;	K08779	CPA1; carboxypeptidase A1 [EC:3.4.17.1]	0.163268	0	0.102784	132.765	0.055483	0	0.040492
gene16351	Apoa1	0.93722	protein_coding	chrNC_030683.1:83976728-83980240:-	gi|847143332|ref|XP_012821900.1|	1339	0	PREDICTED: apolipoprotein A-I isoform X1 [Xenopus tropicalis]	gi|847143331|ref|XM_012966446.1|	1177	0	PREDICTED: Xenopus (Silurana) tropicalis apolipoprotein A-I (apoa1), transcript variant X1, mRNA	P32918	205	1.00E-61	Apolipoprotein A-I	.	.	.	.	pfam01442	Apolipoprotein	Apolipoprotein A1/A4/E domain. These proteins contain several 22 residue repeats which form a pair of alpha helices. This family includes: Apolipoprotein A-I. Apolipoprotein A-IV, and Apolipoprotein E.	GO:0008203|cholesterol metabolic process;GO:0006869|lipid transport;GO:0042157|lipoprotein metabolic process;	GO:0034364|high-density lipoprotein particle;	GO:0008289|lipid binding;	K08757	APOA1; apolipoprotein A-I	1.04801	0.332684	7908.38	254.444	1.17463	1.01866	6.56799
gene3968	Clps	0.922159	protein_coding	chrNC_030678.1:61379375-61397636:-	gi|166157775|ref|NP_001107327.1|	523	3.00E-65	colipase precursor [Xenopus tropicalis]	gi|166157774|ref|NM_001113855.1|	514	0	Xenopus tropicalis colipase (clps), mRNA	A9JSD6	206	1.00E-66	Colipase	.	.	.	.	pfam02740	Colipase_C	Colipase, C-terminal domain. SCOP reports duplication of common fold with Colipase N-terminal domain.	GO:0007586|digestion;GO:0016042|lipid catabolic process;	GO:0005576|extracellular region;	GO:0008047|enzyme activator activity;	K14460	CLPS; colipase	0.544892	0.146711	0.093105	11.4509	0.019534	0.121296	0
gene14231	Igfbp1	0.801855	protein_coding	chrNC_030682.1:67729412-67734315:+	gi|76780851|ref|NP_001029118.1|	1337	8.00E-178	insulin-like growth factor-binding protein 1 precursor [Xenopus tropicalis]	gi|76780850|ref|NM_001033946.1|	2158	0	Xenopus tropicalis insulin like growth factor binding protein 1 (igfbp1), mRNA	P24591	252	4.00E-76	Insulin-like growth factor-binding protein 1	.	.	.	.	pfam00219	IGFBP	Insulin-like growth factor binding protein.	GO:0001558|regulation of cell growth;GO:0043567|regulation of insulin-like growth factor receptor signaling pathway;	GO:0005615|extracellular space;	GO:0031994|insulin-like growth factor I binding;GO:0031995|insulin-like growth factor II binding;	.	.	0.008745	0.032248	1.90664	89.8982	2.78532	0.009774	0.02125

## Sheet: liver x lung
Gene_id	GeneName	Ssec	Biotype	Position	NR:Seq-id	NR:Score	NR:Evalue	NR:Description	NT:Seq-id	NT:Score	NT:Evalue	NT:Description	Uniprot:UniProtKB-AC	Uniprot:Score	Uniprot:Evalue	Uniprot:Description	COG:gene	COG:Score	COG:Eval	COG:num	Pfam:pfam_ID	Pfam:pfam_Name	Pfam:pfam_Description	GO:biological_process	GO:cellular_component	GO:molecular_function	KEGG:KO	KEGG:Description	brain	heart	intestine	liver	lung	muscle	skin
gene16723	Igf3	1.70414	protein_coding	chrNC_030683.1:103078149-103087709:-	gi|187607225|ref|NP_001120418.1|	564	2.00E-65	insulin-like growth factor 3 [Xenopus tropicalis]	gi|187607224|ref|NM_001126946.1|	2027	0	Xenopus (Silurana) tropicalis insulin-like growth factor 3 (igf3), mRNA	Q90WX8	216	5.00E-65	Insulin-like growth factor III	.	.	.	.	pfam00049	Insulin	Insulin/IGF/Relaxin family. Superfamily includes insulins; relaxins; insulin-like growth factor; and bombyxin. All are secreted regulatory hormones. Disulfide rich, all-alpha fold. Alignment includes B chain, linker (which is processed out of the final product), and A chain.	GO:0048699|generation of neurons;	GO:0005576|extracellular region;	GO:0008083|growth factor activity;	.	.	0.031153	0.579223	3.63773	394.232	0.034425	0.004119	0.080262
gene15662	LOC101733634	1.69431	protein_coding	chrNC_030683.1:32196004-32205067:+	gi|512852418|ref|XP_004915979.1|	590	4.00E-75	PREDICTED: beta-microseminoprotein-like isoform X2 [Xenopus tropicalis]	gi|847147041|ref|XM_012966838.1|	647	0	PREDICTED: Xenopus (Silurana) tropicalis beta-microseminoprotein-like (LOC101733634), transcript variant X1, mRNA	O02826	86.3	6.00E-20	Beta-microseminoprotein	.	.	.	.	pfam05825	PSP94	Beta-microseminoprotein (PSP-94). This family consists of the mammalian specific protein beta-microseminoprotein. Prostatic secretory protein of 94 amino acids (PSP94), also called beta-microseminoprotein, is a small, nonglycosylated protein, rich in cysteine residues. It was first isolated as a major protein from human seminal plasma. The exact function of this protein is unknown.	.	GO:0005576|extracellular region;	.	.	.	0	16.8099	8.80373	94.508	22.4383	3.90831	26.2079
gene10728	Tgfbr3	1.63612	protein_coding	chrNC_030680.1:94552854-94677662:+	gi|512835964|ref|XP_004913781.1|	4224	0	PREDICTED: transforming growth factor beta receptor type 3 isoform X1 [Xenopus tropicalis]	gi|847125798|ref|XM_004913724.2|	7692	0	PREDICTED: Xenopus (Silurana) tropicalis transforming growth factor, beta receptor III (tgfbr3), transcript variant X1, mRNA	P35054	487	5.00E-147	Transforming growth factor beta receptor type 3	.	.	.	.	pfam00100	Zona_pellucida	Zona pellucida-like domain.	GO:0030509|BMP signaling pathway;GO:0016049|cell growth;GO:0001837|epithelial to mesenchymal transition;GO:0006955|immune response;GO:0035556|intracellular signal transduction;GO:0051271|negative regulation of cellular component movement;GO:0032354|response to follicle-stimulating hormone;GO:0007165|signal transduction;GO:0007179|transforming growth factor beta receptor signaling pathway;	GO:0009897|external side of plasma membrane;GO:0031012|extracellular matrix;GO:0016021|integral component of membrane;GO:0005622|intracellular;GO:0005578|proteinaceous extracellular matrix;	GO:0015026|coreceptor activity;GO:0005539|glycosaminoglycan binding;GO:0008201|heparin binding;GO:0050431|transforming growth factor beta binding;GO:0070123|transforming growth factor beta receptor activity, type III;GO:0005160|transforming growth factor beta receptor binding;GO:0005024|transforming growth factor beta-activated receptor activity;	K05843	TGFBR3; transforming growth factor, beta receptor III	4.2141	35.45	3.95607	29.152	18.8977	3.51224	8.83195
gene6228	Igf1	1.56489	protein_coding	chrNC_030679.1:39667842-39729794:-	gi|301614806|ref|XP_002936875.1|	755	1.00E-95	PREDICTED: insulin-like growth factor I [Xenopus tropicalis]	gi|847113704|ref|XM_002936829.3|	1307	0	PREDICTED: Xenopus (Silurana) tropicalis insulin-like growth factor 1 (somatomedin C) (igf1), mRNA	P16501	275	2.00E-89	Insulin-like growth factor I-A	.	.	.	.	pfam00049	Insulin	Insulin/IGF/Relaxin family. Superfamily includes insulins; relaxins; insulin-like growth factor; and bombyxin. All are secreted regulatory hormones. Disulfide rich, all-alpha fold. Alignment includes B chain, linker (which is processed out of the final product), and A chain.	GO:0060323|head morphogenesis;GO:0007275|multicellular organism development;GO:0043066|negative regulation of apoptotic process;GO:0090201|negative regulation of release of cytochrome c from mitochondria;GO:0030178|negative regulation of Wnt signaling pathway;	GO:0005576|extracellular region;GO:0005615|extracellular space;	GO:0008083|growth factor activity;	K05459	IGF1; insulin-like growth factor 1	1.56444	3.56714	0.094957	15.3521	0.29766	0.617959	1.46822
gene1095	Angptl4	1.48444	protein_coding	chrNC_030677.1:82447884-82456834:+	gi|301618393|ref|XP_002938598.1|	2191	0	PREDICTED: angiopoietin-related protein 4 [Xenopus tropicalis]	gi|847093596|ref|XM_002938552.3|	2548	0	PREDICTED: Xenopus (Silurana) tropicalis angiopoietin-like 4 (angptl4), mRNA	Q9Z1P8	300	3.00E-91	Angiopoietin-related protein 4	.	.	.	.	pfam00147	Fibrinogen_C	Fibrinogen beta and gamma chains, C-terminal globular domain.	GO:0001525|angiogenesis;GO:0009267|cellular response to starvation;GO:0043066|negative regulation of apoptotic process;GO:2000352|negative regulation of endothelial cell apoptotic process;GO:0051005|negative regulation of lipoprotein lipase activity;GO:0045834|positive regulation of lipid metabolic process;GO:0051260|protein homooligomerization;GO:0001666|response to hypoxia;GO:0070328|triglyceri…	GO:0072562|blood microparticle;GO:0005576|extracellular region;GO:0005615|extracellular space;GO:0005578|proteinaceous extracellular matrix;	GO:0004857|enzyme inhibitor activity;GO:0042802|identical protein binding;	K08767	ANGPTL4, PGAR; angiopoietin-like 4	10.5055	1.99546	17.2875	13.9259	2.32779	1.2848	4.7972
gene22523	Igfbp4	1.43135	protein_coding	chrNW_016683386.1:860049-892765:+	gi|512874129|ref|XP_002942630.2|	1291	6.00E-174	PREDICTED: insulin-like growth factor-binding protein 4 [Xenopus tropicalis]	gi|847169583|ref|XM_002942584.3|	1554	0	PREDICTED: Xenopus (Silurana) tropicalis insulin-like growth factor binding protein 4 (igfbp4), mRNA	P24854	282	8.00E-90	Insulin-like growth factor-binding protein 4	.	.	.	.	pfam00219	IGFBP	Insulin-like growth factor binding protein.	GO:0001558|regulation of cell growth;GO:0043567|regulation of insulin-like growth factor receptor signaling pathway;	GO:0005615|extracellular space;	GO:0031994|insulin-like growth factor I binding;GO:0031995|insulin-like growth factor II binding;	.	.	2.9888	7.50911	4.92623	128.545	5.26448	1.65508	4.67349
gene8306	LOC100170611	1.38905	protein_coding	chrNC_030679.1:130810950-130842270:+	gi|512876862|ref|XP_002940096.2|	8809	0	PREDICTED: A.superbus venom factor 1 [Xenopus tropicalis]	gi|847170842|ref|XM_002940050.3|	5510	0	PREDICTED: Xenopus (Silurana) tropicalis A.superbus venom factor 1 (LOC100170611), mRNA	Q01833	1455	0	Complement C3	.	.	.	.	pfam07678	A2M_comp	A-macroglobulin complement component. This family includes the complement components region of the alpha-2-macroglobulin family.	GO:0006957|complement activation, alternative pathway;GO:0006958|complement activation, classical pathway;GO:0006954|inflammatory response;	GO:0005615|extracellular space;	GO:0004866|endopeptidase inhibitor activity;	.	.	0.042605	3.02596	0.825993	42.4653	13.65	0.020202	0.997293
gene9266	Igf2	1.37995	protein_coding	chrNC_030680.1:12727882-12768659:+	gi|847116716|ref|XP_012816008.1|	1009	2.00E-122	PREDICTED: insulin-like growth factor II isoform X1 [Xenopus tropicalis]	gi|847116715|ref|XM_012960554.1|	5459	0	PREDICTED: Xenopus (Silurana) tropicalis insulin-like growth factor 2 (igf2), transcript variant X1, mRNA	Q6INW9	363	4.00E-113	Insulin-like growth factor II-B	.	.	.	.	pfam08365	IGF2_C	Insulin-like growth factor II E-peptide. This domain is found at the C-terminal domain of the insulin-like growth factor II (IGF-2, also see pfam00049) in vertebrates and seems to represent the E-peptide.	GO:0030154|cell differentiation;GO:0060323|head morphogenesis;GO:0007399|nervous system development;	GO:0005615|extracellular space;	GO:0008083|growth factor activity;	K13769	IGF2; insulin-like growth factor 2	1.13545	4.35603	1.12326	45.5937	4.36309	0.517058	2.19651
gene8301	C3	1.34073	protein_coding	chrNC_030679.1:130561577-130587377:+	gi|197246359|gb|AAI68633.1|	8682	0	Unknown (protein for IMAGE:7685509), partial [Xenopus tropicalis]	gi|847170837|ref|XM_012953413.1|	5117	0	PREDICTED: Xenopus (Silurana) tropicalis complement component 3 (c3), transcript variant X1, mRNA	Q0ZZJ6	1751	0	A.superbus venom factor 1	.	.	.	.	pfam07678	A2M_comp	A-macroglobulin complement component. This family includes the complement components region of the alpha-2-macroglobulin family.	GO:0006956|complement activation;GO:0006954|inflammatory response;	GO:0005615|extracellular space;	GO:0004866|endopeptidase inhibitor activity;GO:0046872|metal ion binding;	.	.	0.554191	75.2571	26.1765	3105.55	246.589	1.26059	19.5185
gene8309	LOC100491968	1.29347	protein_coding	chrNC_030679.1:131012670-131091741:+	gi|512876870|ref|XP_004919148.1|	8772	0	PREDICTED: complement C3-like isoform X1 [Xenopus tropicalis]	gi|847170843|ref|XM_004919091.2|	5795	0	PREDICTED: Xenopus (Silurana) tropicalis complement C3-like (LOC100491968), transcript variant X1, mRNA	Q2UVX4	1598	0	Complement C3	.	.	.	.	pfam07678	A2M_comp	A-macroglobulin complement component. This family includes the complement components region of the alpha-2-macroglobulin family.	GO:0006957|complement activation, alternative pathway;GO:0006958|complement activation, classical pathway;GO:0006631|fatty acid metabolic process;GO:0006954|inflammatory response;GO:0045745|positive regulation of G-protein coupled receptor protein signaling pathway;GO:0010828|positive regulation of glucose transport;GO:0010884|positive regulation of lipid storage;GO:0001934|positive regulation of…	GO:0005615|extracellular space;	GO:0031715|C5L2 anaphylatoxin chemotactic receptor binding;GO:0004866|endopeptidase inhibitor activity;	K03990	C3; complement component 3	0.02942	0.18482	0.041421	106.895	0.244	0.015476	0.104316
gene18875	Crp.2	1.28468	protein_coding	chrNC_030684.1:100725569-100730594:+	gi|351542161|ref|NP_001011484.2|	1258	4.00E-170	C-reactive protein, pentraxin-related, gene 2 precursor [Xenopus tropicalis]	gi|58332815|ref|NM_001011484.1|	1349	0	Xenopus (Silurana) tropicalis C-reactive protein, pentraxin-related, gene 2 (crp.2), mRNA	P49255	192	3.00E-56	Serum amyloid P-component	.	.	.	.	pfam00354	Pentaxin	Pentaxin family. Pentaxins are also known as pentraxins.	GO:0006953|acute-phase response;GO:0045087|innate immune response;GO:0044869|negative regulation by host of viral exo-alpha-sialidase activity;GO:0044871|negative regulation by host of viral glycoprotein metabolic process;GO:0045656|negative regulation of monocyte differentiation;GO:0046597|negative regulation of viral entry into host cell;	GO:0072562|blood microparticle;GO:0070062|extracellular exosome;GO:0031012|extracellular matrix;GO:0005634|nucleus;	GO:0005509|calcium ion binding;GO:0046790|virion binding;	.	.	0	0.537241	1.2073	743.297	6.15112	0.007773	0.113936
gene9447	Gpi	1.25033	protein_coding	chrNC_030680.1:19407485-19430385:-	gi|58332406|ref|NP_001011010.1|	2989	0	glucose-6-phosphate isomerase [Xenopus tropicalis]	gi|58332405|ref|NM_001011010.1|	2119	0	Xenopus (Silurana) tropicalis glucose-6-phosphate isomerase (gpi), mRNA	P06744	965	0	Glucose-6-phosphate isomerase	HI1576	722	0	COG0166	pfam00342	PGI	Phosphoglucose isomerase. Phosphoglucose isomerase catalyses the interconversion of glucose-6-phosphate and fructose-6-phosphate.	GO:0046185|aldehyde catabolic process;GO:0001525|angiogenesis;GO:0061621|canonical glycolysis;GO:0005975|carbohydrate metabolic process;GO:0034101|erythrocyte homeostasis;GO:0006094|gluconeogenesis;GO:0051156|glucose 6-phosphate metabolic process;GO:0042593|glucose homeostasis;GO:0007599|hemostasis;GO:0006959|humoral immune response;GO:0001701|in utero embryonic development;GO:0007611|learning or…	GO:0060170|ciliary membrane;GO:0005737|cytoplasm;GO:0005829|cytosol;GO:0070062|extracellular exosome;GO:0005615|extracellular space;GO:0016020|membrane;GO:0043209|myelin sheath;GO:0043005|neuron projection;GO:0005654|nucleoplasm;GO:0005886|plasma membrane;	GO:0004347|glucose-6-phosphate isomerase activity;GO:0016866|intramolecular transferase activity;GO:0048029|monosaccharide binding;GO:0031625|ubiquitin protein ligase binding;	K01810	GPI, pgi; glucose-6-phosphate isomerase [EC:5.3.1.9]	230.817	444.057	105.078	199.111	127.368	1056.5	291.008
gene16681	Apoe	1.24759	protein_coding	chrNC_030683.1:101372175-101377797:+	gi|49522289|gb|AAH75258.1|	1238	1.00E-164	apoe protein, partial [Xenopus tropicalis]	gi|847105036|ref|XM_002941039.3|	1749	0	PREDICTED: Xenopus (Silurana) tropicalis apolipoprotein E (apoe), transcript variant X4, mRNA	O42364	132	3.00E-33	Apolipoprotein Eb	.	.	.	.	pfam01442	Apolipoprotein	Apolipoprotein A1/A4/E domain. These proteins contain several 22 residue repeats which form a pair of alpha helices. This family includes: Apolipoprotein A-I. Apolipoprotein A-IV, and Apolipoprotein E.	GO:0006695|cholesterol biosynthetic process;GO:0006707|cholesterol catabolic process;GO:0033344|cholesterol efflux;GO:0042632|cholesterol homeostasis;GO:0034380|high-density lipoprotein particle assembly;GO:0042159|lipoprotein catabolic process;GO:0043524|negative regulation of neuron apoptotic process;GO:0031102|neuron projection regeneration;GO:0033700|phospholipid efflux;GO:0010873|positive re…	GO:0072562|blood microparticle;GO:0042627|chylomicron;GO:0034364|high-density lipoprotein particle;GO:0034363|intermediate-density lipoprotein particle;	GO:0001540|amyloid-beta binding;GO:0015485|cholesterol binding;GO:0017127|cholesterol transporter activity;GO:0050750|low-density lipoprotein particle receptor binding;GO:0060228|phosphatidylcholine-sterol O-acyltransferase activator activity;GO:0005543|phospholipid binding;GO:0070326|very-low-density lipoprotein particle receptor binding;	K04524	APOE; apolipoprotein E	159.626	11.1783	2471.25	74.0402	37.7662	10.9364	42.0941
gene18044	Cfb	1.20015	protein_coding	chrNC_030684.1:53744892-53777706:-	gi|512861354|ref|XP_002943021.2|	3444	0	PREDICTED: complement factor B-like [Xenopus tropicalis]	gi|847158885|ref|XM_002942975.3|	3130	0	PREDICTED: Xenopus (Silurana) tropicalis complement factor B-like (LOC100491419), mRNA	P04186	448	3.00E-141	Complement factor B	.	.	.	.	pfam00092	VWA	von Willebrand factor type A domain.	GO:0008283|cell proliferation;GO:0006957|complement activation, alternative pathway;	GO:0072562|blood microparticle;GO:0070062|extracellular exosome;GO:0005615|extracellular space;	GO:0004252|serine-type endopeptidase activity;	K01335	CFB; component factor B [EC:3.4.21.47]	5.41175	18.7138	16.242	858.613	182.967	0.96698	8.2563
gene6045	Leap2	1.13387	protein_coding	chrNC_030679.1:28336829-28341110:-	gi|163915061|ref|NP_001106385.1|	402	3.00E-48	liver-expressed antimicrobial peptide 2 precursor [Xenopus tropicalis]	gi|163915060|ref|NM_001112914.1|	378	0	Xenopus (Silurana) tropicalis liver expressed antimicrobial peptide 2 (leap2), mRNA	Q969E1	76.6	1.00E-17	Liver-expressed antimicrobial peptide 2	.	.	.	.	pfam07359	LEAP-2	Liver-expressed antimicrobial peptide 2 precursor (LEAP-2). This family consists of several mammalian liver-expressed antimicrobial peptide 2 (LEAP-2) sequences. LEAP-2 is a cysteine-rich, and cationic protein. LEAP-2 contains a core structure with two disulfide bonds formed by cysteine residues in relative 1-3 and 2-4 positions. LEAP-2 is synthesized as a 77-residue precursor, which is predomina…	GO:0042742|defense response to bacterium;	GO:0005576|extracellular region;	.	.	.	0.569907	0.930183	684.823	226.013	0.822384	12.0111	1.67189
gene15377	LOC100497148	1.12378	protein_coding	chrNC_030683.1:13590670-13596594:+	gi|512851585|ref|XP_002932704.2|	901	5.00E-120	PREDICTED: hemagglutinin/amebocyte aggregation factor-like isoform X1 [Xenopus tropicalis]	gi|847152000|ref|XM_002932658.3|	703	0	PREDICTED: Xenopus (Silurana) tropicalis hemagglutinin/amebocyte aggregation factor-like (LOC100497148), transcript variant X1, mRNA	Q01528	80.9	3.00E-17	Hemagglutinin/amebocyte aggregation factor	.	.	.	.	pfam14704	DERM	Dermatopontin. Members of this family mediate cell adhesion via cell surface integrin binding. They also induce haemagglutination and aggregation of amebocytes.	.	GO:0005576|extracellular region;	.	.	.	0.016112	0.172285	0.11905	41.7672	0.290248	0.077799	0.120442
gene16351	Apoa1	1.04251	protein_coding	chrNC_030683.1:83976728-83980240:-	gi|847143332|ref|XP_012821900.1|	1339	0	PREDICTED: apolipoprotein A-I isoform X1 [Xenopus tropicalis]	gi|847143331|ref|XM_012966446.1|	1177	0	PREDICTED: Xenopus (Silurana) tropicalis apolipoprotein A-I (apoa1), transcript variant X1, mRNA	P32918	205	1.00E-61	Apolipoprotein A-I	.	.	.	.	pfam01442	Apolipoprotein	Apolipoprotein A1/A4/E domain. These proteins contain several 22 residue repeats which form a pair of alpha helices. This family includes: Apolipoprotein A-I. Apolipoprotein A-IV, and Apolipoprotein E.	GO:0008203|cholesterol metabolic process;GO:0006869|lipid transport;GO:0042157|lipoprotein metabolic process;	GO:0034364|high-density lipoprotein particle;	GO:0008289|lipid binding;	K08757	APOA1; apolipoprotein A-I	1.04801	0.332684	7908.38	254.444	1.17463	1.01866	6.56799
gene6691	Cpa1	0.998976	protein_coding	chrNC_030679.1:77091608-77102119:+	gi|166795997|ref|NP_001107681.1|	2185	0	carboxypeptidase A1 precursor [Xenopus tropicalis]	gi|166795996|ref|NM_001114209.1|	1311	0	Xenopus tropicalis carboxypeptidase A1 (cpa1), mRNA	P00730	575	0	Carboxypeptidase A1	YHR132c	162	1.00E-43	COG2866	pfam00246	Peptidase_M14	Zinc carboxypeptidase.	.	GO:0005615|extracellular space;	GO:0004181|metallocarboxypeptidase activity;GO:0008270|zinc ion binding;	K08779	CPA1; carboxypeptidase A1 [EC:3.4.17.1]	0.163268	0	0.102784	132.765	0.055483	0	0.040492
gene3968	Clps	0.961207	protein_coding	chrNC_030678.1:61379375-61397636:-	gi|166157775|ref|NP_001107327.1|	523	3.00E-65	colipase precursor [Xenopus tropicalis]	gi|166157774|ref|NM_001113855.1|	514	0	Xenopus tropicalis colipase (clps), mRNA	A9JSD6	206	1.00E-66	Colipase	.	.	.	.	pfam02740	Colipase_C	Colipase, C-terminal domain. SCOP reports duplication of common fold with Colipase N-terminal domain.	GO:0007586|digestion;GO:0016042|lipid catabolic process;	GO:0005576|extracellular region;	GO:0008047|enzyme activator activity;	K14460	CLPS; colipase	0.544892	0.146711	0.093105	11.4509	0.019534	0.121296	0
gene2111	Pla2G1B	0.907029	protein_coding	chrNC_030677.1:143089662-143092990:-	gi|187607822|ref|NP_001120440.1|	567	2.00E-71	phospholipase A2 group IB precursor [Xenopus tropicalis]	gi|187607821|ref|NM_001126968.1|	454	0	Xenopus tropicalis phospholipase A2 group IB (pla2g1b), mRNA	P00592	163	1.00E-49	Phospholipase A2, major isoenzyme	.	.	.	.	pfam00068	Phospholip_A2_1	Phospholipase A2. Phospholipase A2 releases fatty acids from the second carbon group of glycerol. Perhaps the best known members are secreted snake venoms, but also found in secreted pancreatic and membrane-associated forms. Structure is all-alpha, with two core disulfide-linked helices and a calcium-binding loop. This alignment represents the major family of PLA2s. A second minor family, defined…	GO:0000187|activation of MAPK activity;GO:0032869|cellular response to insulin stimulus;GO:0006633|fatty acid biosynthetic process;GO:0015758|glucose transport;GO:0032637|interleukin-8 production;GO:0035556|intracellular signal transduction;GO:0019370|leukotriene biosynthetic process;GO:0016042|lipid catabolic process;GO:0030593|neutrophil chemotaxis;GO:0002446|neutrophil mediated immunity;GO:000…	GO:0009986|cell surface;GO:0005576|extracellular region;GO:0005622|intracellular;	GO:0032052|bile acid binding;GO:0005509|calcium ion binding;GO:0004623|phospholipase A2 activity;GO:0005102|receptor binding;	K01047	PLA2G, SPLA2; secretory phospholipase A2 [EC:3.1.1.4]	0.004592	0	0.182488	48.8748	0.166727	0	0.005289
gene14231	Igfbp1	0.82348	protein_coding	chrNC_030682.1:67729412-67734315:+	gi|76780851|ref|NP_001029118.1|	1337	8.00E-178	insulin-like growth factor-binding protein 1 precursor [Xenopus tropicalis]	gi|76780850|ref|NM_001033946.1|	2158	0	Xenopus tropicalis insulin like growth factor binding protein 1 (igfbp1), mRNA	P24591	252	4.00E-76	Insulin-like growth factor-binding protein 1	.	.	.	.	pfam00219	IGFBP	Insulin-like growth factor binding protein.	GO:0001558|regulation of cell growth;GO:0043567|regulation of insulin-like growth factor receptor signaling pathway;	GO:0005615|extracellular space;	GO:0031994|insulin-like growth factor I binding;GO:0031995|insulin-like growth factor II binding;	.	.	0.008745	0.032248	1.90664	89.8982	2.78532	0.009774	0.02125

## Sheet: liver x intestine
Gene_id	GeneName	Ssec	Biotype	Position	NR:Seq-id	NR:Score	NR:Evalue	NR:Description	NT:Seq-id	NT:Score	NT:Evalue	NT:Description	Uniprot:UniProtKB-AC	Uniprot:Score	Uniprot:Evalue	Uniprot:Description	COG:gene	COG:Score	COG:Eval	COG:num	Pfam:pfam_ID	Pfam:pfam_Name	Pfam:pfam_Description	GO:biological_process	GO:cellular_component	GO:molecular_function	KEGG:KO	KEGG:Description	brain	heart	intestine	liver	lung	muscle	skin
gene9266	Igf2	1.7577	protein_coding	chrNC_030680.1:12727882-12768659:+	gi|847116716|ref|XP_012816008.1|	1009	2.00E-122	PREDICTED: insulin-like growth factor II isoform X1 [Xenopus tropicalis]	gi|847116715|ref|XM_012960554.1|	5459	0	PREDICTED: Xenopus (Silurana) tropicalis insulin-like growth factor 2 (igf2), transcript variant X1, mRNA	Q6INW9	363	4.00E-113	Insulin-like growth factor II-B	.	.	.	.	pfam08365	IGF2_C	Insulin-like growth factor II E-peptide. This domain is found at the C-terminal domain of the insulin-like growth factor II (IGF-2, also see pfam00049) in vertebrates and seems to represent the E-peptide.	GO:0030154|cell differentiation;GO:0060323|head morphogenesis;GO:0007399|nervous system development;	GO:0005615|extracellular space;	GO:0008083|growth factor activity;	K13769	IGF2; insulin-like growth factor 2	1.13545	4.35603	1.12326	45.5937	4.36309	0.517058	2.19651
gene6228	Igf1	1.62189	protein_coding	chrNC_030679.1:39667842-39729794:-	gi|301614806|ref|XP_002936875.1|	755	1.00E-95	PREDICTED: insulin-like growth factor I [Xenopus tropicalis]	gi|847113704|ref|XM_002936829.3|	1307	0	PREDICTED: Xenopus (Silurana) tropicalis insulin-like growth factor 1 (somatomedin C) (igf1), mRNA	P16501	275	2.00E-89	Insulin-like growth factor I-A	.	.	.	.	pfam00049	Insulin	Insulin/IGF/Relaxin family. Superfamily includes insulins; relaxins; insulin-like growth factor; and bombyxin. All are secreted regulatory hormones. Disulfide rich, all-alpha fold. Alignment includes B chain, linker (which is processed out of the final product), and A chain.	GO:0060323|head morphogenesis;GO:0007275|multicellular organism development;GO:0043066|negative regulation of apoptotic process;GO:0090201|negative regulation of release of cytochrome c from mitochondria;GO:0030178|negative regulation of Wnt signaling pathway;	GO:0005576|extracellular region;GO:0005615|extracellular space;	GO:0008083|growth factor activity;	K05459	IGF1; insulin-like growth factor 1	1.56444	3.56714	0.094957	15.3521	0.29766	0.617959	1.46822
gene22523	Igfbp4	1.4978	protein_coding	chrNW_016683386.1:860049-892765:+	gi|512874129|ref|XP_002942630.2|	1291	6.00E-174	PREDICTED: insulin-like growth factor-binding protein 4 [Xenopus tropicalis]	gi|847169583|ref|XM_002942584.3|	1554	0	PREDICTED: Xenopus (Silurana) tropicalis insulin-like growth factor binding protein 4 (igfbp4), mRNA	P24854	282	8.00E-90	Insulin-like growth factor-binding protein 4	.	.	.	.	pfam00219	IGFBP	Insulin-like growth factor binding protein.	GO:0001558|regulation of cell growth;GO:0043567|regulation of insulin-like growth factor receptor signaling pathway;	GO:0005615|extracellular space;	GO:0031994|insulin-like growth factor I binding;GO:0031995|insulin-like growth factor II binding;	.	.	2.9888	7.50911	4.92623	128.545	5.26448	1.65508	4.67349
gene5308	Postn	1.41517	protein_coding	chrNC_030678.1:148502816-148562230:+	gi|163915007|ref|NP_001106376.1|	4014	0	periostin precursor [Xenopus tropicalis]	gi|163915006|ref|NM_001112905.1|	3244	0	Xenopus (Silurana) tropicalis periostin, osteoblast specific factor (postn), mRNA	Q15063	1044	0	Periostin	MA1996	74.7	1.00E-13	COG2335	pfam02469	Fasciclin	Fasciclin domain. This extracellular domain is found repeated four times in grasshopper fasciclin I as well as in proteins from mammals, sea urchins, plants, yeast and bacteria.	GO:1990523|bone regeneration;GO:0007155|cell adhesion;GO:0044344|cellular response to fibroblast growth factor stimulus;GO:0071560|cellular response to transforming growth factor beta stimulus;GO:0071356|cellular response to tumor necrosis factor;GO:0071307|cellular response to vitamin K;GO:0030198|extracellular matrix organization;GO:0001953|negative regulation of cell-matrix adhesion;GO:1900025…	GO:0031012|extracellular matrix;GO:0005615|extracellular space;GO:0031594|neuromuscular junction;GO:0005578|proteinaceous extracellular matrix;GO:0005802|trans-Golgi network;	GO:0050839|cell adhesion molecule binding;GO:0008201|heparin binding;GO:0046872|metal ion binding;	.	.	1.76002	225.444	2.31744	13.8079	18.653	32.184	380.247
gene6691	Cpa1	1.29737	protein_coding	chrNC_030679.1:77091608-77102119:+	gi|166795997|ref|NP_001107681.1|	2185	0	carboxypeptidase A1 precursor [Xenopus tropicalis]	gi|166795996|ref|NM_001114209.1|	1311	0	Xenopus tropicalis carboxypeptidase A1 (cpa1), mRNA	P00730	575	0	Carboxypeptidase A1	YHR132c	162	1.00E-43	COG2866	pfam00246	Peptidase_M14	Zinc carboxypeptidase.	.	GO:0005615|extracellular space;	GO:0004181|metallocarboxypeptidase activity;GO:0008270|zinc ion binding;	K08779	CPA1; carboxypeptidase A1 [EC:3.4.17.1]	0.163268	0	0.102784	132.765	0.055483	0	0.040492
gene18875	Crp.2	1.26833	protein_coding	chrNC_030684.1:100725569-100730594:+	gi|351542161|ref|NP_001011484.2|	1258	4.00E-170	C-reactive protein, pentraxin-related, gene 2 precursor [Xenopus tropicalis]	gi|58332815|ref|NM_001011484.1|	1349	0	Xenopus (Silurana) tropicalis C-reactive protein, pentraxin-related, gene 2 (crp.2), mRNA	P49255	192	3.00E-56	Serum amyloid P-component	.	.	.	.	pfam00354	Pentaxin	Pentaxin family. Pentaxins are also known as pentraxins.	GO:0006953|acute-phase response;GO:0045087|innate immune response;GO:0044869|negative regulation by host of viral exo-alpha-sialidase activity;GO:0044871|negative regulation by host of viral glycoprotein metabolic process;GO:0045656|negative regulation of monocyte differentiation;GO:0046597|negative regulation of viral entry into host cell;	GO:0072562|blood microparticle;GO:0070062|extracellular exosome;GO:0031012|extracellular matrix;GO:0005634|nucleus;	GO:0005509|calcium ion binding;GO:0046790|virion binding;	.	.	0	0.537241	1.2073	743.297	6.15112	0.007773	0.113936
gene14231	Igfbp1	1.26121	protein_coding	chrNC_030682.1:67729412-67734315:+	gi|76780851|ref|NP_001029118.1|	1337	8.00E-178	insulin-like growth factor-binding protein 1 precursor [Xenopus tropicalis]	gi|76780850|ref|NM_001033946.1|	2158	0	Xenopus tropicalis insulin like growth factor binding protein 1 (igfbp1), mRNA	P24591	252	4.00E-76	Insulin-like growth factor-binding protein 1	.	.	.	.	pfam00219	IGFBP	Insulin-like growth factor binding protein.	GO:0001558|regulation of cell growth;GO:0043567|regulation of insulin-like growth factor receptor signaling pathway;	GO:0005615|extracellular space;	GO:0031994|insulin-like growth factor I binding;GO:0031995|insulin-like growth factor II binding;	.	.	0.008745	0.032248	1.90664	89.8982	2.78532	0.009774	0.02125
gene17635	Apln	1.25593	protein_coding	chrNC_030684.1:31211154-31225290:+	gi|284413797|ref|NP_001165146.1|	311	1.00E-31	apelin preproprotein [Xenopus tropicalis]	gi|284413796|ref|NM_001171675.1|	1206	0	Xenopus (Silurana) tropicalis apelin (apln), mRNA	.	.	.	.	.	.	.	.	pfam15360	Apelin	APJ endogenous ligand. Apelin is among the most potent stimulators of cardiac contractility known. The apelin-APJ signaling pathway is an important novel mediator of cardiovascular control. Apelin is an adipokine secreted by adipocytes where it is co-expressed with apelin receptor (APJ) in adipocytes. It suppresses adipogenesis through MAPK kinase/ERK dependent pathways and prevents lipid droplet…	.	.	.	.	.	13.0381	6.86348	1.65724	56.1368	168.874	48.2589	4.61131
gene16723	Igf3	1.21846	protein_coding	chrNC_030683.1:103078149-103087709:-	gi|187607225|ref|NP_001120418.1|	564	2.00E-65	insulin-like growth factor 3 [Xenopus tropicalis]	gi|187607224|ref|NM_001126946.1|	2027	0	Xenopus (Silurana) tropicalis insulin-like growth factor 3 (igf3), mRNA	Q90WX8	216	5.00E-65	Insulin-like growth factor III	.	.	.	.	pfam00049	Insulin	Insulin/IGF/Relaxin family. Superfamily includes insulins; relaxins; insulin-like growth factor; and bombyxin. All are secreted regulatory hormones. Disulfide rich, all-alpha fold. Alignment includes B chain, linker (which is processed out of the final product), and A chain.	GO:0048699|generation of neurons;	GO:0005576|extracellular region;	GO:0008083|growth factor activity;	.	.	0.031153	0.579223	3.63773	394.232	0.034425	0.004119	0.080262
gene10728	Tgfbr3	1.17589	protein_coding	chrNC_030680.1:94552854-94677662:+	gi|512835964|ref|XP_004913781.1|	4224	0	PREDICTED: transforming growth factor beta receptor type 3 isoform X1 [Xenopus tropicalis]	gi|847125798|ref|XM_004913724.2|	7692	0	PREDICTED: Xenopus (Silurana) tropicalis transforming growth factor, beta receptor III (tgfbr3), transcript variant X1, mRNA	P35054	487	5.00E-147	Transforming growth factor beta receptor type 3	.	.	.	.	pfam00100	Zona_pellucida	Zona pellucida-like domain.	GO:0030509|BMP signaling pathway;GO:0016049|cell growth;GO:0001837|epithelial to mesenchymal transition;GO:0006955|immune response;GO:0035556|intracellular signal transduction;GO:0051271|negative regulation of cellular component movement;GO:0032354|response to follicle-stimulating hormone;GO:0007165|signal transduction;GO:0007179|transforming growth factor beta receptor signaling pathway;	GO:0009897|external side of plasma membrane;GO:0031012|extracellular matrix;GO:0016021|integral component of membrane;GO:0005622|intracellular;GO:0005578|proteinaceous extracellular matrix;	GO:0015026|coreceptor activity;GO:0005539|glycosaminoglycan binding;GO:0008201|heparin binding;GO:0050431|transforming growth factor beta binding;GO:0070123|transforming growth factor beta receptor activity, type III;GO:0005160|transforming growth factor beta receptor binding;GO:0005024|transforming growth factor beta-activated receptor activity;	K05843	TGFBR3; transforming growth factor, beta receptor III	4.2141	35.45	3.95607	29.152	18.8977	3.51224	8.83195
gene8306	LOC100170611	1.14527	protein_coding	chrNC_030679.1:130810950-130842270:+	gi|512876862|ref|XP_002940096.2|	8809	0	PREDICTED: A.superbus venom factor 1 [Xenopus tropicalis]	gi|847170842|ref|XM_002940050.3|	5510	0	PREDICTED: Xenopus (Silurana) tropicalis A.superbus venom factor 1 (LOC100170611), mRNA	Q01833	1455	0	Complement C3	.	.	.	.	pfam07678	A2M_comp	A-macroglobulin complement component. This family includes the complement components region of the alpha-2-macroglobulin family.	GO:0006957|complement activation, alternative pathway;GO:0006958|complement activation, classical pathway;GO:0006954|inflammatory response;	GO:0005615|extracellular space;	GO:0004866|endopeptidase inhibitor activity;	.	.	0.042605	3.02596	0.825993	42.4653	13.65	0.020202	0.997293
gene13613	LOC101732593	1.07801	protein_coding	chrNC_030682.1:4869522-4872931:-	gi|512849524|ref|XP_004915576.1|	774	7.00E-102	PREDICTED: cathelicidin-related peptide Oh-Cath-like [Xenopus tropicalis]	gi|847136883|ref|XM_004915519.2|	633	0	PREDICTED: Xenopus (Silurana) tropicalis cathelicidin-related peptide Oh-Cath-like (LOC101732593), mRNA	.	.	.	.	.	.	.	.	pfam00666	Cathelicidins	Cathelicidin. A novel protein family, showing a conserved proregion and a variable carboxyl-terminal antimicrobial domain. This region shows similarity to cystatins.	.	.	.	.	.	1.92193	18.6607	7.96607	53.4531	110.718	5.12862	31.6388
gene15662	LOC101733634	1.07475	protein_coding	chrNC_030683.1:32196004-32205067:+	gi|512852418|ref|XP_004915979.1|	590	4.00E-75	PREDICTED: beta-microseminoprotein-like isoform X2 [Xenopus tropicalis]	gi|847147041|ref|XM_012966838.1|	647	0	PREDICTED: Xenopus (Silurana) tropicalis beta-microseminoprotein-like (LOC101733634), transcript variant X1, mRNA	O02826	86.3	6.00E-20	Beta-microseminoprotein	.	.	.	.	pfam05825	PSP94	Beta-microseminoprotein (PSP-94). This family consists of the mammalian specific protein beta-microseminoprotein. Prostatic secretory protein of 94 amino acids (PSP94), also called beta-microseminoprotein, is a small, nonglycosylated protein, rich in cysteine residues. It was first isolated as a major protein from human seminal plasma. The exact function of this protein is unknown.	.	GO:0005576|extracellular region;	.	.	.	0	16.8099	8.80373	94.508	22.4383	3.90831	26.2079
gene5465	Mmp7	1.06835	protein_coding	chrNC_030678.1:158915558-158922203:-	gi|52346000|ref|NP_001005043.1|	1387	0	matrix metallopeptidase 7 precursor [Xenopus tropicalis]	gi|52345999|ref|NM_001005043.1|	956	0	Xenopus (Silurana) tropicalis matrix metallopeptidase 7 (mmp7), mRNA	P45452	298	1.00E-95	Collagenase 3	.	.	.	.	pfam00413	Peptidase_M10	Matrixin. The members of this family are enzymes that cleave peptides. These proteases require zinc for catalysis.	GO:0030282|bone mineralization;GO:0060349|bone morphogenesis;GO:0044267|cellular protein metabolic process;GO:0030574|collagen catabolic process;GO:0001958|endochondral ossification;GO:0022617|extracellular matrix disassembly;GO:0003417|growth plate cartilage development;GO:0006508|proteolysis;	GO:0005576|extracellular region;GO:0005615|extracellular space;GO:0005578|proteinaceous extracellular matrix;	GO:0005509|calcium ion binding;GO:0005518|collagen binding;GO:0004222|metalloendopeptidase activity;GO:0004252|serine-type endopeptidase activity;GO:0008270|zinc ion binding;	K07994	MMP13; matrix metalloproteinase-13 (collagenase 3) [EC:3.4.24.-]	9.83353	115.829	21.5645	326.611	572.526	22.9344	223.982
gene21732	Mmp9	1.06093	protein_coding	chrNC_030686.1:16277622-16285966:-	gi|55742210|ref|NP_001006843.1|	3456	0	matrix metallopeptidase 9 precursor [Xenopus tropicalis]	gi|55742209|ref|NM_001006842.1|	2715	0	Xenopus (Silurana) tropicalis matrix metallopeptidase 9 (mmp9), mRNA	O18733	754	0	Matrix metalloproteinase-9	.	.	.	.	pfam00413	Peptidase_M10	Matrixin. The members of this family are enzymes that cleave peptides. These proteases require zinc for catalysis.	GO:0030574|collagen catabolic process;GO:0050900|leukocyte migration;GO:0001503|ossification;GO:0006508|proteolysis;	GO:0005615|extracellular space;GO:0005578|proteinaceous extracellular matrix;	GO:0004222|metalloendopeptidase activity;GO:0008270|zinc ion binding;	.	.	6.89595	97.3882	21.3523	287.586	438.894	16.4243	166.938
gene9447	Gpi	1.00453	protein_coding	chrNC_030680.1:19407485-19430385:-	gi|58332406|ref|NP_001011010.1|	2989	0	glucose-6-phosphate isomerase [Xenopus tropicalis]	gi|58332405|ref|NM_001011010.1|	2119	0	Xenopus (Silurana) tropicalis glucose-6-phosphate isomerase (gpi), mRNA	P06744	965	0	Glucose-6-phosphate isomerase	HI1576	722	0	COG0166	pfam00342	PGI	Phosphoglucose isomerase. Phosphoglucose isomerase catalyses the interconversion of glucose-6-phosphate and fructose-6-phosphate.	GO:0046185|aldehyde catabolic process;GO:0001525|angiogenesis;GO:0061621|canonical glycolysis;GO:0005975|carbohydrate metabolic process;GO:0034101|erythrocyte homeostasis;GO:0006094|gluconeogenesis;GO:0051156|glucose 6-phosphate metabolic process;GO:0042593|glucose homeostasis;GO:0007599|hemostasis;GO:0006959|humoral immune response;GO:0001701|in utero embryonic development;GO:0007611|learning or…	GO:0060170|ciliary membrane;GO:0005737|cytoplasm;GO:0005829|cytosol;GO:0070062|extracellular exosome;GO:0005615|extracellular space;GO:0016020|membrane;GO:0043209|myelin sheath;GO:0043005|neuron projection;GO:0005654|nucleoplasm;GO:0005886|plasma membrane;	GO:0004347|glucose-6-phosphate isomerase activity;GO:0016866|intramolecular transferase activity;GO:0048029|monosaccharide binding;GO:0031625|ubiquitin protein ligase binding;	K01810	GPI, pgi; glucose-6-phosphate isomerase [EC:5.3.1.9]	230.817	444.057	105.078	199.111	127.368	1056.5	291.008
gene8301	C3	0.980601	protein_coding	chrNC_030679.1:130561577-130587377:+	gi|197246359|gb|AAI68633.1|	8682	0	Unknown (protein for IMAGE:7685509), partial [Xenopus tropicalis]	gi|847170837|ref|XM_012953413.1|	5117	0	PREDICTED: Xenopus (Silurana) tropicalis complement component 3 (c3), transcript variant X1, mRNA	Q0ZZJ6	1751	0	A.superbus venom factor 1	.	.	.	.	pfam07678	A2M_comp	A-macroglobulin complement component. This family includes the complement components region of the alpha-2-macroglobulin family.	GO:0006956|complement activation;GO:0006954|inflammatory response;	GO:0005615|extracellular space;	GO:0004866|endopeptidase inhibitor activity;GO:0046872|metal ion binding;	.	.	0.554191	75.2571	26.1765	3105.55	246.589	1.26059	19.5185
gene8309	LOC100491968	0.951016	protein_coding	chrNC_030679.1:131012670-131091741:+	gi|512876870|ref|XP_004919148.1|	8772	0	PREDICTED: complement C3-like isoform X1 [Xenopus tropicalis]	gi|847170843|ref|XM_004919091.2|	5795	0	PREDICTED: Xenopus (Silurana) tropicalis complement C3-like (LOC100491968), transcript variant X1, mRNA	Q2UVX4	1598	0	Complement C3	.	.	.	.	pfam07678	A2M_comp	A-macroglobulin complement component. This family includes the complement components region of the alpha-2-macroglobulin family.	GO:0006957|complement activation, alternative pathway;GO:0006958|complement activation, classical pathway;GO:0006631|fatty acid metabolic process;GO:0006954|inflammatory response;GO:0045745|positive regulation of G-protein coupled receptor protein signaling pathway;GO:0010828|positive regulation of glucose transport;GO:0010884|positive regulation of lipid storage;GO:0001934|positive regulation of…	GO:0005615|extracellular space;	GO:0031715|C5L2 anaphylatoxin chemotactic receptor binding;GO:0004866|endopeptidase inhibitor activity;	K03990	C3; complement component 3	0.02942	0.18482	0.041421	106.895	0.244	0.015476	0.104316
gene2111	Pla2G1B	0.942034	protein_coding	chrNC_030677.1:143089662-143092990:-	gi|187607822|ref|NP_001120440.1|	567	2.00E-71	phospholipase A2 group IB precursor [Xenopus tropicalis]	gi|187607821|ref|NM_001126968.1|	454	0	Xenopus tropicalis phospholipase A2 group IB (pla2g1b), mRNA	P00592	163	1.00E-49	Phospholipase A2, major isoenzyme	.	.	.	.	pfam00068	Phospholip_A2_1	Phospholipase A2. Phospholipase A2 releases fatty acids from the second carbon group of glycerol. Perhaps the best known members are secreted snake venoms, but also found in secreted pancreatic and membrane-associated forms. Structure is all-alpha, with two core disulfide-linked helices and a calcium-binding loop. This alignment represents the major family of PLA2s. A second minor family, defined…	GO:0000187|activation of MAPK activity;GO:0032869|cellular response to insulin stimulus;GO:0006633|fatty acid biosynthetic process;GO:0015758|glucose transport;GO:0032637|interleukin-8 production;GO:0035556|intracellular signal transduction;GO:0019370|leukotriene biosynthetic process;GO:0016042|lipid catabolic process;GO:0030593|neutrophil chemotaxis;GO:0002446|neutrophil mediated immunity;GO:000…	GO:0009986|cell surface;GO:0005576|extracellular region;GO:0005622|intracellular;	GO:0032052|bile acid binding;GO:0005509|calcium ion binding;GO:0004623|phospholipase A2 activity;GO:0005102|receptor binding;	K01047	PLA2G, SPLA2; secretory phospholipase A2 [EC:3.1.1.4]	0.004592	0	0.182488	48.8748	0.166727	0	0.005289
gene15377	LOC100497148	0.930863	protein_coding	chrNC_030683.1:13590670-13596594:+	gi|512851585|ref|XP_002932704.2|	901	5.00E-120	PREDICTED: hemagglutinin/amebocyte aggregation factor-like isoform X1 [Xenopus tropicalis]	gi|847152000|ref|XM_002932658.3|	703	0	PREDICTED: Xenopus (Silurana) tropicalis hemagglutinin/amebocyte aggregation factor-like (LOC100497148), transcript variant X1, mRNA	Q01528	80.9	3.00E-17	Hemagglutinin/amebocyte aggregation factor	.	.	.	.	pfam14704	DERM	Dermatopontin. Members of this family mediate cell adhesion via cell surface integrin binding. They also induce haemagglutination and aggregation of amebocytes.	.	GO:0005576|extracellular region;	.	.	.	0.016112	0.172285	0.11905	41.7672	0.290248	0.077799	0.120442
gene2549	Avd	0.919228	protein_coding	chrNC_030677.1:167889684-167894046:+	gi|163915287|ref|NP_001106405.1|	713	1.00E-92	avidin precursor [Xenopus tropicalis]	gi|163915286|ref|NM_001112934.1|	664	0	Xenopus (Silurana) tropicalis avidin (avd), mRNA	P02701	144	2.00E-41	Avidin	.	.	.	.	pfam01382	Avidin	Avidin family.	GO:0019731|antibacterial humoral response;	GO:0005576|extracellular region;	GO:0009374|biotin binding;	.	.	0.816937	8.39626	6.09243	14.5114	115.236	6.48154	41.171
gene25491	Clu	0.867751	protein_coding	chrNW_016683964.1:36869-39048:+	gi|49522319|gb|AAH75303.1|	796	6.00E-101	MGC89163 protein [Xenopus tropicalis]	gi|56789335|gb|BC088762.1|	702	0	Xenopus tropicalis MGC89163 protein, mRNA (cDNA clone MGC:108473 IMAGE:6998203), complete cds	P14018	185	7.00E-54	Clusterin	.	.	.	.	pfam01093	Clusterin	Clusterin.	GO:0008219|cell death;	GO:0042583|chromaffin granule;GO:0005829|cytosol;GO:0005783|endoplasmic reticulum;GO:0005576|extracellular region;GO:0031966|mitochondrial membrane;GO:0005634|nucleus;	.	.	.	338.246	52.2105	10.5678	21.9685	83.8991	21.1121	57.6873
gene3968	Clps	0.860361	protein_coding	chrNC_030678.1:61379375-61397636:-	gi|166157775|ref|NP_001107327.1|	523	3.00E-65	colipase precursor [Xenopus tropicalis]	gi|166157774|ref|NM_001113855.1|	514	0	Xenopus tropicalis colipase (clps), mRNA	A9JSD6	206	1.00E-66	Colipase	.	.	.	.	pfam02740	Colipase_C	Colipase, C-terminal domain. SCOP reports duplication of common fold with Colipase N-terminal domain.	GO:0007586|digestion;GO:0016042|lipid catabolic process;	GO:0005576|extracellular region;	GO:0008047|enzyme activator activity;	K14460	CLPS; colipase	0.544892	0.146711	0.093105	11.4509	0.019534	0.121296	0
gene18044	Cfb	0.843246	protein_coding	chrNC_030684.1:53744892-53777706:-	gi|512861354|ref|XP_002943021.2|	3444	0	PREDICTED: complement factor B-like [Xenopus tropicalis]	gi|847158885|ref|XM_002942975.3|	3130	0	PREDICTED: Xenopus (Silurana) tropicalis complement factor B-like (LOC100491419), mRNA	P04186	448	3.00E-141	Complement factor B	.	.	.	.	pfam00092	VWA	von Willebrand factor type A domain.	GO:0008283|cell proliferation;GO:0006957|complement activation, alternative pathway;	GO:0072562|blood microparticle;GO:0070062|extracellular exosome;GO:0005615|extracellular space;	GO:0004252|serine-type endopeptidase activity;	K01335	CFB; component factor B [EC:3.4.21.47]	5.41175	18.7138	16.242	858.613	182.967	0.96698	8.2563

## Sheet: liver x muscle
Gene_id	GeneName	Ssec	Biotype	Position	NR:Seq-id	NR:Score	NR:Evalue	NR:Description	NT:Seq-id	NT:Score	NT:Evalue	NT:Description	Uniprot:UniProtKB-AC	Uniprot:Score	Uniprot:Evalue	Uniprot:Description	COG:gene	COG:Score	COG:Eval	COG:num	Pfam:pfam_ID	Pfam:pfam_Name	Pfam:pfam_Description	GO:biological_process	GO:cellular_component	GO:molecular_function	KEGG:KO	KEGG:Description	brain	heart	intestine	liver	lung	muscle	skin
gene6228	Igf1	1.7437	protein_coding	chrNC_030679.1:39667842-39729794:-	gi|301614806|ref|XP_002936875.1|	755	1.00E-95	PREDICTED: insulin-like growth factor I [Xenopus tropicalis]	gi|847113704|ref|XM_002936829.3|	1307	0	PREDICTED: Xenopus (Silurana) tropicalis insulin-like growth factor 1 (somatomedin C) (igf1), mRNA	P16501	275	2.00E-89	Insulin-like growth factor I-A	.	.	.	.	pfam00049	Insulin	Insulin/IGF/Relaxin family. Superfamily includes insulins; relaxins; insulin-like growth factor; and bombyxin. All are secreted regulatory hormones. Disulfide rich, all-alpha fold. Alignment includes B chain, linker (which is processed out of the final product), and A chain.	GO:0060323|head morphogenesis;GO:0007275|multicellular organism development;GO:0043066|negative regulation of apoptotic process;GO:0090201|negative regulation of release of cytochrome c from mitochondria;GO:0030178|negative regulation of Wnt signaling pathway;	GO:0005576|extracellular region;GO:0005615|extracellular space;	GO:0008083|growth factor activity;	K05459	IGF1; insulin-like growth factor 1	1.56444	3.56714	0.094957	15.3521	0.29766	0.617959	1.46822
gene16681	Apoe	1.40974	protein_coding	chrNC_030683.1:101372175-101377797:+	gi|49522289|gb|AAH75258.1|	1238	1.00E-164	apoe protein, partial [Xenopus tropicalis]	gi|847105036|ref|XM_002941039.3|	1749	0	PREDICTED: Xenopus (Silurana) tropicalis apolipoprotein E (apoe), transcript variant X4, mRNA	O42364	132	3.00E-33	Apolipoprotein Eb	.	.	.	.	pfam01442	Apolipoprotein	Apolipoprotein A1/A4/E domain. These proteins contain several 22 residue repeats which form a pair of alpha helices. This family includes: Apolipoprotein A-I. Apolipoprotein A-IV, and Apolipoprotein E.	GO:0006695|cholesterol biosynthetic process;GO:0006707|cholesterol catabolic process;GO:0033344|cholesterol efflux;GO:0042632|cholesterol homeostasis;GO:0034380|high-density lipoprotein particle assembly;GO:0042159|lipoprotein catabolic process;GO:0043524|negative regulation of neuron apoptotic process;GO:0031102|neuron projection regeneration;GO:0033700|phospholipid efflux;GO:0010873|positive re…	GO:0072562|blood microparticle;GO:0042627|chylomicron;GO:0034364|high-density lipoprotein particle;GO:0034363|intermediate-density lipoprotein particle;	GO:0001540|amyloid-beta binding;GO:0015485|cholesterol binding;GO:0017127|cholesterol transporter activity;GO:0050750|low-density lipoprotein particle receptor binding;GO:0060228|phosphatidylcholine-sterol O-acyltransferase activator activity;GO:0005543|phospholipid binding;GO:0070326|very-low-density lipoprotein particle receptor binding;	K04524	APOE; apolipoprotein E	159.626	11.1783	2471.25	74.0402	37.7662	10.9364	42.0941
gene18875	Crp.2	1.33516	protein_coding	chrNC_030684.1:100725569-100730594:+	gi|351542161|ref|NP_001011484.2|	1258	4.00E-170	C-reactive protein, pentraxin-related, gene 2 precursor [Xenopus tropicalis]	gi|58332815|ref|NM_001011484.1|	1349	0	Xenopus (Silurana) tropicalis C-reactive protein, pentraxin-related, gene 2 (crp.2), mRNA	P49255	192	3.00E-56	Serum amyloid P-component	.	.	.	.	pfam00354	Pentaxin	Pentaxin family. Pentaxins are also known as pentraxins.	GO:0006953|acute-phase response;GO:0045087|innate immune response;GO:0044869|negative regulation by host of viral exo-alpha-sialidase activity;GO:0044871|negative regulation by host of viral glycoprotein metabolic process;GO:0045656|negative regulation of monocyte differentiation;GO:0046597|negative regulation of viral entry into host cell;	GO:0072562|blood microparticle;GO:0070062|extracellular exosome;GO:0031012|extracellular matrix;GO:0005634|nucleus;	GO:0005509|calcium ion binding;GO:0046790|virion binding;	.	.	0	0.537241	1.2073	743.297	6.15112	0.007773	0.113936
gene1095	Angptl4	1.25398	protein_coding	chrNC_030677.1:82447884-82456834:+	gi|301618393|ref|XP_002938598.1|	2191	0	PREDICTED: angiopoietin-related protein 4 [Xenopus tropicalis]	gi|847093596|ref|XM_002938552.3|	2548	0	PREDICTED: Xenopus (Silurana) tropicalis angiopoietin-like 4 (angptl4), mRNA	Q9Z1P8	300	3.00E-91	Angiopoietin-related protein 4	.	.	.	.	pfam00147	Fibrinogen_C	Fibrinogen beta and gamma chains, C-terminal globular domain.	GO:0001525|angiogenesis;GO:0009267|cellular response to starvation;GO:0043066|negative regulation of apoptotic process;GO:2000352|negative regulation of endothelial cell apoptotic process;GO:0051005|negative regulation of lipoprotein lipase activity;GO:0045834|positive regulation of lipid metabolic process;GO:0051260|protein homooligomerization;GO:0001666|response to hypoxia;GO:0070328|triglyceri…	GO:0072562|blood microparticle;GO:0005576|extracellular region;GO:0005615|extracellular space;GO:0005578|proteinaceous extracellular matrix;	GO:0004857|enzyme inhibitor activity;GO:0042802|identical protein binding;	K08767	ANGPTL4, PGAR; angiopoietin-like 4	10.5055	1.99546	17.2875	13.9259	2.32779	1.2848	4.7972
gene8306	LOC100170611	1.23916	protein_coding	chrNC_030679.1:130810950-130842270:+	gi|512876862|ref|XP_002940096.2|	8809	0	PREDICTED: A.superbus venom factor 1 [Xenopus tropicalis]	gi|847170842|ref|XM_002940050.3|	5510	0	PREDICTED: Xenopus (Silurana) tropicalis A.superbus venom factor 1 (LOC100170611), mRNA	Q01833	1455	0	Complement C3	.	.	.	.	pfam07678	A2M_comp	A-macroglobulin complement component. This family includes the complement components region of the alpha-2-macroglobulin family.	GO:0006957|complement activation, alternative pathway;GO:0006958|complement activation, classical pathway;GO:0006954|inflammatory response;	GO:0005615|extracellular space;	GO:0004866|endopeptidase inhibitor activity;	.	.	0.042605	3.02596	0.825993	42.4653	13.65	0.020202	0.997293
gene9266	Igf2	1.20511	protein_coding	chrNC_030680.1:12727882-12768659:+	gi|847116716|ref|XP_012816008.1|	1009	2.00E-122	PREDICTED: insulin-like growth factor II isoform X1 [Xenopus tropicalis]	gi|847116715|ref|XM_012960554.1|	5459	0	PREDICTED: Xenopus (Silurana) tropicalis insulin-like growth factor 2 (igf2), transcript variant X1, mRNA	Q6INW9	363	4.00E-113	Insulin-like growth factor II-B	.	.	.	.	pfam08365	IGF2_C	Insulin-like growth factor II E-peptide. This domain is found at the C-terminal domain of the insulin-like growth factor II (IGF-2, also see pfam00049) in vertebrates and seems to represent the E-peptide.	GO:0030154|cell differentiation;GO:0060323|head morphogenesis;GO:0007399|nervous system development;	GO:0005615|extracellular space;	GO:0008083|growth factor activity;	K13769	IGF2; insulin-like growth factor 2	1.13545	4.35603	1.12326	45.5937	4.36309	0.517058	2.19651
gene11151	Manf	1.18501	protein_coding	chrNC_030680.1:116916095-116919410:-	gi|89273839|emb|CAJ81501.1|	901	4.00E-119	arginine-rich, mutated in early stage tumors, partial [Xenopus tropicalis]	gi|77681990|ref|NM_001016425.2|	961	0	Xenopus (Silurana) tropicalis mesencephalic astrocyte-derived neurotrophic factor (manf), mRNA	P80513	249	7.00E-81	Mesencephalic astrocyte-derived neurotrophic factor	.	.	.	.	pfam10208	Armet	Degradation arginine-rich protein for mis-folding. This is a family of small proteins of approximately 170 residues which contain four di-sulfide bridges that are highly conserved from nematodes to humans. Armet is a soluble protein resident in the endoplasmic reticulum and induced by ER stress. It appears to be involved with dealing with mis-folded proteins in the ER, thus in quality control of …	GO:0071542|dopaminergic neuron differentiation;GO:0031175|neuron projection development;GO:0006986|response to unfolded protein;	GO:0005783|endoplasmic reticulum;GO:0005615|extracellular space;	.	.	.	25.0229	15.7722	24.881	16.1657	25.6794	3.87254	42.6332
gene6045	Leap2	1.12444	protein_coding	chrNC_030679.1:28336829-28341110:-	gi|163915061|ref|NP_001106385.1|	402	3.00E-48	liver-expressed antimicrobial peptide 2 precursor [Xenopus tropicalis]	gi|163915060|ref|NM_001112914.1|	378	0	Xenopus (Silurana) tropicalis liver expressed antimicrobial peptide 2 (leap2), mRNA	Q969E1	76.6	1.00E-17	Liver-expressed antimicrobial peptide 2	.	.	.	.	pfam07359	LEAP-2	Liver-expressed antimicrobial peptide 2 precursor (LEAP-2). This family consists of several mammalian liver-expressed antimicrobial peptide 2 (LEAP-2) sequences. LEAP-2 is a cysteine-rich, and cationic protein. LEAP-2 contains a core structure with two disulfide bonds formed by cysteine residues in relative 1-3 and 2-4 positions. LEAP-2 is synthesized as a 77-residue precursor, which is predomina…	GO:0042742|defense response to bacterium;	GO:0005576|extracellular region;	.	.	.	0.569907	0.930183	684.823	226.013	0.822384	12.0111	1.67189
gene15662	LOC101733634	1.12193	protein_coding	chrNC_030683.1:32196004-32205067:+	gi|512852418|ref|XP_004915979.1|	590	4.00E-75	PREDICTED: beta-microseminoprotein-like isoform X2 [Xenopus tropicalis]	gi|847147041|ref|XM_012966838.1|	647	0	PREDICTED: Xenopus (Silurana) tropicalis beta-microseminoprotein-like (LOC101733634), transcript variant X1, mRNA	O02826	86.3	6.00E-20	Beta-microseminoprotein	.	.	.	.	pfam05825	PSP94	Beta-microseminoprotein (PSP-94). This family consists of the mammalian specific protein beta-microseminoprotein. Prostatic secretory protein of 94 amino acids (PSP94), also called beta-microseminoprotein, is a small, nonglycosylated protein, rich in cysteine residues. It was first isolated as a major protein from human seminal plasma. The exact function of this protein is unknown.	.	GO:0005576|extracellular region;	.	.	.	0	16.8099	8.80373	94.508	22.4383	3.90831	26.2079
gene3968	Clps	1.11399	protein_coding	chrNC_030678.1:61379375-61397636:-	gi|166157775|ref|NP_001107327.1|	523	3.00E-65	colipase precursor [Xenopus tropicalis]	gi|166157774|ref|NM_001113855.1|	514	0	Xenopus tropicalis colipase (clps), mRNA	A9JSD6	206	1.00E-66	Colipase	.	.	.	.	pfam02740	Colipase_C	Colipase, C-terminal domain. SCOP reports duplication of common fold with Colipase N-terminal domain.	GO:0007586|digestion;GO:0016042|lipid catabolic process;	GO:0005576|extracellular region;	GO:0008047|enzyme activator activity;	K14460	CLPS; colipase	0.544892	0.146711	0.093105	11.4509	0.019534	0.121296	0
gene22726	LOC101730379	1.09398	protein_coding	chrNW_016683393.1:325698-328794:-	gi|512815775|ref|XP_004911177.1|	474	2.00E-57	PREDICTED: interleukin-8-like [Xenopus tropicalis]	gi|512815774|ref|XM_004911120.1|	663	0	PREDICTED: Xenopus (Silurana) tropicalis interleukin-8-like (LOC101730379), mRNA	P26894	63.9	6.00E-12	Interleukin-8	.	.	.	.	pfam00048	IL8	Small cytokines (intecrine/chemokine), interleukin-8 like. Includes a number of secreted growth factors and interferons involved in mitogenic, chemotactic, and inflammatory activity. Structure contains two highly conserved disulfide bonds.	GO:0070098|chemokine-mediated signaling pathway;GO:0007186|G-protein coupled receptor signaling pathway;GO:0006955|immune response;GO:0006954|inflammatory response;GO:0042119|neutrophil activation;GO:0030593|neutrophil chemotaxis;GO:0090023|positive regulation of neutrophil chemotaxis;GO:0042127|regulation of cell proliferation;GO:0032496|response to lipopolysaccharide;	GO:0005615|extracellular space;	GO:0008009|chemokine activity;GO:0045236|CXCR chemokine receptor binding;	K10030	IL8, CXCL8; interleukin 8	2.71704	14.3885	50.1772	11.6581	306.472	5.6488	89.0419
gene18044	Cfb	1.07427	protein_coding	chrNC_030684.1:53744892-53777706:-	gi|512861354|ref|XP_002943021.2|	3444	0	PREDICTED: complement factor B-like [Xenopus tropicalis]	gi|847158885|ref|XM_002942975.3|	3130	0	PREDICTED: Xenopus (Silurana) tropicalis complement factor B-like (LOC100491419), mRNA	P04186	448	3.00E-141	Complement factor B	.	.	.	.	pfam00092	VWA	von Willebrand factor type A domain.	GO:0008283|cell proliferation;GO:0006957|complement activation, alternative pathway;	GO:0072562|blood microparticle;GO:0070062|extracellular exosome;GO:0005615|extracellular space;	GO:0004252|serine-type endopeptidase activity;	K01335	CFB; component factor B [EC:3.4.21.47]	5.41175	18.7138	16.242	858.613	182.967	0.96698	8.2563
gene10728	Tgfbr3	1.07248	protein_coding	chrNC_030680.1:94552854-94677662:+	gi|512835964|ref|XP_004913781.1|	4224	0	PREDICTED: transforming growth factor beta receptor type 3 isoform X1 [Xenopus tropicalis]	gi|847125798|ref|XM_004913724.2|	7692	0	PREDICTED: Xenopus (Silurana) tropicalis transforming growth factor, beta receptor III (tgfbr3), transcript variant X1, mRNA	P35054	487	5.00E-147	Transforming growth factor beta receptor type 3	.	.	.	.	pfam00100	Zona_pellucida	Zona pellucida-like domain.	GO:0030509|BMP signaling pathway;GO:0016049|cell growth;GO:0001837|epithelial to mesenchymal transition;GO:0006955|immune response;GO:0035556|intracellular signal transduction;GO:0051271|negative regulation of cellular component movement;GO:0032354|response to follicle-stimulating hormone;GO:0007165|signal transduction;GO:0007179|transforming growth factor beta receptor signaling pathway;	GO:0009897|external side of plasma membrane;GO:0031012|extracellular matrix;GO:0016021|integral component of membrane;GO:0005622|intracellular;GO:0005578|proteinaceous extracellular matrix;	GO:0015026|coreceptor activity;GO:0005539|glycosaminoglycan binding;GO:0008201|heparin binding;GO:0050431|transforming growth factor beta binding;GO:0070123|transforming growth factor beta receptor activity, type III;GO:0005160|transforming growth factor beta receptor binding;GO:0005024|transforming growth factor beta-activated receptor activity;	K05843	TGFBR3; transforming growth factor, beta receptor III	4.2141	35.45	3.95607	29.152	18.8977	3.51224	8.83195
gene17635	Apln	1.06891	protein_coding	chrNC_030684.1:31211154-31225290:+	gi|284413797|ref|NP_001165146.1|	311	1.00E-31	apelin preproprotein [Xenopus tropicalis]	gi|284413796|ref|NM_001171675.1|	1206	0	Xenopus (Silurana) tropicalis apelin (apln), mRNA	.	.	.	.	.	.	.	.	pfam15360	Apelin	APJ endogenous ligand. Apelin is among the most potent stimulators of cardiac contractility known. The apelin-APJ signaling pathway is an important novel mediator of cardiovascular control. Apelin is an adipokine secreted by adipocytes where it is co-expressed with apelin receptor (APJ) in adipocytes. It suppresses adipogenesis through MAPK kinase/ERK dependent pathways and prevents lipid droplet…	.	.	.	.	.	13.0381	6.86348	1.65724	56.1368	168.874	48.2589	4.61131
gene8301	C3	1.06153	protein_coding	chrNC_030679.1:130561577-130587377:+	gi|197246359|gb|AAI68633.1|	8682	0	Unknown (protein for IMAGE:7685509), partial [Xenopus tropicalis]	gi|847170837|ref|XM_012953413.1|	5117	0	PREDICTED: Xenopus (Silurana) tropicalis complement component 3 (c3), transcript variant X1, mRNA	Q0ZZJ6	1751	0	A.superbus venom factor 1	.	.	.	.	pfam07678	A2M_comp	A-macroglobulin complement component. This family includes the complement components region of the alpha-2-macroglobulin family.	GO:0006956|complement activation;GO:0006954|inflammatory response;	GO:0005615|extracellular space;	GO:0004866|endopeptidase inhibitor activity;GO:0046872|metal ion binding;	.	.	0.554191	75.2571	26.1765	3105.55	246.589	1.26059	19.5185
gene8309	LOC100491968	1.05937	protein_coding	chrNC_030679.1:131012670-131091741:+	gi|512876870|ref|XP_004919148.1|	8772	0	PREDICTED: complement C3-like isoform X1 [Xenopus tropicalis]	gi|847170843|ref|XM_004919091.2|	5795	0	PREDICTED: Xenopus (Silurana) tropicalis complement C3-like (LOC100491968), transcript variant X1, mRNA	Q2UVX4	1598	0	Complement C3	.	.	.	.	pfam07678	A2M_comp	A-macroglobulin complement component. This family includes the complement components region of the alpha-2-macroglobulin family.	GO:0006957|complement activation, alternative pathway;GO:0006958|complement activation, classical pathway;GO:0006631|fatty acid metabolic process;GO:0006954|inflammatory response;GO:0045745|positive regulation of G-protein coupled receptor protein signaling pathway;GO:0010828|positive regulation of glucose transport;GO:0010884|positive regulation of lipid storage;GO:0001934|positive regulation of…	GO:0005615|extracellular space;	GO:0031715|C5L2 anaphylatoxin chemotactic receptor binding;GO:0004866|endopeptidase inhibitor activity;	K03990	C3; complement component 3	0.02942	0.18482	0.041421	106.895	0.244	0.015476	0.104316
gene18831	Thbs1	1.04655	protein_coding	chrNC_030684.1:98501300-98515014:+	gi|301615580|ref|XP_002937245.1|	5815	0	PREDICTED: thrombospondin-1 [Xenopus tropicalis]	gi|847159617|ref|XM_002937199.3|	5537	0	PREDICTED: Xenopus (Silurana) tropicalis thrombospondin 1 (thbs1), mRNA	P35448	2152	0	Thrombospondin-1	.	.	.	.	pfam05735	TSP_C	Thrombospondin C-terminal region. This region is found at the C-terminus of thrombospondin and related proteins.	GO:0007155|cell adhesion;GO:0006954|inflammatory response;GO:0016525|negative regulation of angiogenesis;GO:0006986|response to unfolded protein;	GO:0005783|endoplasmic reticulum;GO:0005615|extracellular space;GO:0016529|sarcoplasmic reticulum;	GO:0005509|calcium ion binding;GO:0050840|extracellular matrix binding;GO:0008201|heparin binding;	.	.	5.89194	96.225	31.1036	29.1379	151.922	10.3685	64.2196
gene2549	Avd	1.02407	protein_coding	chrNC_030677.1:167889684-167894046:+	gi|163915287|ref|NP_001106405.1|	713	1.00E-92	avidin precursor [Xenopus tropicalis]	gi|163915286|ref|NM_001112934.1|	664	0	Xenopus (Silurana) tropicalis avidin (avd), mRNA	P02701	144	2.00E-41	Avidin	.	.	.	.	pfam01382	Avidin	Avidin family.	GO:0019731|antibacterial humoral response;	GO:0005576|extracellular region;	GO:0009374|biotin binding;	.	.	0.816937	8.39626	6.09243	14.5114	115.236	6.48154	41.171
gene21732	Mmp9	1.01206	protein_coding	chrNC_030686.1:16277622-16285966:-	gi|55742210|ref|NP_001006843.1|	3456	0	matrix metallopeptidase 9 precursor [Xenopus tropicalis]	gi|55742209|ref|NM_001006842.1|	2715	0	Xenopus (Silurana) tropicalis matrix metallopeptidase 9 (mmp9), mRNA	O18733	754	0	Matrix metalloproteinase-9	.	.	.	.	pfam00413	Peptidase_M10	Matrixin. The members of this family are enzymes that cleave peptides. These proteases require zinc for catalysis.	GO:0030574|collagen catabolic process;GO:0050900|leukocyte migration;GO:0001503|ossification;GO:0006508|proteolysis;	GO:0005615|extracellular space;GO:0005578|proteinaceous extracellular matrix;	GO:0004222|metalloendopeptidase activity;GO:0008270|zinc ion binding;	.	.	6.89595	97.3882	21.3523	287.586	438.894	16.4243	166.938
gene6691	Cpa1	0.981995	protein_coding	chrNC_030679.1:77091608-77102119:+	gi|166795997|ref|NP_001107681.1|	2185	0	carboxypeptidase A1 precursor [Xenopus tropicalis]	gi|166795996|ref|NM_001114209.1|	1311	0	Xenopus tropicalis carboxypeptidase A1 (cpa1), mRNA	P00730	575	0	Carboxypeptidase A1	YHR132c	162	1.00E-43	COG2866	pfam00246	Peptidase_M14	Zinc carboxypeptidase.	.	GO:0005615|extracellular space;	GO:0004181|metallocarboxypeptidase activity;GO:0008270|zinc ion binding;	K08779	CPA1; carboxypeptidase A1 [EC:3.4.17.1]	0.163268	0	0.102784	132.765	0.055483	0	0.040492
gene5465	Mmp7	0.977028	protein_coding	chrNC_030678.1:158915558-158922203:-	gi|52346000|ref|NP_001005043.1|	1387	0	matrix metallopeptidase 7 precursor [Xenopus tropicalis]	gi|52345999|ref|NM_001005043.1|	956	0	Xenopus (Silurana) tropicalis matrix metallopeptidase 7 (mmp7), mRNA	P45452	298	1.00E-95	Collagenase 3	.	.	.	.	pfam00413	Peptidase_M10	Matrixin. The members of this family are enzymes that cleave peptides. These proteases require zinc for catalysis.	GO:0030282|bone mineralization;GO:0060349|bone morphogenesis;GO:0044267|cellular protein metabolic process;GO:0030574|collagen catabolic process;GO:0001958|endochondral ossification;GO:0022617|extracellular matrix disassembly;GO:0003417|growth plate cartilage development;GO:0006508|proteolysis;	GO:0005576|extracellular region;GO:0005615|extracellular space;GO:0005578|proteinaceous extracellular matrix;	GO:0005509|calcium ion binding;GO:0005518|collagen binding;GO:0004222|metalloendopeptidase activity;GO:0004252|serine-type endopeptidase activity;GO:0008270|zinc ion binding;	K07994	MMP13; matrix metalloproteinase-13 (collagenase 3) [EC:3.4.24.-]	9.83353	115.829	21.5645	326.611	572.526	22.9344	223.982
gene13613	LOC101732593	0.969498	protein_coding	chrNC_030682.1:4869522-4872931:-	gi|512849524|ref|XP_004915576.1|	774	7.00E-102	PREDICTED: cathelicidin-related peptide Oh-Cath-like [Xenopus tropicalis]	gi|847136883|ref|XM_004915519.2|	633	0	PREDICTED: Xenopus (Silurana) tropicalis cathelicidin-related peptide Oh-Cath-like (LOC101732593), mRNA	.	.	.	.	.	.	.	.	pfam00666	Cathelicidins	Cathelicidin. A novel protein family, showing a conserved proregion and a variable carboxyl-terminal antimicrobial domain. This region shows similarity to cystatins.	.	.	.	.	.	1.92193	18.6607	7.96607	53.4531	110.718	5.12862	31.6388
gene22523	Igfbp4	0.968612	protein_coding	chrNW_016683386.1:860049-892765:+	gi|512874129|ref|XP_002942630.2|	1291	6.00E-174	PREDICTED: insulin-like growth factor-binding protein 4 [Xenopus tropicalis]	gi|847169583|ref|XM_002942584.3|	1554	0	PREDICTED: Xenopus (Silurana) tropicalis insulin-like growth factor binding protein 4 (igfbp4), mRNA	P24854	282	8.00E-90	Insulin-like growth factor-binding protein 4	.	.	.	.	pfam00219	IGFBP	Insulin-like growth factor binding protein.	GO:0001558|regulation of cell growth;GO:0043567|regulation of insulin-like growth factor receptor signaling pathway;	GO:0005615|extracellular space;	GO:0031994|insulin-like growth factor I binding;GO:0031995|insulin-like growth factor II binding;	.	.	2.9888	7.50911	4.92623	128.545	5.26448	1.65508	4.67349
gene25491	Clu	0.953945	protein_coding	chrNW_016683964.1:36869-39048:+	gi|49522319|gb|AAH75303.1|	796	6.00E-101	MGC89163 protein [Xenopus tropicalis]	gi|56789335|gb|BC088762.1|	702	0	Xenopus tropicalis MGC89163 protein, mRNA (cDNA clone MGC:108473 IMAGE:6998203), complete cds	P14018	185	7.00E-54	Clusterin	.	.	.	.	pfam01093	Clusterin	Clusterin.	GO:0008219|cell death;	GO:0042583|chromaffin granule;GO:0005829|cytosol;GO:0005783|endoplasmic reticulum;GO:0005576|extracellular region;GO:0031966|mitochondrial membrane;GO:0005634|nucleus;	.	.	.	338.246	52.2105	10.5678	21.9685	83.8991	21.1121	57.6873
gene16723	Igf3	0.903098	protein_coding	chrNC_030683.1:103078149-103087709:-	gi|187607225|ref|NP_001120418.1|	564	2.00E-65	insulin-like growth factor 3 [Xenopus tropicalis]	gi|187607224|ref|NM_001126946.1|	2027	0	Xenopus (Silurana) tropicalis insulin-like growth factor 3 (igf3), mRNA	Q90WX8	216	5.00E-65	Insulin-like growth factor III	.	.	.	.	pfam00049	Insulin	Insulin/IGF/Relaxin family. Superfamily includes insulins; relaxins; insulin-like growth factor; and bombyxin. All are secreted regulatory hormones. Disulfide rich, all-alpha fold. Alignment includes B chain, linker (which is processed out of the final product), and A chain.	GO:0048699|generation of neurons;	GO:0005576|extracellular region;	GO:0008083|growth factor activity;	.	.	0.031153	0.579223	3.63773	394.232	0.034425	0.004119	0.080262
gene14231	Igfbp1	0.849559	protein_coding	chrNC_030682.1:67729412-67734315:+	gi|76780851|ref|NP_001029118.1|	1337	8.00E-178	insulin-like growth factor-binding protein 1 precursor [Xenopus tropicalis]	gi|76780850|ref|NM_001033946.1|	2158	0	Xenopus tropicalis insulin like growth factor binding protein 1 (igfbp1), mRNA	P24591	252	4.00E-76	Insulin-like growth factor-binding protein 1	.	.	.	.	pfam00219	IGFBP	Insulin-like growth factor binding protein.	GO:0001558|regulation of cell growth;GO:0043567|regulation of insulin-like growth factor receptor signaling pathway;	GO:0005615|extracellular space;	GO:0031994|insulin-like growth factor I binding;GO:0031995|insulin-like growth factor II binding;	.	.	0.008745	0.032248	1.90664	89.8982	2.78532	0.009774	0.02125
gene15377	LOC100497148	0.830338	protein_coding	chrNC_030683.1:13590670-13596594:+	gi|512851585|ref|XP_002932704.2|	901	5.00E-120	PREDICTED: hemagglutinin/amebocyte aggregation factor-like isoform X1 [Xenopus tropicalis]	gi|847152000|ref|XM_002932658.3|	703	0	PREDICTED: Xenopus (Silurana) tropicalis hemagglutinin/amebocyte aggregation factor-like (LOC100497148), transcript variant X1, mRNA	Q01528	80.9	3.00E-17	Hemagglutinin/amebocyte aggregation factor	.	.	.	.	pfam14704	DERM	Dermatopontin. Members of this family mediate cell adhesion via cell surface integrin binding. They also induce haemagglutination and aggregation of amebocytes.	.	GO:0005576|extracellular region;	.	.	.	0.016112	0.172285	0.11905	41.7672	0.290248	0.077799	0.120442
gene16351	Apoa1	0.790793	protein_coding	chrNC_030683.1:83976728-83980240:-	gi|847143332|ref|XP_012821900.1|	1339	0	PREDICTED: apolipoprotein A-I isoform X1 [Xenopus tropicalis]	gi|847143331|ref|XM_012966446.1|	1177	0	PREDICTED: Xenopus (Silurana) tropicalis apolipoprotein A-I (apoa1), transcript variant X1, mRNA	P32918	205	1.00E-61	Apolipoprotein A-I	.	.	.	.	pfam01442	Apolipoprotein	Apolipoprotein A1/A4/E domain. These proteins contain several 22 residue repeats which form a pair of alpha helices. This family includes: Apolipoprotein A-I. Apolipoprotein A-IV, and Apolipoprotein E.	GO:0008203|cholesterol metabolic process;GO:0006869|lipid transport;GO:0042157|lipoprotein metabolic process;	GO:0034364|high-density lipoprotein particle;	GO:0008289|lipid binding;	K08757	APOA1; apolipoprotein A-I	1.04801	0.332684	7908.38	254.444	1.17463	1.01866	6.56799
gene2111	Pla2G1B	0.727015	protein_coding	chrNC_030677.1:143089662-143092990:-	gi|187607822|ref|NP_001120440.1|	567	2.00E-71	phospholipase A2 group IB precursor [Xenopus tropicalis]	gi|187607821|ref|NM_001126968.1|	454	0	Xenopus tropicalis phospholipase A2 group IB (pla2g1b), mRNA	P00592	163	1.00E-49	Phospholipase A2, major isoenzyme	.	.	.	.	pfam00068	Phospholip_A2_1	Phospholipase A2. Phospholipase A2 releases fatty acids from the second carbon group of glycerol. Perhaps the best known members are secreted snake venoms, but also found in secreted pancreatic and membrane-associated forms. Structure is all-alpha, with two core disulfide-linked helices and a calcium-binding loop. This alignment represents the major family of PLA2s. A second minor family, defined…	GO:0000187|activation of MAPK activity;GO:0032869|cellular response to insulin stimulus;GO:0006633|fatty acid biosynthetic process;GO:0015758|glucose transport;GO:0032637|interleukin-8 production;GO:0035556|intracellular signal transduction;GO:0019370|leukotriene biosynthetic process;GO:0016042|lipid catabolic process;GO:0030593|neutrophil chemotaxis;GO:0002446|neutrophil mediated immunity;GO:000…	GO:0009986|cell surface;GO:0005576|extracellular region;GO:0005622|intracellular;	GO:0032052|bile acid binding;GO:0005509|calcium ion binding;GO:0004623|phospholipase A2 activity;GO:0005102|receptor binding;	K01047	PLA2G, SPLA2; secretory phospholipase A2 [EC:3.1.1.4]	0.004592	0	0.182488	48.8748	0.166727	0	0.005289

## Sheet: liver x skin
Gene_id	GeneName	Ssec	Biotype	Position	NR:Seq-id	NR:Score	NR:Evalue	NR:Description	NT:Seq-id	NT:Score	NT:Evalue	NT:Description	Uniprot:UniProtKB-AC	Uniprot:Score	Uniprot:Evalue	Uniprot:Description	COG:gene	COG:Score	COG:Eval	COG:num	Pfam:pfam_ID	Pfam:pfam_Name	Pfam:pfam_Description	GO:biological_process	GO:cellular_component	GO:molecular_function	KEGG:KO	KEGG:Description	brain	heart	intestine	liver	lung	muscle	skin
gene1095	Angptl4	1.52633	protein_coding	chrNC_030677.1:82447884-82456834:+	gi|301618393|ref|XP_002938598.1|	2191	0	PREDICTED: angiopoietin-related protein 4 [Xenopus tropicalis]	gi|847093596|ref|XM_002938552.3|	2548	0	PREDICTED: Xenopus (Silurana) tropicalis angiopoietin-like 4 (angptl4), mRNA	Q9Z1P8	300	3.00E-91	Angiopoietin-related protein 4	.	.	.	.	pfam00147	Fibrinogen_C	Fibrinogen beta and gamma chains, C-terminal globular domain.	GO:0001525|angiogenesis;GO:0009267|cellular response to starvation;GO:0043066|negative regulation of apoptotic process;GO:2000352|negative regulation of endothelial cell apoptotic process;GO:0051005|negative regulation of lipoprotein lipase activity;GO:0045834|positive regulation of lipid metabolic process;GO:0051260|protein homooligomerization;GO:0001666|response to hypoxia;GO:0070328|triglyceri…	GO:0072562|blood microparticle;GO:0005576|extracellular region;GO:0005615|extracellular space;GO:0005578|proteinaceous extracellular matrix;	GO:0004857|enzyme inhibitor activity;GO:0042802|identical protein binding;	K08767	ANGPTL4, PGAR; angiopoietin-like 4	10.5055	1.99546	17.2875	13.9259	2.32779	1.2848	4.7972
gene9266	Igf2	1.5247	protein_coding	chrNC_030680.1:12727882-12768659:+	gi|847116716|ref|XP_012816008.1|	1009	2.00E-122	PREDICTED: insulin-like growth factor II isoform X1 [Xenopus tropicalis]	gi|847116715|ref|XM_012960554.1|	5459	0	PREDICTED: Xenopus (Silurana) tropicalis insulin-like growth factor 2 (igf2), transcript variant X1, mRNA	Q6INW9	363	4.00E-113	Insulin-like growth factor II-B	.	.	.	.	pfam08365	IGF2_C	Insulin-like growth factor II E-peptide. This domain is found at the C-terminal domain of the insulin-like growth factor II (IGF-2, also see pfam00049) in vertebrates and seems to represent the E-peptide.	GO:0030154|cell differentiation;GO:0060323|head morphogenesis;GO:0007399|nervous system development;	GO:0005615|extracellular space;	GO:0008083|growth factor activity;	K13769	IGF2; insulin-like growth factor 2	1.13545	4.35603	1.12326	45.5937	4.36309	0.517058	2.19651
gene17635	Apln	1.43443	protein_coding	chrNC_030684.1:31211154-31225290:+	gi|284413797|ref|NP_001165146.1|	311	1.00E-31	apelin preproprotein [Xenopus tropicalis]	gi|284413796|ref|NM_001171675.1|	1206	0	Xenopus (Silurana) tropicalis apelin (apln), mRNA	.	.	.	.	.	.	.	.	pfam15360	Apelin	APJ endogenous ligand. Apelin is among the most potent stimulators of cardiac contractility known. The apelin-APJ signaling pathway is an important novel mediator of cardiovascular control. Apelin is an adipokine secreted by adipocytes where it is co-expressed with apelin receptor (APJ) in adipocytes. It suppresses adipogenesis through MAPK kinase/ERK dependent pathways and prevents lipid droplet…	.	.	.	.	.	13.0381	6.86348	1.65724	56.1368	168.874	48.2589	4.61131
gene10728	Tgfbr3	1.41598	protein_coding	chrNC_030680.1:94552854-94677662:+	gi|512835964|ref|XP_004913781.1|	4224	0	PREDICTED: transforming growth factor beta receptor type 3 isoform X1 [Xenopus tropicalis]	gi|847125798|ref|XM_004913724.2|	7692	0	PREDICTED: Xenopus (Silurana) tropicalis transforming growth factor, beta receptor III (tgfbr3), transcript variant X1, mRNA	P35054	487	5.00E-147	Transforming growth factor beta receptor type 3	.	.	.	.	pfam00100	Zona_pellucida	Zona pellucida-like domain.	GO:0030509|BMP signaling pathway;GO:0016049|cell growth;GO:0001837|epithelial to mesenchymal transition;GO:0006955|immune response;GO:0035556|intracellular signal transduction;GO:0051271|negative regulation of cellular component movement;GO:0032354|response to follicle-stimulating hormone;GO:0007165|signal transduction;GO:0007179|transforming growth factor beta receptor signaling pathway;	GO:0009897|external side of plasma membrane;GO:0031012|extracellular matrix;GO:0016021|integral component of membrane;GO:0005622|intracellular;GO:0005578|proteinaceous extracellular matrix;	GO:0015026|coreceptor activity;GO:0005539|glycosaminoglycan binding;GO:0008201|heparin binding;GO:0050431|transforming growth factor beta binding;GO:0070123|transforming growth factor beta receptor activity, type III;GO:0005160|transforming growth factor beta receptor binding;GO:0005024|transforming growth factor beta-activated receptor activity;	K05843	TGFBR3; transforming growth factor, beta receptor III	4.2141	35.45	3.95607	29.152	18.8977	3.51224	8.83195
gene16723	Igf3	1.38351	protein_coding	chrNC_030683.1:103078149-103087709:-	gi|187607225|ref|NP_001120418.1|	564	2.00E-65	insulin-like growth factor 3 [Xenopus tropicalis]	gi|187607224|ref|NM_001126946.1|	2027	0	Xenopus (Silurana) tropicalis insulin-like growth factor 3 (igf3), mRNA	Q90WX8	216	5.00E-65	Insulin-like growth factor III	.	.	.	.	pfam00049	Insulin	Insulin/IGF/Relaxin family. Superfamily includes insulins; relaxins; insulin-like growth factor; and bombyxin. All are secreted regulatory hormones. Disulfide rich, all-alpha fold. Alignment includes B chain, linker (which is processed out of the final product), and A chain.	GO:0048699|generation of neurons;	GO:0005576|extracellular region;	GO:0008083|growth factor activity;	.	.	0.031153	0.579223	3.63773	394.232	0.034425	0.004119	0.080262
gene22523	Igfbp4	1.31633	protein_coding	chrNW_016683386.1:860049-892765:+	gi|512874129|ref|XP_002942630.2|	1291	6.00E-174	PREDICTED: insulin-like growth factor-binding protein 4 [Xenopus tropicalis]	gi|847169583|ref|XM_002942584.3|	1554	0	PREDICTED: Xenopus (Silurana) tropicalis insulin-like growth factor binding protein 4 (igfbp4), mRNA	P24854	282	8.00E-90	Insulin-like growth factor-binding protein 4	.	.	.	.	pfam00219	IGFBP	Insulin-like growth factor binding protein.	GO:0001558|regulation of cell growth;GO:0043567|regulation of insulin-like growth factor receptor signaling pathway;	GO:0005615|extracellular space;	GO:0031994|insulin-like growth factor I binding;GO:0031995|insulin-like growth factor II binding;	.	.	2.9888	7.50911	4.92623	128.545	5.26448	1.65508	4.67349
gene16681	Apoe	1.31539	protein_coding	chrNC_030683.1:101372175-101377797:+	gi|49522289|gb|AAH75258.1|	1238	1.00E-164	apoe protein, partial [Xenopus tropicalis]	gi|847105036|ref|XM_002941039.3|	1749	0	PREDICTED: Xenopus (Silurana) tropicalis apolipoprotein E (apoe), transcript variant X4, mRNA	O42364	132	3.00E-33	Apolipoprotein Eb	.	.	.	.	pfam01442	Apolipoprotein	Apolipoprotein A1/A4/E domain. These proteins contain several 22 residue repeats which form a pair of alpha helices. This family includes: Apolipoprotein A-I. Apolipoprotein A-IV, and Apolipoprotein E.	GO:0006695|cholesterol biosynthetic process;GO:0006707|cholesterol catabolic process;GO:0033344|cholesterol efflux;GO:0042632|cholesterol homeostasis;GO:0034380|high-density lipoprotein particle assembly;GO:0042159|lipoprotein catabolic process;GO:0043524|negative regulation of neuron apoptotic process;GO:0031102|neuron projection regeneration;GO:0033700|phospholipid efflux;GO:0010873|positive re…	GO:0072562|blood microparticle;GO:0042627|chylomicron;GO:0034364|high-density lipoprotein particle;GO:0034363|intermediate-density lipoprotein particle;	GO:0001540|amyloid-beta binding;GO:0015485|cholesterol binding;GO:0017127|cholesterol transporter activity;GO:0050750|low-density lipoprotein particle receptor binding;GO:0060228|phosphatidylcholine-sterol O-acyltransferase activator activity;GO:0005543|phospholipid binding;GO:0070326|very-low-density lipoprotein particle receptor binding;	K04524	APOE; apolipoprotein E	159.626	11.1783	2471.25	74.0402	37.7662	10.9364	42.0941
gene8309	LOC100491968	1.29844	protein_coding	chrNC_030679.1:131012670-131091741:+	gi|512876870|ref|XP_004919148.1|	8772	0	PREDICTED: complement C3-like isoform X1 [Xenopus tropicalis]	gi|847170843|ref|XM_004919091.2|	5795	0	PREDICTED: Xenopus (Silurana) tropicalis complement C3-like (LOC100491968), transcript variant X1, mRNA	Q2UVX4	1598	0	Complement C3	.	.	.	.	pfam07678	A2M_comp	A-macroglobulin complement component. This family includes the complement components region of the alpha-2-macroglobulin family.	GO:0006957|complement activation, alternative pathway;GO:0006958|complement activation, classical pathway;GO:0006631|fatty acid metabolic process;GO:0006954|inflammatory response;GO:0045745|positive regulation of G-protein coupled receptor protein signaling pathway;GO:0010828|positive regulation of glucose transport;GO:0010884|positive regulation of lipid storage;GO:0001934|positive regulation of…	GO:0005615|extracellular space;	GO:0031715|C5L2 anaphylatoxin chemotactic receptor binding;GO:0004866|endopeptidase inhibitor activity;	K03990	C3; complement component 3	0.02942	0.18482	0.041421	106.895	0.244	0.015476	0.104316
gene6045	Leap2	1.27639	protein_coding	chrNC_030679.1:28336829-28341110:-	gi|163915061|ref|NP_001106385.1|	402	3.00E-48	liver-expressed antimicrobial peptide 2 precursor [Xenopus tropicalis]	gi|163915060|ref|NM_001112914.1|	378	0	Xenopus (Silurana) tropicalis liver expressed antimicrobial peptide 2 (leap2), mRNA	Q969E1	76.6	1.00E-17	Liver-expressed antimicrobial peptide 2	.	.	.	.	pfam07359	LEAP-2	Liver-expressed antimicrobial peptide 2 precursor (LEAP-2). This family consists of several mammalian liver-expressed antimicrobial peptide 2 (LEAP-2) sequences. LEAP-2 is a cysteine-rich, and cationic protein. LEAP-2 contains a core structure with two disulfide bonds formed by cysteine residues in relative 1-3 and 2-4 positions. LEAP-2 is synthesized as a 77-residue precursor, which is predomina…	GO:0042742|defense response to bacterium;	GO:0005576|extracellular region;	.	.	.	0.569907	0.930183	684.823	226.013	0.822384	12.0111	1.67189
gene18875	Crp.2	1.24602	protein_coding	chrNC_030684.1:100725569-100730594:+	gi|351542161|ref|NP_001011484.2|	1258	4.00E-170	C-reactive protein, pentraxin-related, gene 2 precursor [Xenopus tropicalis]	gi|58332815|ref|NM_001011484.1|	1349	0	Xenopus (Silurana) tropicalis C-reactive protein, pentraxin-related, gene 2 (crp.2), mRNA	P49255	192	3.00E-56	Serum amyloid P-component	.	.	.	.	pfam00354	Pentaxin	Pentaxin family. Pentaxins are also known as pentraxins.	GO:0006953|acute-phase response;GO:0045087|innate immune response;GO:0044869|negative regulation by host of viral exo-alpha-sialidase activity;GO:0044871|negative regulation by host of viral glycoprotein metabolic process;GO:0045656|negative regulation of monocyte differentiation;GO:0046597|negative regulation of viral entry into host cell;	GO:0072562|blood microparticle;GO:0070062|extracellular exosome;GO:0031012|extracellular matrix;GO:0005634|nucleus;	GO:0005509|calcium ion binding;GO:0046790|virion binding;	.	.	0	0.537241	1.2073	743.297	6.15112	0.007773	0.113936
gene6691	Cpa1	1.19484	protein_coding	chrNC_030679.1:77091608-77102119:+	gi|166795997|ref|NP_001107681.1|	2185	0	carboxypeptidase A1 precursor [Xenopus tropicalis]	gi|166795996|ref|NM_001114209.1|	1311	0	Xenopus tropicalis carboxypeptidase A1 (cpa1), mRNA	P00730	575	0	Carboxypeptidase A1	YHR132c	162	1.00E-43	COG2866	pfam00246	Peptidase_M14	Zinc carboxypeptidase.	.	GO:0005615|extracellular space;	GO:0004181|metallocarboxypeptidase activity;GO:0008270|zinc ion binding;	K08779	CPA1; carboxypeptidase A1 [EC:3.4.17.1]	0.163268	0	0.102784	132.765	0.055483	0	0.040492
gene6228	Igf1	1.17111	protein_coding	chrNC_030679.1:39667842-39729794:-	gi|301614806|ref|XP_002936875.1|	755	1.00E-95	PREDICTED: insulin-like growth factor I [Xenopus tropicalis]	gi|847113704|ref|XM_002936829.3|	1307	0	PREDICTED: Xenopus (Silurana) tropicalis insulin-like growth factor 1 (somatomedin C) (igf1), mRNA	P16501	275	2.00E-89	Insulin-like growth factor I-A	.	.	.	.	pfam00049	Insulin	Insulin/IGF/Relaxin family. Superfamily includes insulins; relaxins; insulin-like growth factor; and bombyxin. All are secreted regulatory hormones. Disulfide rich, all-alpha fold. Alignment includes B chain, linker (which is processed out of the final product), and A chain.	GO:0060323|head morphogenesis;GO:0007275|multicellular organism development;GO:0043066|negative regulation of apoptotic process;GO:0090201|negative regulation of release of cytochrome c from mitochondria;GO:0030178|negative regulation of Wnt signaling pathway;	GO:0005576|extracellular region;GO:0005615|extracellular space;	GO:0008083|growth factor activity;	K05459	IGF1; insulin-like growth factor 1	1.56444	3.56714	0.094957	15.3521	0.29766	0.617959	1.46822
gene8306	LOC100170611	1.05337	protein_coding	chrNC_030679.1:130810950-130842270:+	gi|512876862|ref|XP_002940096.2|	8809	0	PREDICTED: A.superbus venom factor 1 [Xenopus tropicalis]	gi|847170842|ref|XM_002940050.3|	5510	0	PREDICTED: Xenopus (Silurana) tropicalis A.superbus venom factor 1 (LOC100170611), mRNA	Q01833	1455	0	Complement C3	.	.	.	.	pfam07678	A2M_comp	A-macroglobulin complement component. This family includes the complement components region of the alpha-2-macroglobulin family.	GO:0006957|complement activation, alternative pathway;GO:0006958|complement activation, classical pathway;GO:0006954|inflammatory response;	GO:0005615|extracellular space;	GO:0004866|endopeptidase inhibitor activity;	.	.	0.042605	3.02596	0.825993	42.4653	13.65	0.020202	0.997293
gene15662	LOC101733634	1.05148	protein_coding	chrNC_030683.1:32196004-32205067:+	gi|512852418|ref|XP_004915979.1|	590	4.00E-75	PREDICTED: beta-microseminoprotein-like isoform X2 [Xenopus tropicalis]	gi|847147041|ref|XM_012966838.1|	647	0	PREDICTED: Xenopus (Silurana) tropicalis beta-microseminoprotein-like (LOC101733634), transcript variant X1, mRNA	O02826	86.3	6.00E-20	Beta-microseminoprotein	.	.	.	.	pfam05825	PSP94	Beta-microseminoprotein (PSP-94). This family consists of the mammalian specific protein beta-microseminoprotein. Prostatic secretory protein of 94 amino acids (PSP94), also called beta-microseminoprotein, is a small, nonglycosylated protein, rich in cysteine residues. It was first isolated as a major protein from human seminal plasma. The exact function of this protein is unknown.	.	GO:0005576|extracellular region;	.	.	.	0	16.8099	8.80373	94.508	22.4383	3.90831	26.2079
gene2111	Pla2G1B	1.03477	protein_coding	chrNC_030677.1:143089662-143092990:-	gi|187607822|ref|NP_001120440.1|	567	2.00E-71	phospholipase A2 group IB precursor [Xenopus tropicalis]	gi|187607821|ref|NM_001126968.1|	454	0	Xenopus tropicalis phospholipase A2 group IB (pla2g1b), mRNA	P00592	163	1.00E-49	Phospholipase A2, major isoenzyme	.	.	.	.	pfam00068	Phospholip_A2_1	Phospholipase A2. Phospholipase A2 releases fatty acids from the second carbon group of glycerol. Perhaps the best known members are secreted snake venoms, but also found in secreted pancreatic and membrane-associated forms. Structure is all-alpha, with two core disulfide-linked helices and a calcium-binding loop. This alignment represents the major family of PLA2s. A second minor family, defined…	GO:0000187|activation of MAPK activity;GO:0032869|cellular response to insulin stimulus;GO:0006633|fatty acid biosynthetic process;GO:0015758|glucose transport;GO:0032637|interleukin-8 production;GO:0035556|intracellular signal transduction;GO:0019370|leukotriene biosynthetic process;GO:0016042|lipid catabolic process;GO:0030593|neutrophil chemotaxis;GO:0002446|neutrophil mediated immunity;GO:000…	GO:0009986|cell surface;GO:0005576|extracellular region;GO:0005622|intracellular;	GO:0032052|bile acid binding;GO:0005509|calcium ion binding;GO:0004623|phospholipase A2 activity;GO:0005102|receptor binding;	K01047	PLA2G, SPLA2; secretory phospholipase A2 [EC:3.1.1.4]	0.004592	0	0.182488	48.8748	0.166727	0	0.005289
gene14231	Igfbp1	1.02882	protein_coding	chrNC_030682.1:67729412-67734315:+	gi|76780851|ref|NP_001029118.1|	1337	8.00E-178	insulin-like growth factor-binding protein 1 precursor [Xenopus tropicalis]	gi|76780850|ref|NM_001033946.1|	2158	0	Xenopus tropicalis insulin like growth factor binding protein 1 (igfbp1), mRNA	P24591	252	4.00E-76	Insulin-like growth factor-binding protein 1	.	.	.	.	pfam00219	IGFBP	Insulin-like growth factor binding protein.	GO:0001558|regulation of cell growth;GO:0043567|regulation of insulin-like growth factor receptor signaling pathway;	GO:0005615|extracellular space;	GO:0031994|insulin-like growth factor I binding;GO:0031995|insulin-like growth factor II binding;	.	.	0.008745	0.032248	1.90664	89.8982	2.78532	0.009774	0.02125
gene8301	C3	1.0264	protein_coding	chrNC_030679.1:130561577-130587377:+	gi|197246359|gb|AAI68633.1|	8682	0	Unknown (protein for IMAGE:7685509), partial [Xenopus tropicalis]	gi|847170837|ref|XM_012953413.1|	5117	0	PREDICTED: Xenopus (Silurana) tropicalis complement component 3 (c3), transcript variant X1, mRNA	Q0ZZJ6	1751	0	A.superbus venom factor 1	.	.	.	.	pfam07678	A2M_comp	A-macroglobulin complement component. This family includes the complement components region of the alpha-2-macroglobulin family.	GO:0006956|complement activation;GO:0006954|inflammatory response;	GO:0005615|extracellular space;	GO:0004866|endopeptidase inhibitor activity;GO:0046872|metal ion binding;	.	.	0.554191	75.2571	26.1765	3105.55	246.589	1.26059	19.5185
gene18044	Cfb	0.94068	protein_coding	chrNC_030684.1:53744892-53777706:-	gi|512861354|ref|XP_002943021.2|	3444	0	PREDICTED: complement factor B-like [Xenopus tropicalis]	gi|847158885|ref|XM_002942975.3|	3130	0	PREDICTED: Xenopus (Silurana) tropicalis complement factor B-like (LOC100491419), mRNA	P04186	448	3.00E-141	Complement factor B	.	.	.	.	pfam00092	VWA	von Willebrand factor type A domain.	GO:0008283|cell proliferation;GO:0006957|complement activation, alternative pathway;	GO:0072562|blood microparticle;GO:0070062|extracellular exosome;GO:0005615|extracellular space;	GO:0004252|serine-type endopeptidase activity;	K01335	CFB; component factor B [EC:3.4.21.47]	5.41175	18.7138	16.242	858.613	182.967	0.96698	8.2563
gene21732	Mmp9	0.93553	protein_coding	chrNC_030686.1:16277622-16285966:-	gi|55742210|ref|NP_001006843.1|	3456	0	matrix metallopeptidase 9 precursor [Xenopus tropicalis]	gi|55742209|ref|NM_001006842.1|	2715	0	Xenopus (Silurana) tropicalis matrix metallopeptidase 9 (mmp9), mRNA	O18733	754	0	Matrix metalloproteinase-9	.	.	.	.	pfam00413	Peptidase_M10	Matrixin. The members of this family are enzymes that cleave peptides. These proteases require zinc for catalysis.	GO:0030574|collagen catabolic process;GO:0050900|leukocyte migration;GO:0001503|ossification;GO:0006508|proteolysis;	GO:0005615|extracellular space;GO:0005578|proteinaceous extracellular matrix;	GO:0004222|metalloendopeptidase activity;GO:0008270|zinc ion binding;	.	.	6.89595	97.3882	21.3523	287.586	438.894	16.4243	166.938
gene13613	LOC101732593	0.925358	protein_coding	chrNC_030682.1:4869522-4872931:-	gi|512849524|ref|XP_004915576.1|	774	7.00E-102	PREDICTED: cathelicidin-related peptide Oh-Cath-like [Xenopus tropicalis]	gi|847136883|ref|XM_004915519.2|	633	0	PREDICTED: Xenopus (Silurana) tropicalis cathelicidin-related peptide Oh-Cath-like (LOC101732593), mRNA	.	.	.	.	.	.	.	.	pfam00666	Cathelicidins	Cathelicidin. A novel protein family, showing a conserved proregion and a variable carboxyl-terminal antimicrobial domain. This region shows similarity to cystatins.	.	.	.	.	.	1.92193	18.6607	7.96607	53.4531	110.718	5.12862	31.6388
gene5465	Mmp7	0.924342	protein_coding	chrNC_030678.1:158915558-158922203:-	gi|52346000|ref|NP_001005043.1|	1387	0	matrix metallopeptidase 7 precursor [Xenopus tropicalis]	gi|52345999|ref|NM_001005043.1|	956	0	Xenopus (Silurana) tropicalis matrix metallopeptidase 7 (mmp7), mRNA	P45452	298	1.00E-95	Collagenase 3	.	.	.	.	pfam00413	Peptidase_M10	Matrixin. The members of this family are enzymes that cleave peptides. These proteases require zinc for catalysis.	GO:0030282|bone mineralization;GO:0060349|bone morphogenesis;GO:0044267|cellular protein metabolic process;GO:0030574|collagen catabolic process;GO:0001958|endochondral ossification;GO:0022617|extracellular matrix disassembly;GO:0003417|growth plate cartilage development;GO:0006508|proteolysis;	GO:0005576|extracellular region;GO:0005615|extracellular space;GO:0005578|proteinaceous extracellular matrix;	GO:0005509|calcium ion binding;GO:0005518|collagen binding;GO:0004222|metalloendopeptidase activity;GO:0004252|serine-type endopeptidase activity;GO:0008270|zinc ion binding;	K07994	MMP13; matrix metalloproteinase-13 (collagenase 3) [EC:3.4.24.-]	9.83353	115.829	21.5645	326.611	572.526	22.9344	223.982
gene15377	LOC100497148	0.879359	protein_coding	chrNC_030683.1:13590670-13596594:+	gi|512851585|ref|XP_002932704.2|	901	5.00E-120	PREDICTED: hemagglutinin/amebocyte aggregation factor-like isoform X1 [Xenopus tropicalis]	gi|847152000|ref|XM_002932658.3|	703	0	PREDICTED: Xenopus (Silurana) tropicalis hemagglutinin/amebocyte aggregation factor-like (LOC100497148), transcript variant X1, mRNA	Q01528	80.9	3.00E-17	Hemagglutinin/amebocyte aggregation factor	.	.	.	.	pfam14704	DERM	Dermatopontin. Members of this family mediate cell adhesion via cell surface integrin binding. They also induce haemagglutination and aggregation of amebocytes.	.	GO:0005576|extracellular region;	.	.	.	0.016112	0.172285	0.11905	41.7672	0.290248	0.077799	0.120442
gene3968	Clps	0.817917	protein_coding	chrNC_030678.1:61379375-61397636:-	gi|166157775|ref|NP_001107327.1|	523	3.00E-65	colipase precursor [Xenopus tropicalis]	gi|166157774|ref|NM_001113855.1|	514	0	Xenopus tropicalis colipase (clps), mRNA	A9JSD6	206	1.00E-66	Colipase	.	.	.	.	pfam02740	Colipase_C	Colipase, C-terminal domain. SCOP reports duplication of common fold with Colipase N-terminal domain.	GO:0007586|digestion;GO:0016042|lipid catabolic process;	GO:0005576|extracellular region;	GO:0008047|enzyme activator activity;	K14460	CLPS; colipase	0.544892	0.146711	0.093105	11.4509	0.019534	0.121296	0
gene16351	Apoa1	0.783397	protein_coding	chrNC_030683.1:83976728-83980240:-	gi|847143332|ref|XP_012821900.1|	1339	0	PREDICTED: apolipoprotein A-I isoform X1 [Xenopus tropicalis]	gi|847143331|ref|XM_012966446.1|	1177	0	PREDICTED: Xenopus (Silurana) tropicalis apolipoprotein A-I (apoa1), transcript variant X1, mRNA	P32918	205	1.00E-61	Apolipoprotein A-I	.	.	.	.	pfam01442	Apolipoprotein	Apolipoprotein A1/A4/E domain. These proteins contain several 22 residue repeats which form a pair of alpha helices. This family includes: Apolipoprotein A-I. Apolipoprotein A-IV, and Apolipoprotein E.	GO:0008203|cholesterol metabolic process;GO:0006869|lipid transport;GO:0042157|lipoprotein metabolic process;	GO:0034364|high-density lipoprotein particle;	GO:0008289|lipid binding;	K08757	APOA1; apolipoprotein A-I	1.04801	0.332684	7908.38	254.444	1.17463	1.01866	6.56799
