# Supplementary material for: Metabolic acclimation to warming links unexpected immune activation and sexual dimorphism attenuation in Xenopus tropicalis
Source: Commun Biol. 2025 Jun 23;8:952. doi: 10.1038/s42003-025-08340-0 (PMC12185709; doi:10.1038/s42003-025-08340-0)
Supplement: Supplementary file 6 — Supplementary Data 5 [file 42003_2025_8340_MOESM6_ESM.xls]

## Sheet: Igf1 x brain
Gene_id	GeneName	bicor	pvalue
gene15085	Loc100498436	0.774515	8.90335e-06
gene25681	Cfh	0.772868	9.56528e-06
gene6047	Loc105946806	0.761931	1.51782e-05
gene1152	Ifi30	0.759269	1.69217e-05
gene4246	Pigr	0.755532	1.96666e-05
gene2940	Ildr1	0.742276	3.28449e-05
gene17903	Gipr	0.739524	3.63971e-05
gene15776	Loc733728	-0.739148	3.69076e-05
gene23233	Loc108644827	0.736411	4.08181e-05
gene21685	Col1A1	0.736255	4.10515e-05
gene6908	Sord	-0.718406	7.69132e-05
gene25118	Kdm6B	0.716873	8.09984e-05
gene14078	Jarid2	-0.711934	9.54799e-05
gene11384	Mgc147226	-0.703506	0.000125469
gene23000	Col1A2	0.6977	0.000150647
gene20908	Col6A2	0.697283	0.000152616
gene6545	C3H12Orf40	0.696629	0.000155746
rna46628	Rna46628	-0.694982	0.000163874
gene2473	Cmya5	0.694681	0.0001654
gene4335	Rims3	0.693411	0.000171978
gene16127	Loc100496074	-0.683231	0.000233451
gene24716	Lcmt2	0.680589	0.000252234
gene5618	Kdm7A	-0.677104	0.000279011
gene23536	Ddx11	0.676378	0.000284886
gene22943	Loc101733582	0.675466	0.000292423
gene23864	Naaa	-0.674563	0.000300061
gene16204	Loc105945173	0.671549	0.000326811
gene138	Loc100145764	0.662041	0.000425217
gene10128	Mt4	-0.656005	0.000500218
gene16772	Dhdh	-0.652982	0.000541889
gene17979	Hla-Drb1	0.652284	0.000551932
gene12050	Lama2	0.643646	0.000690137
gene3978	Chia	0.641528	0.000728268
gene5138	Col2A1	0.640262	0.000751899
gene204	Loc100492954	0.638382	0.000788223
gene22082	Sla2	0.636793	0.000820095
gene23966	Rnaseh2A	-0.634034	0.000878087
gene11532	Dnah14	0.633363	0.000892715
gene25051	Loc101732042	0.627944	0.00101869
gene11262	Slc6A6	0.626844	0.00104604
gene20565	Loc100496911	0.622244	0.0011674
gene7008	Slc12A1	-0.620406	0.00121915
gene8922	Tm4Sf5	-0.612494	0.00146502
gene16236	Loc100493805	-0.611608	0.00149502
gene15058	Loc100491211	0.608551	0.00160261
gene6067	Loc101731765	-0.605655	0.00171059
gene6212	Loc100488353	0.605388	0.00172084
gene3612	Guca1A	-0.60498	0.00173664
gene6143	Arl3.2	-0.601186	0.00188934
gene2646	Loc100496633	-0.59899	0.00198287
gene5525	Loc100495486	0.598621	0.00199899
gene12200	Epm2A	-0.598016	0.00202564
gene3239	Liph	0.596655	0.00208665
gene11183	Ptx	0.59557	0.00213642
gene10334	Loc100486038	-0.594237	0.00219891
gene1996	Sds	-0.590852	0.00236469
gene16709	Rcn3	-0.588353	0.00249379
gene2889	Loc101732704	-0.584611	0.00269831
gene5524	Fat3	0.581869	0.00285702
gene905	Fbn3	0.580827	0.00291939
gene11915	Slc18B1	0.580621	0.00293188
gene6885	Ctsl	0.5797	0.00298812
gene24883	Loc100496875	0.578516	0.00306181
gene22993	Loc100495215	0.578274	0.00307706
gene19177	Loc108648400	0.576457	0.00319361
gene5415	Il17D	0.574239	0.00334095
gene4493	Tex14	0.573415	0.00339711
gene10579	Gpx7	-0.572882	0.00343389
gene6599	Gsap	0.569336	0.00368718
gene20246	Loc101730775	-0.569256	0.00369303
gene13972	Adamts16	0.569009	0.00371131
gene7206	Stc1	-0.567831	0.00379929
gene868	Loc100271753	-0.567478	0.00382605
gene18044	Cfb	-0.567433	0.00382946
gene1943	P2Rx2	0.566443	0.00390524
gene2719	C9	0.562618	0.00421029
gene21462	Myl4	-0.561908	0.00426907
gene20679	Col3A1	0.561754	0.00428187
gene15488	Loc108648210	0.559247	0.00449551
gene19248	Mr1-Like	0.556799	0.00471271
gene12970	Cpa3	0.556755	0.00471666
gene7469	Pdlim2	0.555197	0.00485947
gene12668	Mfi2	0.554749	0.00490124
gene6576	Cdhr3	0.553578	0.00501182
gene124	Cpxm1	0.547513	0.00561833
gene11204	Loc105947022	0.54079	0.0063615
gene11575	Slc30A10	0.539571	0.0065046
gene5908	Loc101734529	-0.539434	0.00652083
gene18098	Spint2	0.537837	0.00671291
gene2390	Loc108644448	0.537714	0.00672784
gene20725	Loc101732225	-0.535599	0.0069899
gene1717	Fbp2	-0.527773	0.00803464
gene12310	Loc105947422	-0.527003	0.00814405
gene10991	Fam227A	-0.525524	0.00835777
gene25067	Loc100498074	0.523469	0.00866253
gene24693	Cox17	-0.521266	0.00899938
gene5431	Sln	-0.516334	0.00979289
gene22488	Tyrobp	0.514814	0.0100487
gene9843	Cdc42Bpg	0.513251	0.0103177
gene16613	Rpl28	-0.512166	0.0105078
gene3891	Ago3	-0.511944	0.010547
gene914	Lrrc14B	-0.511215	0.0106769
gene864	Herc6	-0.509237	0.0110356
gene21253	Rps21	-0.505755	0.0116914
gene1246	Uba52	-0.504694	0.0118974
gene21934	Ncoa3	0.503189	0.012195
gene17990	Hla-Dra	0.498737	0.0131108
gene12799	Cldn11	0.498556	0.0131493
gene19139	Loc101731120	0.497973	0.0132736
gene10274	Cdh1	0.49609	0.0136817
gene20152	Pld6	-0.494538	0.0140256
gene17986	Loc100217322	-0.492449	0.0145
gene25780	Nrip3	-0.491211	0.0147872
gene3778	Slc30A2	-0.490095	0.0150501
gene24449	Loc101734545	-0.484097	0.0165295
gene18367	Bdkrb2	0.483862	0.0165897
gene25072	Loc101732535	0.481713	0.0171495
gene24603	Loc108645218	0.479348	0.0177829
gene18785	Cyp1C1	0.477883	0.0181851
gene5464	Mmp3	0.475322	0.0189055
gene20500	Rps15A	-0.47491	0.0190235
gene9600	Loc100485054	0.474114	0.0192533
gene23548	Unc13B	0.472725	0.0196594
gene12805	Samd7	0.471878	0.0199106
gene14293	Loc100486063	-0.471385	0.0200581
gene1287	Rbpms	0.469511	0.0206262
gene2472	Loc100492849	0.468421	0.0209629
gene6472	Cav2	-0.46797	0.0211032
gene25813	Loc101734964	-0.46787	0.0211346
gene5007	Rps26	-0.460935	0.0233959
gene24778	Loc108645241	0.460608	0.0235071
gene7144	Loc101733518	0.46048	0.0235509
gene5034	Naca.2	-0.460421	0.0235708
gene11075	Mustn1	0.456237	0.0250355
gene11105	Loc105945452	0.454446	0.0256844
gene6887	Ctsh	0.454201	0.0257746
gene1439	Gdf1	-0.45224	0.0265022
gene25260	Loc101733774	-0.450179	0.0272852
gene18326	Ndufb1	-0.44916	0.027679
gene21057	Ly75	0.448512	0.027932
gene5432	Loc100492723	-0.446115	0.0288831
gene13409	Loc100490986	0.445829	0.0289982
gene16190	Nnmt	0.444475	0.0295487
gene9599	Vtga2	0.440859	0.0310599
gene23491	Loc100489060	0.4354	0.0334571
gene22418	Vill	0.434119	0.0340402
gene5918	Loc101733946	-0.430314	0.035821
gene16774	Tulp2	0.425522	0.0381671
gene6127	Loc100494767	0.424005	0.0389344
gene19029	Loc100145348	-0.423881	0.0389981
gene17464	Vsig4	-0.41898	0.0415646
gene24660	Trim66	0.417283	0.0424833
gene2557	Loc108645628	-0.414774	0.0438714
gene20638	Hba4	0.412572	0.0451184
gene25099	Pkp2	0.410277	0.046448
gene11730	C2Orf73	-0.406023	0.0489927
gene20861	Fn1	0.405052	0.0495886
gene26065	Loc101731896	0.404671	0.0498236
gene16470	Loc100495414	-0.40113	0.0520524
gene26888	Loc108645589	0.400529	0.0524387
gene2571	Loc105948036	0.400313	0.0525774
gene9845	Loc101731863	-0.396715	0.0549396
gene22994	Loc100494525	0.395042	0.0560652
gene5749	Vwf	-0.39391	0.0568367
gene25634	Loc101734838	-0.39097	0.0588795
gene4160	Dpt	-0.38926	0.0600938
gene16351	Apoa1	0.388548	0.060605
gene11641	Haao	0.387342	0.0614777
gene3871	Myom3	0.385989	0.0624696
gene15570	Loc100486481	-0.382182	0.0653247
gene26344	Loc101733369	0.382065	0.0654136
gene19041	Loc100490537	0.381412	0.0659144
gene16517	Loc100489525	-0.37747	0.0689959
gene25563	Loc101730522	0.372833	0.0727606
gene9133	Cry2	0.372481	0.0730525
gene2190	Loc779564	-0.371879	0.0735539
gene24514	Loc100498257	0.371674	0.0737252
gene24760	Atp1B2	0.370927	0.0743526
gene25834	Loc100496343	0.36742	0.0773508
gene10207	Loc100489253	-0.363448	0.0808555
gene877	Enam	0.358858	0.0850546
gene17335	F8	-0.358343	0.0855349
gene14234	Mcm6	0.357929	0.0859232
gene16210	Loc100497939	-0.356588	0.08719
gene20156	Loc108648912	-0.35389	0.0897809
gene19200	Rrnad1	0.353451	0.0902079
gene12060	Loc101730689	-0.35338	0.0902766
gene7571	Pglyrp2	0.352357	0.0912778
gene9683	Eps8L2	0.351982	0.0916477
gene1467	Plvap	0.349379	0.0942401
gene1236	Prtn3	-0.348504	0.0951241
gene1669	Anxa1	0.347527	0.0961183
gene25633	Loc101731330	-0.347104	0.0965516
gene23530	Slc6A13	0.346045	0.0976415
gene3469	Rs1	0.344943	0.0987853
gene26467	Loc100489443	0.343806	0.0999755
gene19187	Etv3L	-0.34334	0.100466
gene13181	Tf	0.340503	0.103495
gene19082	Adamtsl4	0.340145	0.103881
gene3465	Loc100486322	-0.339127	0.104987
gene7035	Hdc	0.335345	0.109171
gene4705	Lyg2	-0.334715	0.10988
gene9320	Loc108647378	0.333934	0.110763
gene15924	Chchd1	0.332886	0.111956
gene14040	Agmo	-0.332774	0.112084
gene17173	Qrfp	0.332666	0.112208
gene17417	Loc100497341	0.332372	0.112545
gene23330	Loc100495491	0.332099	0.112859
gene19044	Loc100490361	0.32876	0.116747
gene489	Slc25A4	-0.327487	0.118254
gene4288	Zc3H12A	-0.325177	0.121026
gene25964	Loc108645395	0.324946	0.121306
gene11090	Ogn	-0.323609	0.122935
gene13389	Loc105948523	0.323468	0.123108
gene9076	Loc100495810	0.3217	0.125288
gene12450	Aim1	0.319573	0.127948
gene15597	Loc101735189	0.319173	0.128452
gene17987	Loc105946125	0.317354	0.130766
gene9998	Rasgrp2	-0.315993	0.132516
gene498	Enpp6	-0.314847	0.134003
gene5737	Cdx1	-0.313693	0.135513
gene9324	Loc108647380	0.312064	0.137664
gene20596	Hbd	0.307806	0.143403
gene2906	Gpa33	0.307147	0.144307
gene1067	Prtn3	-0.307077	0.144403
gene11189	Pde6H	0.306079	0.145779
gene8253	Thibz	0.306033	0.145841
gene13472	Znf184	0.305833	0.14612
gene24536	Loc100488699	-0.305153	0.147064
gene22786	Loc108644779	0.304478	0.148006
gene24406	Loc100488697	-0.303609	0.149225
gene24502	Loc100494473	0.303447	0.149453
gene12696	Cldn1	0.302837	0.150314
gene3499	Mpo	-0.301861	0.151697
gene21020	Loc101730934	-0.298553	0.156457
gene19716	Loc101731420	0.296558	0.159378
gene15661	Loc100491107	0.295721	0.160615
gene5401	Loc100491171	-0.293756	0.163546
gene1002	Atp8B3	0.291234	0.167361
gene749	Enpep	0.289202	0.170481
gene780	Sec24D	0.289115	0.170614
gene12752	Ptx3	-0.286787	0.174241
gene26136	Loc101731976	0.286419	0.174817
gene24006	Serpinh1	-0.283329	0.179722
gene16776	Loc101731497	0.28161	0.182492
gene8206	Loc101733240	0.281387	0.182853
gene21488	Gh1	-0.280313	0.1846
gene26735	Loc101730884	0.279574	0.18581
gene25522	Loc101735123	0.279119	0.186556
gene12947	Loc108647695	0.276565	0.190789
gene10919	Apold1	-0.275242	0.193007
gene19020	Loc100490829	-0.273705	0.195605
gene16930	Loc101731355	0.271398	0.199549
gene5242	Krt5.2	0.271285	0.199744
gene14398	Tbx20	0.269677	0.202528
gene18576	Six1	-0.269224	0.203317
gene25321	Loc105945865	0.264123	0.212343
gene2480	Arsb	0.263938	0.212674
gene24593	Garem2	-0.262265	0.215696
gene12103	Loc100485583	-0.262113	0.215973
gene16096	Tmem45B	0.261261	0.217522
gene23092	Loc100487732	-0.260482	0.218947
rna46623	Rna46623	0.259907	0.220002
gene13613	Loc101732593	-0.256867	0.225639
gene18064	Egfl8	-0.256528	0.226273
gene21732	Mmp9	-0.256518	0.226293
gene6022	Irf1	-0.253491	0.23201
gene13410	Cyp2E1	0.253419	0.232147
gene19257	Loc101733623	-0.2517	0.235438
gene22987	Loc101732679	-0.2517	0.235438
gene7390	C15Orf61	-0.250146	0.238438
gene12548	Cga	-0.249092	0.240489
gene3977	Loc548945	0.247976	0.24267
gene16042	Loc101733467	0.246786	0.245012
gene16639	Cnfn.1	-0.246492	0.245593
gene26900	Loc101732611	0.243946	0.25066
gene1665	Aldh1A1	0.243571	0.251412
gene4054	Slc26A9	0.241495	0.255601
gene16766	Prl.2	0.240343	0.257945
gene18381	Cyp46A1	-0.239172	0.260343
gene5625	Slc13A4	0.238026	0.262701
gene11879	Otor	-0.236594	0.265671
gene25035	Stx3	0.231424	0.276563
gene20293	Ras-Dva	0.231338	0.276746
gene20943	Dfnb59	-0.228923	0.281932
gene3489	Cldn3	-0.227777	0.284415
gene20408	Pvalb.1	0.22659	0.286999
gene4057	Avpr1B	-0.225887	0.288537
gene25483	Sult1C2	-0.224166	0.292324
gene3880	Csf3R	-0.220815	0.299787
gene26493	Loc108645501	0.2195	0.302748
gene15932	Pitx3	0.218696	0.304568
gene22979	Loc101731445	-0.218422	0.305188
gene20532	Loc101731131	0.216313	0.309998
gene12447	Loc100490489	0.214209	0.314841
gene1170	Pram1	-0.213984	0.315363
gene9319	Loc100485232	0.213047	0.317537
gene13602	Loc101731222	-0.212264	0.31936
gene11190	Loc100493054	-0.212213	0.31948
gene15148	Loc100485749	0.211493	0.321163
gene12334	Loc100037835	0.211269	0.321687
gene3593	Epx	-0.208694	0.327758
gene17634	Vsig1	0.204565	0.337633
gene23028	Loc100495637	0.204518	0.337746
gene5448	Mmp1	-0.204465	0.337874
gene11126	Cdhr4	-0.202427	0.342816
gene968	C4Orf22	-0.198504	0.352448
gene26506	Gtf2H4	0.19777	0.354268
gene6924	Trpm1	0.196853	0.356547
gene10481	Lepr	0.196733	0.356847
gene4576	Myh15	0.196048	0.358558
gene1157	Gzmh	0.192956	0.366337
gene1513	Txn	-0.190585	0.372368
gene19652	Loc108648327	0.189085	0.376214
gene16928	Loc100488841	0.188813	0.376913
gene26670	Loc100490886	0.188603	0.377454
gene15880	St14	0.187545	0.380186
gene24012	Loc101733266	-0.187414	0.380525
gene5506	Loc101731548	0.187219	0.38103
gene21812	Npb	0.1829	0.392308
gene5183	Loc100487218	0.182714	0.392798
gene2788	Loc101732251	0.178657	0.403569
gene6076	Gpr151	-0.1786	0.40372
gene22168	Aanat	0.178591	0.403746
gene4852	Loc101732680	0.178157	0.404908
gene9171	Gh1-Like	-0.175663	0.411622
gene15630	Loc100493999	0.17403	0.416052
gene16789	Loc100490615	-0.173691	0.416976
gene10101	Hsd11B2	-0.172357	0.420618
gene25646	Loc105945142	-0.170608	0.425418
gene12683	Loc100496476	0.167803	0.43318
gene21295	Mien1	-0.167534	0.433929
gene24372	Loc100487280	-0.165036	0.440911
gene7598	Tgfbr3L	-0.164524	0.442351
gene10518	Tspan1	0.164165	0.44336
gene3223	Pou1F1	0.163013	0.446611
gene10784	Loc105947222	-0.162991	0.446672
gene15609	Loc101730663	0.162821	0.447152
gene8246	Loc105945375	-0.160144	0.454759
gene26965	Loc108645623	-0.159111	0.45771
gene16659	Psg3	0.158867	0.458412
gene9351	Loc100486192	-0.158438	0.459641
gene15543	Nkx3-3	0.157881	0.46124
gene23462	Loc100487426	-0.156615	0.464887
gene15687	Loc100491949	0.154754	0.470274
gene24101	Rcvrn.1	-0.151141	0.480826
gene15161	Gnb3	0.149111	0.486807
gene6365	Lyz	-0.148943	0.487303
gene12495	Cyp3A4	-0.148767	0.487823
gene18285	Dio2	-0.14539	0.497863
gene17300	Opn1Lw	0.142473	0.506618
gene26928	Loc101734673	0.142105	0.507728
gene25693	Loc101735145	-0.140323	0.513119
gene16760	Gal.2	0.138503	0.518653
gene6559	Loc101731072	-0.135019	0.529326
gene24257	Loc101734362	0.134488	0.530961
gene103	Ankrd53	0.132176	0.538111
gene22250	Loc100495212	0.131425	0.540442
gene17909	Fosb	-0.130715	0.542652
gene18060	Cyp21A2.1	-0.129463	0.546559
gene9235	Fshb	-0.128799	0.548634
gene22412	Dnajc19	-0.128768	0.548732
gene24053	Loc100497768	-0.128549	0.549418
gene12875	Vwa5B2	0.125855	0.557886
gene1353	Hemgn	-0.124969	0.560684
gene4967	Dhh	0.124681	0.561594
gene14595	Mep1B	0.122561	0.568319
gene26295	Loc101734858	-0.122496	0.568526
gene23463	Loc108644864	-0.120859	0.573744
gene25946	Loc100127857	-0.115629	0.590553
gene11050	Lgals1	-0.115552	0.590802
gene713	Loc100498023	-0.114425	0.594453
gene21037	Loc101732351	-0.113953	0.595985
gene9321	Loc105945148	0.113327	0.598019
gene7114	Gnrhr2	0.112983	0.599136
gene12725	Mgam	-0.112427	0.600947
gene15744	Tmem72	-0.110788	0.606299
gene15262	Minpp1	0.110616	0.606861
gene24008	Loc100488238	-0.108675	0.613223
gene5700	Slc7A2.2	0.104777	0.626085
gene19043	Loc100494325	0.104251	0.627831
gene6495	Slc13A1	-0.104033	0.628554
gene23481	Loc108644866	-0.103365	0.630771
gene3775	Pafah2	-0.103169	0.631422
gene9458	Slc7A10	-0.100616	0.639932
gene7493	Loc100496673	-0.0979474	0.648876
gene22287	Pkhd1	-0.0976704	0.649807
gene15319	Ybx3	-0.0961168	0.655038
gene5619	Loc100485192	0.0945336	0.660385
gene13885	Prl.1	-0.0942436	0.661366
gene24949	Loc100493904	-0.0936373	0.66342
gene19148	Loc100487362	-0.0933147	0.664513
gene2281	Scarb1	-0.0931129	0.665197
gene22566	Usp18	-0.093002	0.665573
gene3734	Kiaa1324	0.0922607	0.66809
gene24203	Loc100487643	0.0903662	0.674536
gene26206	Pamr1	0.0890029	0.679189
gene18333	Chga	-0.0886754	0.680309
gene14746	Pmp2	-0.0875366	0.684207
gene22424	Cry-Dash	-0.0839388	0.696572
gene4815	Slc15A1	-0.0831326	0.699354
gene26069	Loc101733544	0.082687	0.700893
gene18050	Slc44A4	-0.0826459	0.701034
gene3750	Shisa4	-0.0824519	0.701705
gene5026	Loc101733960	-0.0821636	0.702701
gene22001	Sgk2	0.0804978	0.708469
gene15439	Obfc1	0.0799954	0.710212
gene15164	Loc100127624	0.0793456	0.712468
gene6921	Loc100486641	0.0780131	0.717102
gene23469	Ovos2	-0.0753942	0.726236
gene7415	Cilp	0.0749732	0.727709
gene19271	Loc100498477	-0.0748673	0.728079
gene16844	Loc100144919	-0.0721986	0.737432
gene4138	Tshb	-0.0718267	0.738739
gene2549	Avd	0.0713972	0.740248
gene25703	Loc105945952	0.0701011	0.744809
gene3147	Clic6	0.0667418	0.756669
gene15182	Scnn1A	-0.065764	0.760132
gene13427	Rhag	-0.0649781	0.762917
gene15551	Cpn1	-0.063582	0.767874
gene26763	Loc100145508	0.0626238	0.771281
gene25815	Hla-Dqa1	0.0624351	0.771952
gene7214	Sfrp1	0.0622654	0.772556
gene1824	Loc548369	-0.0612444	0.776192
gene13007	Kcne4	0.0602763	0.779644
gene7378	Paqr5	-0.0602512	0.779734
gene1291	Prc1.2	-0.0596269	0.781962
gene948	Loc108648333	0.0558658	0.795421
gene9206	Olfml1	0.0502294	0.815697
gene16757	Loc100495217	0.0485	0.821942
gene25948	Hla-A	-0.0445996	0.836064
gene24051	Loc100497454	0.0426267	0.843226
gene2876	Aqp3	0.0415656	0.847083
gene16326	Tnfrsf14	-0.0412683	0.848164
gene6753	Reg4	0.0406161	0.850537
gene13050	Kcnj13	0.0389521	0.856598
gene2509	Hexb	0.0370677	0.86347
gene7332	Slc4A5	-0.035963	0.867503
gene25196	Loc734128	0.0354753	0.869285
gene17488	Arr3	0.033281	0.877309
gene3448	Asmt	0.0321845	0.881323
gene19276	Loc105948313	-0.0318729	0.882464
gene2264	Piwil1	0.0315312	0.883716
gene17369	Cldn2	0.0260438	0.903852
gene15847	Loc100496187	-0.0252154	0.906897
gene8911	Gstp1	-0.0238838	0.911794
gene816	Manba	0.0231804	0.914383
gene23453	Loc100488711	0.0223132	0.917575
gene14029	Agr3	-0.0204916	0.924284
gene4636	Cybb	-0.0186813	0.930957
gene26508	Loc105946135	0.0186615	0.93103
gene4494	Loc100496420	0.0182512	0.932543
gene25561	M1Ap	0.0179062	0.933815
gene25708	Loc100494735	0.0157092	0.941921
gene4541	Ncf1	0.0150415	0.944386
gene11705	Epcam	0.0139263	0.948504
gene19755	Loc105947076	-0.0127482	0.952855
gene9327	Loc108647379	-0.0111885	0.958618
gene772	Loc100493539	0.00999857	0.963016
gene12651	Atp13A4	0.00996847	0.963128
gene24592	Loc100493190	0.00993061	0.963267
gene21844	Kcnj16	-0.00700148	0.974098
gene22380	Darmin	-0.00482581	0.982145
gene16612	Rcvrn.2	-0.00196464	0.992731
gene23032	Loc101733339	-0.00038521	0.998575

## Sheet: Igf1 x heart
Gene_id	GeneName	bicor	pvalue
gene17998	Atat1	0.833402	4.28058e-07
gene22742	Loc105945457	0.831291	4.8654e-07
gene14249	Dclk3	0.820183	9.28651e-07
gene16317	Eno1	0.802198	2.42288e-06
gene12970	Cpa3	0.797133	3.11968e-06
gene9656	Chid1	0.791921	4.01716e-06
gene20913	Col18A1	0.790584	4.28162e-06
gene18445	Nid2	0.785309	5.48157e-06
gene3296	Loc100038306	0.774582	8.87717e-06
gene14091	Loc100490656	-0.772269	9.81652e-06
gene7096	Loc105946915	0.771157	1.02983e-05
gene15728	Arhgap22	0.770256	1.07042e-05
gene11158	Cacna2D2	0.769103	1.12445e-05
gene837	Adh4	0.767543	1.20133e-05
gene23863	Loc101731922	0.767266	1.21546e-05
gene1780	Fitm1	0.762305	1.49463e-05
gene12753	Loc101732478	0.761861	1.52217e-05
gene17905	Gpr4	0.758852	1.72097e-05
gene5797	Sparc	0.756536	1.88933e-05
gene6713	Kcp	0.752902	2.18282e-05
gene15268	Prkg1	0.746903	2.75582e-05
gene6825	Loxl1	0.743332	3.15661e-05
gene2167	Gstt1	0.741829	3.34008e-05
gene12944	Paqr9	0.73898	3.7138e-05
gene17612	Col4A5	0.737567	3.91238e-05
gene21765	Nog	0.736633	4.04869e-05
gene17725	Hmgb3	0.736467	4.07344e-05
gene17611	Col4A6	0.733894	4.47313e-05
gene6794	Cib2	0.733626	4.51669e-05
gene9342	Loc100487884	0.732637	4.68061e-05
gene11272	Aldh1L1	0.732224	4.75062e-05
gene20987	Rapgef4	0.727095	5.69986e-05
gene14332	Gadl1	0.725331	6.06275e-05
gene4824	Uggt2	0.724969	6.13969e-05
gene14721	Gdap1	0.723511	6.45839e-05
gene5431	Sln	0.723083	6.55454e-05
gene7156	Slco3A1	0.720571	7.14522e-05
gene1944	Loc101730219	0.719984	7.28988e-05
gene1800	Jph4	0.718688	7.61821e-05
gene5866	Loc105946792	-0.717544	7.9187e-05
rna46634	Rna46634	-0.71542	8.50451e-05
gene21647	Aoc2	0.713521	9.05976e-05
gene23000	Col1A2	0.709597	0.000103089
gene6885	Ctsl	0.709508	0.00010339
gene564	Fstl5	0.708968	0.000105228
gene6382	Tspan8	0.70842	0.000107121
gene21014	Klhl41	0.704154	0.000122902
gene20708	Loc100490370	0.703767	0.000124431
gene13685	Vipr2	0.703547	0.000125307
gene2419	Fbn2	0.701801	0.00013245
gene4394	Fuca1	0.701092	0.000135451
gene10829	Kif14	0.700405	0.000138416
gene16127	Loc100496074	-0.699151	0.000143974
gene11333	Lamb2	0.69843	0.000147255
gene11483	Loc100490733	-0.698128	0.000148652
gene5402	Loc101733406	0.696555	0.0001561
gene8319	Ache	-0.693412	0.000171969
gene21685	Col1A1	0.690324	0.000188913
gene11308	Celsr3	-0.689687	0.000192587
rna46614	Rna46614	-0.68953	0.000193503
gene14078	Jarid2	-0.688453	0.000199878
gene25051	Loc101732042	0.688237	0.000201175
gene12493	Loc100487665	0.687504	0.000205641
gene6887	Ctsh	0.686101	0.000214436
gene11594	Smyd2	0.681827	0.000243274
gene6047	Loc105946806	0.674574	0.000299964
gene26772	Casq2	0.672293	0.000320021
gene10503	Lrrc40	-0.669213	0.000348934
gene20908	Col6A2	0.668956	0.000351454
gene3735	C1Orf194	0.663771	0.00040561
gene10087	Osgin1	0.66098	0.000437644
gene25505	Atp2A1	0.66094	0.000438119
gene3418	Pir	0.65992	0.000450377
gene20868	Ramp1	0.658444	0.000468637
gene25118	Kdm6B	0.658175	0.00047203
gene2014	Loc100487101	0.657362	0.000482422
gene17953	Gabbr1	-0.656882	0.000488648
gene13582	Cyp8B1	0.653166	0.000539279
gene24520	Pcolce	0.650603	0.000576771
gene19316	Loc100491706	-0.647986	0.000617369
gene14779	Loc100492274	0.64762	0.000623235
gene12669	Pigz	-0.647421	0.000626456
gene5586	Wnt11R	0.6472	0.000630028
gene15605	Lrrtm3	0.645247	0.000662476
gene20909	Col6A1	0.645059	0.000665678
gene12310	Loc105947422	-0.640733	0.000743021
gene17978	Col11A2	0.637963	0.000796528
gene22460	Tmem169	0.635005	0.000857295
gene2508	Gfm2	-0.634961	0.000858231
gene10509	Faah.2	-0.63488	0.000859948
gene18013	Vwa7	-0.631567	0.000932883
gene20679	Col3A1	0.630342	0.000961183
gene18303	Loc100498621	-0.628833	0.000997026
gene20903	Loc100490180	-0.628673	0.0010009
gene23321	Loc100495876	0.627283	0.00103505
gene10716	Fam69A	0.625276	0.00108614
gene16568	Dnaaf3	0.624755	0.00109972
gene16519	Hsp30D	-0.624495	0.00110658
gene22190	Dhrs7C	-0.624344	0.00111058
gene12371	Dcbld1	-0.623551	0.00113173
gene25880	Mfap2	0.623514	0.00113273
gene11088	Aspn	0.622282	0.00116635
gene20327	Ntn3	0.620325	0.00122146
gene15170	Loc733932	0.620226	0.00122431
gene5618	Kdm7A	-0.619827	0.00123585
gene15808	Rgr	0.619796	0.00123676
gene5138	Col2A1	0.619452	0.00124677
rna46615	Rna46615	-0.619179	0.00125478
gene13769	Hacd1	0.618114	0.00128641
gene6140	Cfap43	0.610742	0.00152485
gene12666	Bdh1	-0.609224	0.00157836
gene17845	Gpc3	-0.608956	0.001588
gene21278	Ttc25	0.605888	0.00170166
gene6992	Mapk6	0.605062	0.00173345
gene16304	Mgc107851	0.602846	0.00182119
gene20853	Spag16	-0.602673	0.0018282
gene16578	Mpv17L	-0.602547	0.00183329
gene25856	Entpd2	0.600026	0.00193828
gene9997	Pygm	0.596711	0.00208412
gene11636	Loc100485669	-0.596396	0.00209844
gene2118	Dynll1	0.596376	0.00209935
gene15635	Loc100496010	-0.595631	0.0021336
gene25067	Loc100498074	0.595056	0.00216032
gene17731	Rnf128	0.5942	0.00220069
gene11784	Rrbp1	0.593514	0.00223349
gene21022	Lrp2	0.592027	0.00230602
gene24071	Loc100488751	0.591643	0.00232503
gene19625	Polr3C	-0.591238	0.00234528
gene8247	Rab3D	0.590286	0.00239344
gene16772	Dhdh	-0.589136	0.00245274
gene18769	Inafm2	0.588224	0.00250063
gene10019	Loc105947227	0.587595	0.00253413
gene24270	Loc108645186	0.58749	0.00253976
gene19030	Loc100489587	-0.586405	0.00259854
gene2530	Loc105945272	-0.582996	0.00279087
gene6760	Loc100498358	-0.581931	0.00285336
gene22994	Loc100494525	0.578697	0.00305044
gene17635	Apln	0.578025	0.00309282
gene20313	Fam195A	0.575862	0.00323262
gene11315	P4Htm	0.575341	0.00326706
gene848	Hpgds	0.575017	0.00328862
gene26669	C8G	-0.573294	0.00340546
gene20846	Myl1	0.572085	0.00348951
gene18608	Tmem260	-0.57135	0.00354148
gene16538	Loc100489703	0.570883	0.00357481
gene18473	Hsp90Aa1.1	-0.570849	0.00357725
gene5822	Btbd11	-0.569499	0.00367518
gene2818	Baat	0.568248	0.00376792
gene17034	Hpn	0.567803	0.00380144
gene26003	Thbs3	0.567485	0.00382547
gene24906	Efr3B	-0.566879	0.00387173
gene6626	Cdnf	-0.566282	0.00391771
gene14844	Ccne2	0.566031	0.00393718
gene7139	Hapln3	0.563642	0.00412672
gene24586	Gramd1C	-0.563615	0.00412896
gene10293	Top1.2	-0.560772	0.00436454
gene21980	Kiaa1755	0.560387	0.00439728
gene12563	Loc100497103	0.560149	0.00441765
gene14996	St3Gal1	0.557917	0.00461244
gene11802	Cfap61	0.555092	0.00486929
gene17624	Loc105948071	0.553867	0.00498434
rna46625	Rna46625	-0.55166	0.00519735
gene11643	Zfp36L2	-0.550936	0.00526884
gene3389	Cenpv	-0.549294	0.00543415
gene24468	Scube2	-0.54853	0.00551254
gene5182	Trim72	0.547549	0.00561463
gene23106	Cd22	-0.547339	0.00563667
gene4418	Ubqln4	-0.547036	0.00566854
gene2006	Kcnn2	0.547007	0.00567159
gene15329	Htra1	0.545286	0.00585603
gene15601	Plce1	0.544616	0.00592913
gene5789	Loc108644461	-0.543209	0.00608512
gene4324	Ccdc28B	-0.541323	0.00629963
gene19136	Loc101731307	0.54106	0.00633004
gene11915	Slc18B1	0.540629	0.00638021
gene11331	Slc6A8	0.539827	0.00647428
gene4027	Arl8A	-0.538577	0.00662331
gene6799	Fbxl22	0.538292	0.00665772
gene9607	Spata1	0.537297	0.00677881
gene777	Prss12	0.534335	0.00715049
gene10670	Loc105947285	-0.534123	0.00717779
gene15085	Loc100498436	0.533234	0.00729285
gene3353	Pnpla4	0.532898	0.00733686
gene16623	Grik5	0.531688	0.00749683
gene3351	Loc105946500	-0.530781	0.00761873
gene4272	Mapk13	-0.530694	0.00763043
gene2763	Adamts12	0.528742	0.00789864
gene6524	Il17Rel	-0.527902	0.00801639
gene24166	Parvb	0.527645	0.00805276
gene15765	Loc105947776	-0.525999	0.00828873
gene26188	Loc101731237	0.525871	0.00830721
gene13786	Loc100496268	0.525856	0.00830946
gene25378	Eef1A2	-0.523864	0.00860319
gene2941	Ildr2	0.523429	0.00866859
gene4651	C2Orf40	0.52179	0.00891818
gene929	Pip5K1C	-0.521403	0.00897804
gene6113	Crebrf	-0.519093	0.00934204
gene18381	Cyp46A1	-0.517824	0.0095473
gene20156	Loc108648912	-0.517557	0.00959084
gene4773	Col4A2	-0.517454	0.0096078
gene14142	Cdh12	-0.517332	0.00962778
gene11217	Cntn4	0.516782	0.0097184
gene19034	Loc101733475	-0.513641	0.01025
gene13269	Ywhaq	0.51345	0.0102831
gene26077	Loc101732707	-0.513021	0.0103577
gene13933	Loc105947589	-0.512854	0.010387
gene20937	Loc105948415	0.511591	0.0106098
gene23189	Ndufb4	-0.509119	0.0110574
gene2806	Loc100485773	-0.50851	0.01117
gene16425	Tecta.1	0.508167	0.0112339
gene17442	Ercc6L	0.507188	0.0114177
gene2885	Loc108645741	-0.506964	0.0114601
gene4241	C4Bpa	-0.506906	0.0114712
gene25759	Loc100489237	-0.505177	0.0118033
gene13157	Loc100498622	0.504814	0.011874
gene13376	Tdrd6	0.502305	0.0123724
gene12489	Prss35	0.502136	0.0124066
gene17033	Loc100488427	-0.502097	0.0124145
gene25913	Slx1A	-0.501718	0.0124916
gene3813	Trnp1	-0.501308	0.0125751
gene1067	Prtn3	-0.500444	0.0127531
gene11182	Crp	0.499396	0.0129719
gene3845	Fabp3	-0.499286	0.0129949
gene9240	Bdnf	0.499177	0.0130179
gene17545	Loc100489887	0.498359	0.0131912
gene8188	Ap1M2	0.49759	0.0133557
gene24473	Alox12B	-0.496952	0.0134936
gene11665	Mcfd2	0.496762	0.0135349
gene14788	Tmem55A	-0.496159	0.0136665
gene6979	Rab27A	-0.495628	0.0137833
gene1937	Smtn	0.494076	0.0141295
gene4315	Fam167B	-0.494012	0.014144
gene13121	Gpr35	-0.49295	0.0143851
gene9440	Loc100493652	-0.492244	0.0145473
gene19169	Loc105948226	0.489795	0.0151214
gene16969	Loc100145501	-0.489138	0.0152786
gene1507	Ptgr1.1	0.488906	0.0153345
gene20940	Spon2	0.488889	0.0153386
gene20872	Trpm8B	-0.488443	0.0154463
gene13493	Loc100487805	0.486939	0.0158143
gene13778	Steap2	-0.486028	0.0160407
gene26347	Loc101733600	-0.485828	0.0160908
gene1468	Cilp2	0.485575	0.0161543
gene3266	Loc101732697	0.485066	0.0162828
gene24555	Loc105945715	-0.484879	0.01633
gene15616	Mypn	0.483818	0.0166011
gene10533	Tmem53	0.482918	0.0168338
gene5635	Akr1D1	-0.481499	0.0172059
gene8301	C3	-0.481182	0.01729
gene2727	Ranbp3L	0.479046	0.0178654
gene25251	Rrp1B	-0.477931	0.0181718
gene17020	Loc100493184	-0.476058	0.018696
gene7102	Anpep	-0.476017	0.0187076
gene17834	Dock11	-0.474507	0.0191394
gene21727	Cdh22	0.471524	0.0200163
gene18272	Ahsa1	0.471084	0.0201485
gene3817	Sytl1	-0.470056	0.0204598
gene11299	H1Fx	-0.470049	0.0204618
gene4259	Cacna1S	-0.468508	0.020936
gene23864	Naaa	-0.468358	0.0209824
gene5257	Gpd1	0.466901	0.0214395
gene23892	Vipr1	-0.466681	0.0215092
gene24355	Eps8	0.465019	0.0220419
gene21911	Nfatc2	-0.464135	0.0223293
gene17873	Htatsf1	-0.463934	0.0223951
gene1343	Adh6	-0.463822	0.022432
gene17643	Diaph2	-0.463765	0.0224506
gene680	Pcdh10	0.462723	0.022795
gene22165	Loc105945233	-0.462383	0.0229084
gene18367	Bdkrb2	0.459589	0.0238565
gene9609	Rpf1	-0.459514	0.0238824
gene3100	Loc100494668	0.458148	0.0243578
gene22726	Loc101730379	-0.457803	0.0244791
gene7110	Arnt2	0.45777	0.0244907
gene13585	Hhatl	-0.457372	0.0246313
gene5417	Xpo4	0.456909	0.0247956
gene9599	Vtga2	0.456794	0.0248365
gene594	Fgb	0.456304	0.0250117
gene5086	Loc100497154	-0.456243	0.0250336
gene14242	Ikzf1	-0.45567	0.0252397
gene10548	Pdzk1Ip1	-0.455123	0.0254377
gene605	Fhdc1	0.455069	0.0254572
gene10621	Serpinc1	0.454677	0.0256001
gene21349	Srcin1	-0.454503	0.0256635
gene24706	Rexo4	-0.454127	0.0258017
gene4003	Sypl2	0.454039	0.0258339
gene20761	Carf	-0.453809	0.0259186
gene617	Loc105946241	-0.452921	0.0262476
gene19093	Loc105948235	-0.452803	0.0262919
gene5739	Camk2A	0.452499	0.0264055
gene6630	Bend7	-0.452055	0.0265718
gene22273	Blk	0.451865	0.0266434
gene25053	Loc100488747	-0.450975	0.0269807
gene14518	Lama1	0.449978	0.0273625
gene12091	Pygm	0.449315	0.0276189
gene14931	Samd12	-0.447483	0.0283372
gene19326	Loc100494772	-0.446887	0.0285741
gene7372	Adamts7	0.446881	0.0285765
gene14682	Mybl1	-0.446124	0.0288797
gene822	Emcn	-0.4448	0.0294158
gene12099	Loc105945141	-0.443963	0.0297593
gene2529	Loc108645626	-0.442925	0.0301893
gene4669	Loc100491382	-0.442158	0.0305102
rna46612	Rna46612	0.440966	0.0310144
gene25911	Kcnh6	0.440453	0.0312332
gene5516	Hephl1	0.439935	0.0314556
gene17738	Lonrf3	-0.436884	0.0327913
gene13308	Loc100496941	-0.436679	0.0328829
gene3477	Fzd9	0.43659	0.0329226
gene15660	Msmb.1	-0.43508	0.0336023
gene25725	Cfap221	-0.434701	0.0337742
gene10603	Cdcp2	0.434482	0.0338744
gene6617	Sema3A	0.43426	0.0339758
gene22723	Cxcl8	-0.43337	0.0343852
gene14054	Mboat1	-0.433352	0.0343937
gene4438	Ulk2	-0.432064	0.0349931
gene19950	Loc100491511	-0.431559	0.0352302
gene13457	Chrna2	0.431552	0.0352336
gene9244	Bbox1	-0.430239	0.0358564
gene10320	Fam92B	0.429898	0.0360199
gene1070	Misp	-0.42947	0.0362253
gene1705	Slc28A3	-0.42897	0.0364669
gene14904	Cthrc1	0.427829	0.037023
gene18447	Gng2	-0.427804	0.0370349
gene24865	Hspb7	0.426828	0.0375159
gene21369	Snx11	-0.426208	0.037824
gene25483	Sult1C2	-0.425499	0.0381785
gene5619	Loc100485192	-0.425338	0.0382596
gene4937	Lpar6	-0.424427	0.0387199
gene24193	Loc101734930	-0.423041	0.0394284
gene7289	Gpat2	-0.422631	0.0396404
gene16331	Plch2	0.422213	0.0398567
gene25540	Loc101734367	-0.422084	0.039924
gene13219	Loc100493953	-0.421801	0.0400712
gene13583	Higd1A	0.421569	0.0401926
gene15704	Oit3	-0.421147	0.0404138
gene9133	Cry2	0.420667	0.0406662
gene13247	Loc100493932	-0.420097	0.040968
gene9797	Loc101733583	-0.41894	0.0415857
gene5677	Tigar	0.418843	0.0416381
gene7356	Fah	0.41861	0.0417634
gene16543	Sbk1	0.417146	0.0425585
gene10405	Prdx1	0.416824	0.0427348
gene20636	Hba1	0.4163	0.0430232
gene19830	Kat8	-0.415883	0.0432533
gene26138	Rem1	-0.415161	0.0436548
gene262	Cd38	-0.414901	0.0438005
gene14388	Sfrp4	0.414482	0.0440352
gene6958	Aldh1A2	0.414246	0.0441677
gene4795	Mettl21C	0.413272	0.044719
gene20635	Hbg1	0.413246	0.0447336
gene12675	Fetub	0.41266	0.0450683
gene466	Pdgfrl	0.412371	0.0452339
gene6729	Opn1Sw	0.411536	0.0457147
gene9533	Il34	0.411176	0.0459234
gene20030	Loc101731826	0.410243	0.0464677
gene1995	Sdsl	0.409672	0.0468033
gene5839	C1Qtnf2	0.408903	0.047258
gene2591	Rfesd	-0.408899	0.0472605
gene13602	Loc101731222	-0.408688	0.0473858
gene5741	Arsi	0.407783	0.047927
gene7652	Loc100496285	-0.407203	0.0482758
gene15701	P4Ha1	-0.40601	0.0490006
gene905	Fbn3	0.40376	0.0503896
gene10005	Ctrl	0.40203	0.0514791
gene13409	Loc100490986	-0.401649	0.051721
gene6307	Lum	0.399739	0.0529489
gene18250	Fos	0.399526	0.0530876
gene8296	Loc100497762	0.398134	0.0539982
gene1966	Cabp7	-0.397527	0.0543996
gene6908	Sord	-0.396284	0.0552274
gene12610	Loc100487726	-0.395898	0.0554866
gene12059	Rspo3	0.395145	0.0559951
gene19850	Mgc147490	-0.394748	0.0562645
gene5855	Hmmr	-0.392885	0.0575429
gene2326	Hpd	0.39278	0.0576154
gene15676	Adamts14	0.392734	0.0576469
gene18022	Loc100487364	-0.391374	0.0585953
gene2078	Loc100496989	0.391282	0.0586599
gene17049	Nsmf	-0.390388	0.0592909
gene3278	Loc100495598	-0.39026	0.0593814
gene25738	Loc100488704	0.390148	0.059461
gene10409	Ccdc17	-0.389633	0.0598269
gene11341	Prrt3	-0.389373	0.0600129
gene19042	Ctss.2	-0.388705	0.0604915
gene11181	Loc100494227	0.388564	0.0605929
gene18952	Loc100497643	0.386262	0.0622686
gene9598	Ssx2Ip	0.386129	0.062366
gene12458	Bves	0.385872	0.0625556
gene9359	Loc100492522	0.385551	0.0627929
gene17387	Loc100488687	-0.385183	0.0630658
gene14540	Clul1	0.384483	0.0635869
gene3345	Rtn4Rl1	-0.384233	0.0637744
gene21076	Nr4A2	0.382784	0.0648662
gene9487	Vstm2B	-0.382409	0.0651518
gene12910	Elovl5	0.381097	0.0661562
gene5229	Krt18	-0.380741	0.066431
gene5424	Kdelc2	0.379752	0.0671988
gene16596	Loc105945665	0.376681	0.0696255
gene13053	Inpp5D	-0.376596	0.0696936
gene11422	Loc101731658	-0.376378	0.0698691
gene6255	Lta4H	-0.375935	0.0702251
gene3499	Mpo	-0.375275	0.0707591
gene12173	Fndc1	0.374652	0.0712655
gene7038	Gatm	0.373939	0.0718485
gene4288	Zc3H12A	-0.373591	0.0721346
gene12070	Trdn	0.373456	0.0722455
gene4670	Il18Rap	-0.372938	0.0726735
gene14044	Scin	-0.372857	0.072741
gene10178	Cdh11	0.371315	0.0740265
gene20596	Hbd	0.370741	0.0745094
gene13135	Rbp2	0.369534	0.0755326
gene16906	Ethe1	0.368469	0.0764446
gene854	Mmrn1	-0.368019	0.0768326
gene9805	Batf2	-0.365901	0.0786771
gene24699	Pgm2L1	0.365492	0.079037
gene18023	Ly6G6C	-0.365294	0.0792122
gene17566	Asb12.2	0.364758	0.0796868
gene18872	Loc100485391	-0.364391	0.0800127
gene5245	Krt5.7	-0.364016	0.0803471
gene15671	Lrrc20	0.36392	0.0804332
gene21447	Cdk5R1	-0.363587	0.0807308
gene13	Wbp1	-0.363165	0.08111
gene8233	Cnn2	0.363041	0.0812217
gene24513	Glul	-0.362696	0.0815331
rna46627	Rna46627	0.362661	0.0815642
gene22338	Kbtbd8	-0.362228	0.0819561
gene17154	Ntmt1	0.361892	0.0822608
gene7793	Loc108646247	-0.360967	0.0831052
gene20547	Loc108648908	-0.360882	0.0831829
gene10604	Loc100498184	-0.360447	0.0835828
gene6300	Kitlg	0.360101	0.0839011
gene12221	Prr18	-0.35999	0.0840035
gene1513	Txn	-0.359431	0.0845211
gene19013	Loc100491169	-0.359075	0.0848517
gene1624	Vldlr	-0.357494	0.0863327
gene11218	Il5Ra	-0.357395	0.0864265
gene1689	Psat1	0.35624	0.0875214
gene13184	Slco2A1	0.35617	0.0875879
gene12470	Elovl4	0.354062	0.0896143
gene25851	Ift172	-0.353603	0.0900599
gene19848	Loc101733405	-0.353363	0.0902939
gene19189	Loc100492692	-0.35315	0.0905012
gene23113	Loc100488956	-0.351921	0.0917075
gene5307	Trpc4	-0.351347	0.0922747
gene5121	Mettl7A	0.351272	0.0923495
gene19288	Tmod4	-0.351142	0.0924778
gene14895	Abra	-0.350618	0.092999
gene22833	Loc100498172	-0.34995	0.0936669
gene15911	Loc108648196	0.349932	0.0936851
gene820	Bank1	-0.348881	0.094743
gene4235	Loc100492643	-0.348867	0.0947567
gene23959	C19Orf43	-0.348284	0.0953473
gene5023	Apof	-0.346752	0.0969121
gene16749	Xilr2	0.344931	0.0987975
gene20602	Hbg2	0.34474	0.0989961
gene3257	Col8A1	0.344479	0.0992694
gene24722	Sorcs3	-0.34432	0.0994359
gene5802	Ckap4	0.343622	0.100169
gene21693	Asb16	0.342985	0.100842
gene3091	Fam3B	-0.342973	0.100855
gene12688	Fgf12	-0.342478	0.10138
gene8048	Dsn1	-0.341423	0.102505
gene10617	Dars2	-0.34046	0.103541
gene4395	Gale	0.339517	0.104562
gene10510	Nsun4	0.339157	0.104954
gene12333	Tagap	-0.338143	0.106064
gene12945	Loc101732111	0.337287	0.107007
gene12104	Dstn	-0.335565	0.108924
gene4299	Card9	-0.334636	0.109969
gene17877	Cd40Lg	-0.334618	0.109989
gene18629	Tmem151B	-0.334612	0.109996
gene3779	Trim63	0.333917	0.110782
gene15369	Lrrc27	0.333805	0.11091
gene7363	Wdr76	-0.333761	0.11096
gene12350	Fam26F	-0.33366	0.111074
gene8187	Cdkn2D	0.333266	0.111523
gene11286	Abtb1	0.333204	0.111593
gene17615	Kcne5	-0.332641	0.112237
gene147	Mgc108497	-0.331828	0.11317
gene9900	Ccdc88B	-0.331595	0.11344
gene237	Dok7	-0.330184	0.115077
gene14224	Loc100491716	-0.329597	0.115763
gene11070	Ncf4	-0.329548	0.11582
gene24502	Loc100494473	0.328861	0.116628
gene4264	Def6	-0.327822	0.117857
gene20273	C9H16Orf71	-0.327797	0.117886
gene13227	Fam110C	-0.327547	0.118183
gene18090	C5Ar1	-0.327115	0.118698
gene917	Loc100494408	0.326735	0.119152
gene4777	Tnfsf13B	-0.326462	0.119479
gene20029	Loc101731775	-0.326109	0.119903
gene4134	Cd53	-0.326014	0.120017
gene3525	Pitpna	-0.324539	0.121801
gene14096	Tubb2B	0.323973	0.122491
gene11060	Cyth4	-0.322765	0.123971
gene189	Tnip2	0.322225	0.124637
gene2533	Naip	-0.321826	0.125132
gene4444	Unc45B	0.321641	0.125362
gene6842	Rora	0.321213	0.125894
gene4902	Tnfsf11	-0.318731	0.129012
gene19075	Ctss	-0.318326	0.129525
gene18791	Spint1	0.318249	0.129623
gene11039	Loc100127659	-0.317973	0.129975
gene22546	Crebl2	-0.317518	0.130556
gene10379	Cth	0.317321	0.130808
gene25498	Hck	-0.317006	0.131212
gene4256	Tnni1	0.316847	0.131416
gene19190	Loc105948225	-0.316665	0.131649
gene10021	Loc100490257	-0.314665	0.134241
gene11349	Il17Re	-0.314184	0.134869
gene19616	Loc100497613	-0.314104	0.134973
gene24563	Apobr	-0.313297	0.136033
gene22523	Igfbp4	-0.312747	0.136759
gene19102	Plekho1	0.312518	0.137062
gene17815	Cysltr1	-0.31225	0.137416
gene1260	Rasgef1B	-0.311827	0.137979
gene9522	Mlkl	-0.311699	0.138149
gene4942	Nr4A1	0.311605	0.138274
gene3798	Loc100493216	-0.310449	0.139822
gene6759	Tcaf1	-0.310395	0.139893
gene20638	Hba4	0.309374	0.14127
gene824	Adh1C	-0.309061	0.141694
gene17941	Pglyrp1	-0.309009	0.141764
gene16673	Loc100493733	-0.308543	0.142398
gene15910	Chst3	-0.308375	0.142627
gene23227	Pde12	-0.308339	0.142676
gene4792	Mgc75760	0.308174	0.1429
gene4631	Gk	-0.307709	0.143536
gene5724	Cyfip2	-0.306981	0.144534
gene25582	Nyap1	-0.306735	0.144873
gene21913	Kcng1	0.306228	0.145573
gene15524	Crtac1	-0.306223	0.145579
gene18572	Slc38A6	0.305811	0.146149
gene17830	Loc101732341	0.305691	0.146316
gene14223	Xcr1	-0.30561	0.146429
gene3504	Arsd	-0.304911	0.1474
gene20640	Hba2	0.304891	0.147428
gene22747	Cpz	0.304055	0.148598
gene9097	Cd44	-0.303978	0.148706
gene11061	Rac2	-0.303817	0.148932
gene17778	Loc100492034	-0.3027	0.150507
gene6831	Sema7A	-0.302376	0.150967
gene25253	Sik1	0.302139	0.151303
gene10217	Loc100489732	0.301298	0.152501
gene25672	Loc779590	-0.301277	0.15253
gene10644	Ncf2	-0.30108	0.152813
gene14953	Has2	0.300279	0.153961
gene24594	Loc100485351	-0.299975	0.154399
gene13718	Mpp7	0.299541	0.155026
gene7302	Arhgap25	-0.298592	0.156401
gene15290	Cdk1	-0.298263	0.15688
gene26670	Loc100490886	-0.29793	0.157366
gene23330	Loc100495491	0.297213	0.158416
gene24433	Loc101733314	0.296772	0.159064
gene25506	Loc101733483	0.296402	0.159608
gene12049	Loc100170432	-0.296075	0.160091
gene5154	Nckap1L	-0.295319	0.161212
gene3856	Themis2	-0.294451	0.162505
gene25133	Loc105945831	-0.294002	0.163177
gene3129	Cbr3	-0.293978	0.163213
gene10824	Ptprc	-0.293765	0.163533
gene3865	Rhbdl2	-0.293649	0.163707
gene21009	Klhl23	0.293562	0.163838
gene23868	Loc101731809	-0.293334	0.16418
gene10265	Tat	0.292937	0.164779
gene18482	Ankrd9	0.29276	0.165045
gene4157	Loc100487948	-0.292706	0.165127
gene5157	Itga5	0.292661	0.165195
gene12975	Cp	0.292546	0.16537
gene24106	Spn	-0.292204	0.165887
gene1170	Pram1	-0.292002	0.166194
gene6649	Celf2	-0.291142	0.167502
gene6102	Loc100485706	-0.290434	0.168585
gene17201	Cel	-0.29017	0.16899
gene9610	Dnase2B	-0.29009	0.169112
gene3485	Limk1	-0.289822	0.169524
gene9276	Fads1	-0.289807	0.169548
gene6948	Myo1E.1	-0.289783	0.169585
gene1665	Aldh1A1	-0.289597	0.169871
gene25667	Rhog	-0.289381	0.170204
gene4257	Tnnt2	0.289373	0.170216
gene8302	Loc100492966	-0.288565	0.171467
gene6755	Hcls1	-0.288018	0.172317
gene10804	Olfm3	0.287403	0.173275
gene11188	Arhgdib	-0.286967	0.173958
gene13920	Skap2	-0.286873	0.174106
gene3219	Epha3	0.286424	0.174811
gene23450	Loc101731387	-0.285583	0.176135
gene3851	Ptafr	-0.284516	0.177828
gene18536	Loc100494460	-0.284409	0.177997
gene15897	Acad8	0.283935	0.178753
gene11183	Ptx	0.283925	0.178769
gene24856	Loc100495568	0.283292	0.179782
gene8297	C3P1	0.282744	0.180662
gene12917	Gpr171	-0.281306	0.182985
gene26305	Loc101730389	-0.280533	0.184242
gene7217	C8Orf4	-0.280364	0.184518
gene1116	Myo1F	-0.280273	0.184665
gene22494	Arhgap33	-0.279941	0.185208
gene24778	Loc108645241	0.279583	0.185795
gene592	Fga	0.279509	0.185917
gene17093	Eng	-0.279409	0.186081
gene1822	Loc100135349	-0.279316	0.186234
gene21123	Mcm6.2	-0.278654	0.187323
gene13999	Loc100492529	0.277583	0.189093
gene24564	Loc100489320	0.276746	0.190487
gene22011	Fam83D	-0.276728	0.190517
gene17513	Foxo4	-0.276674	0.190606
gene26776	Loc101733821	-0.276666	0.19062
gene19048	Loc496737	-0.276469	0.190949
gene23941	Loc100496083	-0.275911	0.191883
gene13216	Ccl20	-0.275575	0.192447
gene11873	Plek	-0.275056	0.19332
gene13286	Kcnf1	-0.274909	0.193567
gene3268	Blmh	0.274234	0.194708
gene19211	Iqgap3	-0.273616	0.195756
gene13930	Cycs	-0.273438	0.196058
gene11763	Bmp2	0.273137	0.196571
gene4541	Ncf1	-0.273055	0.196712
gene1783	Cebpe	-0.272514	0.197635
gene7330	Tacr1	-0.272493	0.197671
gene18252	Batf	-0.270584	0.200955
gene16412	Thy1	0.269968	0.202021
gene9075	Loc101731218	-0.268861	0.20395
gene2647	Plk2	-0.268442	0.204683
gene12855	Htr2B	0.268347	0.20485
gene21698	Rundc3A	-0.268019	0.205425
gene16993	Loc100487808	-0.267815	0.205783
gene10340	Cyba	-0.267165	0.206928
gene15925	Usp54	0.266924	0.207353
gene2351	Hvcn1	-0.265901	0.209167
gene10643	Arpc5	-0.26552	0.209844
gene16172	Nadk	-0.264788	0.211151
gene20824	Itgb2	-0.264779	0.211168
gene11038	Kdelr3	0.264096	0.212391
gene11190	Loc100493054	-0.263443	0.213566
gene4705	Lyg2	-0.263435	0.21358
gene13217	Loc101733569	-0.263337	0.213757
gene15530	Pyroxd2	0.262648	0.215001
gene4226	Ppm1J	-0.262248	0.215726
gene9804	Rbm4	0.262248	0.215728
gene15973	Ppif	-0.260813	0.218341
gene6947	Loc100492795	-0.260794	0.218377
gene14941	Nov	0.26074	0.218475
gene18181	Rasgrp4	-0.260116	0.219619
gene14810	Frat1	-0.259645	0.220486
gene15663	Msmb.3	-0.259434	0.220873
gene22618	Gal3St4	0.259113	0.221466
gene5356	Flt3	-0.258928	0.221807
gene18044	Cfb	-0.258746	0.222144
gene16639	Cnfn.1	-0.258657	0.222308
gene13515	Loc101734458	0.258364	0.222852
gene9103	Cat	-0.25823	0.2231
gene16326	Tnfrsf14	-0.257751	0.22399
gene5038	Loc100170425	0.257726	0.224037
gene3454	Loc101731623	-0.256468	0.226386
gene19229	Loc100490378	-0.256186	0.226916
gene937	Plin3	-0.25549	0.228224
gene9182	Spi1	-0.254605	0.229896
gene18461	Slc25A47	0.254593	0.229918
gene9351	Loc100486192	-0.253753	0.231511
gene4925	Lcp1	-0.253214	0.232538
gene26699	Wipf1	-0.252718	0.233485
gene17756	Sash3	-0.251799	0.235247
gene1718	Fbp1	-0.251793	0.23526
gene14121	Loc548390	0.25157	0.235688
gene10443	C4H1Orf168	0.251274	0.236257
gene22912	Znf395	-0.251005	0.236777
gene3395	Bcl7B	0.250563	0.237631
gene19903	Loc100496035	-0.25034	0.238062
gene5342	Alox5Ap	-0.249784	0.239141
gene23497	Loc101732165	-0.24967	0.239363
gene8206	Loc101733240	0.249388	0.23991
gene11950	Loc101734009	0.247495	0.243616
gene4592	Scimp	-0.247447	0.24371
gene15924	Chchd1	0.247022	0.244547
gene14937	Loc100494502	-0.246927	0.244735
gene2719	C9	-0.246843	0.2449
gene15677	Scd	0.24661	0.24536
gene14640	Lyn	-0.246161	0.246247
gene11052	Loc100216286	0.246161	0.246249
gene26075	Loc101732588	0.245468	0.247622
gene1988	Mgc75582	0.245308	0.247941
gene6166	Hk2	-0.244014	0.250525
gene24435	Slc2A6	-0.244013	0.250525
gene4136	Cry4	-0.243216	0.252126
gene24009	A2M	0.242899	0.252764
gene13613	Loc101732593	-0.242774	0.253015
gene11761	Fermt1	0.24273	0.253104
gene15578	Ifit5	0.242634	0.253298
gene19910	Loc101733691	-0.242288	0.253995
gene4251	Ppp1R12B	0.241611	0.255366
gene19172	Loc100491172	-0.240727	0.257163
gene18356	Serpina1	0.240664	0.257291
gene5253	Loc100145110	-0.240103	0.258435
gene23092	Loc100487732	-0.239869	0.258914
gene24779	Loc101730950	0.23981	0.259034
gene20384	Loc101731123	-0.23946	0.259751
gene12821	Loc100498108	-0.239453	0.259766
gene12816	Nppc	0.239292	0.260096
gene15153	Ptpn6	-0.238881	0.260941
gene19243	Loc101734387	-0.238378	0.261977
gene17234	G6Pd	-0.23779	0.26319
gene7327	Add2	-0.237331	0.26414
gene4234	Ptpn22	-0.236499	0.265867
gene5588	Dgat2	0.23616	0.266574
gene17588	Endog	0.235516	0.267917
gene25610	Loc101733137	-0.235144	0.268698
gene6912	Duox1	0.23504	0.268915
gene14610	Mcm4	-0.234534	0.269976
gene15406	Kif11	0.23426	0.270553
gene19238	Loc100494930	0.233791	0.27154
gene4169	F5	-0.23368	0.271775
gene11649	Lrpprc	-0.232859	0.273512
gene1863	Loc100490989	-0.232576	0.274112
gene10787	Loc100491943	-0.23256	0.274146
gene3775	Pafah2	-0.232517	0.274235
gene3455	Loc101731565	-0.230917	0.277645
gene21063	Dapl1	-0.229985	0.279644
gene15137	Slc2A3	-0.229774	0.280097
gene18296	Gpr65	-0.229679	0.280301
gene22488	Tyrobp	-0.229333	0.281047
gene12069	Loc101735278	0.22822	0.283452
gene15308	Egr2	-0.228053	0.283816
gene17754	Pgk1	0.227624	0.284746
gene15651	Loc100493453	-0.227379	0.285279
gene24668	Ier3	0.227366	0.285309
gene16709	Rcn3	-0.226582	0.287016
gene20614	Loc100498168	-0.226242	0.28776
gene3538	Loc100498581	0.225902	0.288506
gene12244	Kmo	-0.225465	0.289463
gene1760	Syk	-0.224587	0.291396
gene17985	Psmb9	-0.224442	0.291715
gene22647	Vgf	0.223548	0.293693
gene7591	Asgr1	-0.222408	0.296225
gene10805	Col5A3	0.222011	0.297111
gene10691	Dpyd	0.221807	0.297565
gene13248	Mgc146443	-0.221798	0.297585
gene24401	Loc101730532	0.221723	0.297754
gene23873	Tmem140	-0.22123	0.298856
gene12269	Acta1	-0.22062	0.300226
gene3512	Sh3Kbp1	-0.220001	0.301619
gene14381	Colq	-0.219615	0.302488
gene24178	Loc101730921	-0.219288	0.303228
gene11606	Atf3	-0.218623	0.304732
gene5051	Myo1A	0.217954	0.306251
gene14295	Sh3Bp5	0.217939	0.306287
gene2741	Fyb	-0.217173	0.308032
gene1024	Diras1	-0.216568	0.309415
gene24012	Loc101733266	-0.216562	0.309427
gene5384	Mipep	0.216216	0.310221
gene11913	Eya4	-0.215603	0.311627
gene17042	Slc47A2	-0.215566	0.311711
gene10695	Plppr5	0.215462	0.311951
gene20861	Fn1	-0.215256	0.312426
gene10540	Ccnb1.2	-0.214858	0.313343
gene1794	Loc100485637	0.211189	0.321875
gene847	Loc100485437	0.211125	0.322024
gene10944	Sell	-0.210916	0.322515
gene18469	Dio3	0.210761	0.32288
gene15626	Hk1	0.21011	0.324412
gene19914	Loc101733530	-0.209941	0.32481
gene25611	Loc100496720	-0.209214	0.326525
gene13550	Loc101733711	-0.209174	0.326621
gene24740	Loc100496865	0.209056	0.3269
gene16871	Spib	-0.20878	0.327553
gene14745	Fabp4	-0.208479	0.328268
gene1792	Myh6	0.208223	0.328875
gene1046	Midn	0.208201	0.328927
gene14405	Ccr3	-0.205862	0.334511
gene18809	Crip2	0.205624	0.335084
gene8320	Kcnab3	-0.205057	0.336447
gene18232	Bbof1	-0.204783	0.337107
gene13011	Loc100490428	-0.204724	0.337249
gene10396	Hpdl	0.203775	0.339543
gene2819	Loc100496940	0.202853	0.341778
gene26668	Loc101731332	-0.202531	0.342563
gene12042	Arg1	-0.202526	0.342575
gene24250	Loc100496033	-0.202022	0.343803
gene24572	Loc108645212	-0.201774	0.344408
gene11544	Loc100379861	-0.200407	0.347755
gene2830	Lipg	0.200043	0.34865
gene15516	Avpi1	0.199966	0.348839
gene23975	Loc100145470	-0.199098	0.350979
gene25522	Loc101735123	0.198674	0.352026
gene12725	Mgam	-0.198244	0.353091
gene14225	Ccr2	-0.197374	0.355251
gene17199	Gfi1B	0.196709	0.356908
gene21889	Loc100485278	0.19586	0.359028
gene2549	Avd	-0.195764	0.359268
gene22632	Mogat2.1	0.195674	0.359493
gene11918	Vnn2	0.195654	0.359544
gene388	Rhoh	-0.195156	0.360791
gene10704	Mgc146850	0.194647	0.362072
gene3843	Serinc2	-0.194557	0.362297
gene11410	Loc100487855	-0.193947	0.363834
gene188	Sh3Bp2	0.193684	0.364496
gene12562	Col21A1	0.193419	0.365167
gene1991	Loc108645063	0.193223	0.365662
gene14080	F13A1	-0.193057	0.366082
gene13063	Klhl24	-0.192677	0.367043
gene9334	Hspa1B	-0.192099	0.36851
gene18318	C14Orf159	0.190662	0.372172
gene6189	Kif20A	-0.190455	0.372701
gene3526	Slc43A2	0.188225	0.378428
gene1242	Isyna1	0.187006	0.38158
gene11129	Fam212A	-0.186738	0.382276
gene13691	Pfkp	0.186725	0.38231
gene20267	Trap1	-0.186311	0.383383
gene24053	Loc100497768	-0.186079	0.383988
gene16868	Loc100494856	0.185724	0.384913
gene21797	Fasn	0.185505	0.385482
gene19020	Loc100490829	0.185467	0.385582
gene24923	Nifk	-0.184607	0.387828
gene598	Tlr2	-0.18419	0.388919
gene26581	Pced1A	-0.183846	0.389821
gene7090	Prc1	-0.180805	0.397846
gene11225	Bhlhe40	0.180121	0.399662
gene4406	Loc548655	-0.17796	0.405436
gene16042	Loc101733467	0.177815	0.405825
gene24276	Loc101733164	-0.177584	0.406444
gene21020	Loc101730934	0.177136	0.40765
gene21859	Birc5.2	-0.176888	0.408316
gene21984	Vstm2L	-0.176688	0.408855
gene26074	Loc101731470	-0.176543	0.409246
gene1467	Plvap	-0.176187	0.410205
gene21979	Bpi	-0.175173	0.412949
gene12207	Ltbp1	-0.173967	0.416222
gene23964	Junb	-0.17318	0.418367
gene17116	Loc105948193	0.172924	0.419066
gene19200	Rrnad1	0.172382	0.420548
gene18732	Actc1	0.171907	0.421849
gene12676	Hrg	-0.17143	0.423158
gene4617	Tlr7	-0.170143	0.426701
gene18354	Serpina3K	-0.168176	0.432143
gene7231	Gck	0.167355	0.434428
gene20049	Loc100493076	-0.167023	0.435352
gene12674	Ahsg	-0.165472	0.439689
gene6792	Acsbg1	0.163141	0.446249
gene16652	Loc101732140	0.162896	0.446941
gene18614	Dlgap5	0.162655	0.447622
gene12742	Gfm1	-0.162394	0.448363
gene11435	Fosl2	0.161471	0.450982
gene12844	Tfrc	-0.161007	0.452301
gene11352	Ogg1	-0.160793	0.452909
gene17501	Itgb1Bp2	-0.160713	0.453137
gene16669	Loc101732432	-0.160696	0.453186
gene9572	Exoc3L1	-0.159738	0.455917
gene24307	Pik3R5	-0.159221	0.457395
gene7025	Sqrdl	0.159114	0.457703
gene6991	Bcl2L10	-0.157249	0.46306
gene17379	Btk	-0.156985	0.46382
gene2821	Loc100497423	-0.15513	0.469183
gene18799	Chp1	0.155	0.46956
gene13278	Rrm2.2	0.154509	0.470987
gene15661	Loc100491107	0.151786	0.478933
gene24135	Loc100492379	-0.151295	0.480372
gene15541	Got1	0.151001	0.481237
gene7166	Fam169B	-0.150823	0.481759
gene2131	Pik3Ip1	-0.150516	0.482664
gene9600	Loc100485054	0.149424	0.485882
gene3915	Matn1	0.148813	0.487688
gene5818	Mterf2	0.148789	0.487756
gene12785	P2Ry14	0.14753	0.49149
gene21169	Ptprn	-0.147522	0.491511
gene13552	Loc105945178	-0.147084	0.492813
gene17424	Loc100495028	-0.143294	0.504146
gene20172	Chtf18	0.142798	0.505639
gene677	Slc7A11	-0.142745	0.505798
gene16161	Atad3A	0.142306	0.507122
gene15447	Calhm2	0.142178	0.507507
gene12561	Bmp5	-0.141846	0.50851
gene24266	A2Ml1	-0.141247	0.510321
gene5629	Ptn	0.140931	0.511275
gene23006	Pdk4	-0.140271	0.513277
gene551	Spock3	0.139977	0.514167
gene23132	Klhl38	0.139902	0.514398
gene24554	Loc105945712	0.139839	0.514589
gene3761	Acaca	0.139725	0.514935
gene1042	Efna2	-0.139609	0.515286
gene18802	Nusap1	0.139402	0.515914
gene12449	Rtn4Ip1	0.139246	0.51639
gene22294	Loc100124781	0.137679	0.521169
gene17987	Loc105946125	0.136269	0.525483
gene4195	Mid1Ip1	0.135851	0.526767
gene9302	Incenp	-0.134243	0.531717
gene8386	Loc100496654	-0.134113	0.532117
gene1612	Ak3	0.134041	0.532342
gene6561	Slc26A4	-0.133763	0.533199
gene1361	Susd1	0.133063	0.535362
gene12217	Pde10A	0.132382	0.537474
gene11089	Omd	0.132284	0.537777
gene2148	Loc105946305	-0.132143	0.538214
gene24008	Loc100488238	-0.132002	0.538651
gene3616	Hsd11B1	-0.129786	0.545549
gene7121	Plin1	0.127587	0.552435
gene16811	Bcat2	0.127511	0.552673
gene9439	Loc100493819	-0.12704	0.554154
gene16222	Sik2	-0.126766	0.555016
gene25834	Loc100496343	0.126359	0.556297
gene10919	Apold1	-0.126275	0.55656
gene5231	Krt8	0.125983	0.557481
gene25054	Loc101732610	-0.125679	0.558442
gene2099	Prodh	-0.123698	0.564709
gene13759	Nebl	0.12363	0.564924
gene4053	Pm20D1	-0.123449	0.565499
gene9705	Loc108647421	-0.123056	0.566746
gene9261	Lsp1	-0.121554	0.571525
gene11240	Irak2	-0.121127	0.572889
gene4681	Fhl2	0.121022	0.573224
gene21697	Slc4A1	0.120264	0.575646
gene3322	Spag5	-0.119946	0.576664
gene16592	Loc101730450	0.119159	0.579183
gene9586	Cyr61	0.118941	0.579882
gene18153	Olfm4	-0.118738	0.580536
gene13285	Pdia6	0.118015	0.582859
gene8219	Ldlr	0.117785	0.583599
gene15747	Loc105947772	0.116626	0.587331
gene16210	Loc100497939	-0.115476	0.591048
gene17613	Irs4	-0.114919	0.592853
gene14373	Oxnad1	-0.114493	0.594231
gene11575	Slc30A10	0.11202	0.602275
gene23078	Nrap	-0.111904	0.602654
gene14723	Pi15	0.111457	0.604112
gene1367	Loc100487203	-0.110243	0.60808
gene2349	Pptc7	-0.110055	0.608698
gene20784	Adam23	-0.109226	0.611416
gene24503	Rbm20	0.108889	0.61252
gene17909	Fosb	0.108116	0.615062
gene19904	Loc100495880	-0.10724	0.617947
gene19265	Loc100497803	-0.106993	0.61876
gene18233	Aldh6A1	-0.106168	0.621484
gene25491	Clu	-0.105186	0.624732
gene15638	Pdlim1	0.104272	0.627759
gene6097	Dusp1	0.103262	0.631115
gene14040	Agmo	-0.101889	0.635683
gene21046	Ifih1	-0.100945	0.638835
gene1824	Loc548369	0.100749	0.639489
gene22724	Loc100498389	-0.100706	0.639632
gene5733	Loc100492075	-0.100009	0.641963
gene7251	Nt5Dc4	0.099765	0.64278
gene19902	Gbp7	-0.0990257	0.645257
gene3982	Chit1	-0.0989042	0.645664
gene17114	Slc6A8	0.0982951	0.647708
gene17427	Ccnb3	-0.0973125	0.651011
gene25163	Stard10	0.0971355	0.651606
gene26598	Htra2	-0.0968847	0.652451
gene23155	Bag3	0.0925632	0.667062
gene26965	Loc108645623	-0.0922423	0.668152
gene10551	Cmpk1	0.0901747	0.675189
gene21712	Epb42	0.089891	0.676157
gene7451	Lzts1	-0.0890405	0.679061
gene22412	Dnajc19	0.0847929	0.69363
gene26064	Loc100498595	0.0842972	0.695337
gene10274	Cdh1	0.081444	0.705191
gene11050	Lgals1	0.081128	0.706286
gene20984	Cdca7	-0.0810624	0.706513
gene7026	Nmrk2	-0.0804664	0.708578
gene22283	Mcm3	-0.0801542	0.709661
gene20848	Cps1	-0.0795928	0.71161
gene1555	Cdkn2B	0.0790134	0.713622
gene3938	Cdca8	-0.0787826	0.714425
gene10866	Pmm2	-0.0787134	0.714665
gene1733	Loc101734454	0.0778312	0.717735
gene5159	Gpr84	-0.0774465	0.719075
gene11119	Mst1	-0.0743791	0.729787
gene24702	Foxk2	-0.0743151	0.730011
gene23391	Coq10B	-0.0737895	0.731852
gene16952	Btg5	0.068941	0.748899
gene20407	Pvalb	-0.0672971	0.754705
gene9206	Olfml1	0.066597	0.757182
gene12474	Bckdhb	0.0665491	0.757351
gene16348	Apoa4	0.066145	0.758782
gene6492	Aass	0.065639	0.760574
gene23033	Loc100491028	0.0648313	0.763438
gene11374	Loc100497017	0.0644638	0.764742
gene3402	Trpv1	0.0640502	0.766211
gene18010	Hsp70	-0.0640151	0.766335
gene4803	Pcca	-0.0635704	0.767915
gene4799	Itgbl1	0.0632434	0.769077
gene23481	Loc108644866	-0.0620092	0.773468
gene25196	Loc734128	0.0615905	0.774959
gene3600	Fam64A	0.0610586	0.776854
gene21031	Xirp2	-0.059891	0.781019
gene25321	Loc105945865	0.0593855	0.782824
gene2956	Loc100488906	0.0591736	0.783581
gene19905	Loc100496189	-0.057188	0.790683
gene7046	Btbd1	0.0570614	0.791136
gene22206	Loc100495751	-0.0566993	0.792434
gene21071	Galnt5	0.0531495	0.805177
gene726	Ccna2	-0.052269	0.808346
gene11324	Ndufaf3	-0.0513239	0.81175
gene10794	Dbt	0.0509194	0.813208
gene26577	Aebp2	0.0508855	0.81333
gene24591	Loc101731684	0.050184	0.815861
gene15662	Loc101733634	-0.0470079	0.827338
gene16188	Zbtb16	-0.0466463	0.828647
gene14608	Cebpd	-0.046597	0.828825
gene21295	Mien1	-0.0461181	0.830559
gene13334	Apob	0.0456279	0.832335
gene18213	Zfp36	-0.045183	0.833948
gene5290	Ckap2	-0.0445716	0.836165
gene6200	Egr1	-0.0441779	0.837593
gene14393	Anln	-0.0433464	0.840612
gene19833	Loc100487746	-0.0411364	0.848644
gene15181	Ltbr	-0.0411229	0.848693
gene5209	Amhr2	0.0402403	0.851906
gene4719	Cnga3	-0.0399547	0.852946
gene13341	Mfsd2B	-0.0395004	0.8546
gene4200	Sytl5	-0.0392439	0.855535
gene25948	Hla-A	0.0361373	0.866867
gene3369	Filip1L	0.0357963	0.868113
gene14724	Crispld1	0.0352108	0.870252
gene22986	Loc105945166	-0.0352009	0.870288
gene13282	Odc1	-0.0351646	0.87042
gene7229	Spata18	-0.034804	0.871739
gene18183	Ryr1	-0.034796	0.871768
gene19917	Loc101733399	-0.0329902	0.878373
gene16307	Hes4	0.0316751	0.883189
gene21803	Mrpl12	-0.0306888	0.886803
gene23029	Loc100485381	-0.030502	0.887488
gene24553	Loc100496873	-0.0303918	0.887892
gene10943	Selp	-0.0297393	0.890284
gene15435	Sfr1	0.0283605	0.895343
gene24225	Tmem177	0.0283045	0.895549
gene16861	Cdknx	0.0275781	0.898215
gene1084	Loc100491733	0.0273062	0.899214
gene25946	Loc100127857	-0.0268198	0.901
gene15179	Tapbpl	-0.0265197	0.902103
gene11347	Cidec	0.0259945	0.904033
gene22250	Loc100495212	-0.0256532	0.905287
gene23954	Znf205	0.0249716	0.907793
gene11415	Loc100486598	-0.0229317	0.915298
gene3750	Shisa4	0.022706	0.916129
gene5661	Pthlh	0.0224781	0.916968
gene885	Uhrf1	-0.0220281	0.918625
gene2158	Loc100493634	-0.0219357	0.918965
gene25703	Loc105945952	-0.021275	0.921398
gene23133	Fbxo32	-0.0190503	0.929596
gene6655	Itih2	0.0182491	0.932551
gene22656	Serpine1	0.0174925	0.935341
gene15902	Ccser2	0.0164944	0.939024
gene3781	Fam110D	-0.0163136	0.939691
gene25708	Loc100494735	0.0157092	0.941921
gene14804	Gem	-0.0156828	0.942019
gene1086	Ugt2B4	-0.0154317	0.942946
gene18079	Wdr62	0.0139419	0.948446
gene22293	Fam107A	0.0135507	0.949891
gene7329	Loc100485269	-0.012815	0.952609
gene2713	C7	-0.0120354	0.955489
gene1654	Loc108644703	0.0113844	0.957894
gene22967	Tbc1D19	-0.011194	0.958598
gene13614	Loc101732654	-0.00962257	0.964406
gene6365	Lyz	-0.00680644	0.974819
gene22968	Cckar	-0.00663348	0.975459
gene25815	Hla-Dqa1	0.00645477	0.97612
gene21800	Slc16A3	-0.00626908	0.976807
gene25681	Cfh	-0.00367701	0.986395
gene19142	Loc100488315	0.00327532	0.987881
gene8262	Ier2	-0.00310314	0.988518
gene13660	Dpp6	-0.00131829	0.995122
gene19237	Mhc1B2	-0.000190953	0.999293

## Sheet: Igf1 x lung
Gene_id	GeneName	bicor	pvalue
gene4435	Ca4	0.837201	3.38405e-07
gene15903	Loc100488368	0.837018	3.42301e-07
gene5037	Rdh7.2	0.816507	1.13922e-06
gene2423	Megf10	0.814556	1.26744e-06
gene4160	Dpt	0.813455	1.34529e-06
gene18596	C8H14Orf37	0.808928	1.71222e-06
gene8319	Ache	-0.800731	2.60883e-06
gene4431	Bcas3	0.797051	3.13227e-06
gene10361	St6Galnac3	0.79447	3.55297e-06
gene11048	Loc100488718	0.789244	4.56189e-06
gene15392	Adam12	0.785139	5.52485e-06
gene5205	Loc100486185	-0.784814	5.6083e-06
gene2014	Loc100487101	0.782626	6.19945e-06
rna46634	Rna46634	-0.782268	6.30134e-06
gene6242	Glt8D2	0.782066	6.3596e-06
gene6211	Ano4	0.776333	8.22011e-06
gene5797	Sparc	0.771251	1.02568e-05
gene18769	Inafm2	0.77118	1.02884e-05
gene21647	Aoc2	0.771046	1.03476e-05
gene17741	Slc25A43	0.769556	1.10292e-05
gene789	Prdm5	0.767659	1.19544e-05
gene16533	Loc100492553	0.767631	1.19683e-05
gene5952	Loc108646237	0.766434	1.25875e-05
gene16071	Robo3	0.765499	1.30905e-05
gene2018	Camk4	0.765344	1.31757e-05
gene5631	Atp6V0A4	0.764295	1.3765e-05
gene12684	Loc101733684	0.763005	1.45205e-05
gene15616	Mypn	-0.758633	1.73634e-05
gene14894	Angpt1	0.756722	1.87526e-05
gene12967	Agtr1	0.750923	2.35892e-05
gene12753	Loc101732478	0.747198	2.72481e-05
gene6792	Acsbg1	0.747068	2.73842e-05
gene20685	Pth2R	0.743618	3.12267e-05
gene26077	Loc101732707	-0.74017	3.55346e-05
gene9584	Col24A1	0.739352	3.6629e-05
gene10355	Fam73A	0.738794	3.73944e-05
gene20908	Col6A2	0.736348	4.09119e-05
gene16853	Loc100492000	0.735232	4.26115e-05
gene13458	Ptk2B	-0.733765	4.49401e-05
gene6955	Lipc	0.733193	4.58787e-05
gene16750	Ttyh1	0.732386	4.72311e-05
gene11088	Aspn	0.726595	5.80076e-05
gene13836	Bmper	0.725489	6.0295e-05
gene14126	Loc100135231	-0.724514	6.23768e-05
gene20156	Loc108648912	-0.72312	6.54622e-05
gene18691	Sstr1	0.722704	6.64097e-05
gene24180	Rpia	-0.722056	6.7907e-05
gene464	Mtmr7	0.721571	6.90474e-05
gene2530	Loc105945272	-0.720352	7.19891e-05
gene10673	Loc101734344	0.719994	7.28747e-05
gene9999	Nrxn2	0.719758	7.34619e-05
gene23504	Vwa2	0.719723	7.35499e-05
gene26251	Hpx	-0.717698	7.8778e-05
gene10281	Crispld2	0.716601	8.17421e-05
gene22439	Loc100495886	-0.712327	9.42507e-05
gene15677	Scd	0.706795	0.000112908
gene6307	Lum	0.703074	0.000127209
gene12188	Vit	0.701148	0.000135211
gene23987	Susd3	0.700907	0.000136246
gene4605	Abi3Bp	0.699952	0.000140402
gene10335	Znf469	0.699634	0.000141811
gene17809	Znf185	-0.699344	0.000143104
gene6460	Lsmem1	0.697246	0.00015279
gene25378	Eef1A2	-0.695868	0.000159458
gene16330	Grik5	0.694909	0.000164244
gene9276	Fads1	-0.692231	0.000178289
gene7468	Sorbs3	-0.69144	0.000182634
gene25118	Kdm6B	0.690675	0.000186918
gene680	Pcdh10	0.689947	0.000191081
gene553	Cpe	0.689661	0.000192736
gene13884	Loc101732499	0.685254	0.0002199
gene20909	Col6A1	0.685233	0.00022004
gene16538	Loc100489703	0.684521	0.000224727
gene6983	Wdr72	0.682038	0.00024177
gene6090	Il17B	0.678559	0.000267546
gene11755	Chgb	0.676161	0.000286667
gene5588	Dgat2	0.675656	0.000290844
gene19169	Loc105948226	0.675399	0.000292986
gene2794	Atp8B1	-0.675161	0.000294981
gene16928	Loc100488841	0.674036	0.000304594
gene18473	Hsp90Aa1.1	-0.672643	0.000316867
gene6496	Loc100487454	0.67211	0.000321672
gene13135	Rbp2	0.671495	0.000327307
gene18623	Loc105948093	0.670729	0.000334432
gene16796	Ptprh	-0.670237	0.000339082
gene6997	Scg3	0.667791	0.000363036
gene10178	Cdh11	0.666219	0.000379201
gene20467	Elfn1	0.666168	0.000379732
gene11342	Loc100498620	0.664352	0.000399197
gene14711	Sbspon	0.663228	0.000411672
gene11719	Nrxn1	0.659185	0.000459387
gene23864	Naaa	-0.658985	0.000461867
gene5618	Kdm7A	-0.658355	0.00046976
gene14078	Jarid2	-0.657336	0.000482754
gene20752	Spats2L	0.655042	0.000513173
gene6432	Nell2	0.651636	0.000561397
gene18328	Slc24A4	0.650641	0.000576206
gene7206	Stc1	-0.648733	0.000605535
gene14353	Thrb	0.647748	0.000621183
gene13838	Nt5C3A	0.647684	0.000622217
gene11126	Cdhr4	0.646543	0.000640798
gene3488	Cldn4	-0.645733	0.000654271
gene13830	Bet1	0.643036	0.000700938
gene11636	Loc100485669	-0.641258	0.000733247
gene22911	Pnoc	0.641114	0.000735927
gene9598	Ssx2Ip	0.640286	0.000751457
gene17512	Il2Rg	0.640256	0.000752023
gene20194	Lmf1	0.639838	0.000759967
gene25109	Vwa5A.2	-0.63908	0.000774573
gene1817	Loc101730897	-0.639043	0.000775282
gene2646	Loc100496633	-0.638407	0.000787733
gene18720	Scg5	0.637884	0.000798106
gene4694	Tmem255B	-0.635575	0.000845278
gene3345	Rtn4Rl1	-0.635154	0.000854142
gene2326	Hpd	0.634828	0.000861056
gene11325	Impdh2	-0.63416	0.000875358
gene11347	Cidec	0.634116	0.000876325
gene22747	Cpz	0.632661	0.000908244
gene12798	Slc7A14	0.632313	0.000916013
gene15835	Loc108648121	-0.631432	0.000935971
gene4289	Loc100496975	0.631141	0.00094265
gene466	Pdgfrl	0.629633	0.000977871
gene15741	Cxcl12	0.629286	0.000986146
gene11730	C2Orf73	-0.629152	0.000989346
gene18631	Ltk	-0.62821	0.00101216
gene18381	Cyp46A1	-0.62785	0.00102101
gene5755	Kcna6	0.627197	0.0010372
gene17754	Pgk1	-0.624487	0.0011068
gene18100	C8H19Orf33	-0.624447	0.00110783
gene13403	Loc100145285	-0.622851	0.00115072
gene14174	Tmeff1	0.621944	0.00117571
gene1425	F2Rl3	0.621005	0.00120206
gene14655	Tox	0.62057	0.00121444
gene11303	Col7A1	0.620244	0.00122378
gene22204	Loc101732056	0.618553	0.0012733
gene6017	Loc100486836	0.618225	0.00128308
gene15831	Sftpa1	-0.617487	0.00130539
gene7141	Aen	-0.617404	0.00130791
gene9768	Ctsw	0.616704	0.00132937
gene1694	Rasef	-0.615999	0.00135132
gene23495	Loc100493614	-0.615746	0.00135926
gene20636	Hba1	0.614733	0.00139148
gene3548	Sms	0.612896	0.00145156
gene24446	Loc100494201	0.612564	0.00146267
gene12250	Loc101732358	0.612268	0.00147262
gene12970	Cpa3	0.612189	0.00147527
gene15987	Dupd1	-0.611992	0.00148195
gene13376	Tdrd6	0.60675	0.00166904
gene11878	Pcsk2	0.606647	0.00167291
gene12807	Lrriq4	0.606624	0.00167377
gene19149	Loc108648291	0.606545	0.00167674
gene11747	Sstr4	0.605734	0.00170756
gene17738	Lonrf3	-0.604453	0.00175717
gene1800	Jph4	0.603467	0.00179623
gene11349	Il17Re	-0.60283	0.00182181
gene17376	Plp1	0.602098	0.00185164
gene17308	Cav3.2	-0.601758	0.00186562
gene14723	Pi15	0.601496	0.00187646
gene10211	Cpne7	0.60124	0.0018871
gene18013	Vwa7	-0.601121	0.00189205
gene20602	Hbg2	0.599569	0.00195787
gene20831	Kansl1L	0.598859	0.00198857
gene16822	Gprc5C	-0.595725	0.00212923
gene16384	Upk2	-0.593877	0.00221607
gene9244	Bbox1	-0.592842	0.00226598
gene12103	Loc100485583	-0.592218	0.00229659
gene9345	Vwce	0.592114	0.00230168
gene20355	Pdilt	0.590065	0.00240476
gene17250	Pfkfb1	0.589951	0.00241057
gene2524	Cartpt	0.589918	0.00241228
gene4799	Itgbl1	0.58967	0.00242505
gene13820	Hepacam2	0.589552	0.00243116
gene20888	Ag1	-0.589516	0.002433
gene24344	Inha	0.588908	0.00246464
gene16522	Hsp30E	-0.587137	0.00255876
gene23851	Loc100487911	-0.585066	0.00267273
gene26053	Slc25A34	-0.584246	0.00271899
gene22994	Loc100494525	0.583455	0.00276428
gene2761	Slc45A2	0.583403	0.00276731
gene2015	Stard4	0.583254	0.0027759
gene16493	Mmel1	0.582826	0.00280074
gene23322	Loc100497235	-0.58258	0.00281515
gene19283	Mllt11	-0.58257	0.00281574
gene25583	Aldoa	-0.58154	0.00287661
gene6128	Loc100494615	0.580829	0.00291926
gene25899	Loc100485792	-0.580655	0.00292982
gene18457	Evl	-0.580043	0.00296708
gene8180	Pde4A	0.579705	0.00298782
gene21685	Col1A1	0.579093	0.00302574
gene4232	Phtf1	-0.579007	0.00303105
gene7571	Pglyrp2	0.57857	0.00305843
gene20638	Hba4	0.578469	0.00306476
gene20635	Hbg1	0.577913	0.00309996
gene836	Loc100488099	-0.57707	0.00315391
gene618	Loc100488648	0.576919	0.00316367
gene5982	Myot	-0.575963	0.00322598
gene8217	Loc100495666	-0.575367	0.00326535
gene11422	Loc101731658	-0.574472	0.00332522
gene12310	Loc105947422	-0.572632	0.00345127
gene2455	Lvrn	0.572544	0.00345742
gene16066	Loc100145174	0.572512	0.0034596
gene24856	Loc100495568	0.572115	0.00348739
gene10469	Pgm1	-0.570724	0.00358623
gene18567	Loc100493615	0.570557	0.00359819
gene10509	Faah.2	-0.569761	0.00365597
gene16772	Dhdh	-0.568779	0.00372836
gene7079	Adamtsl5	-0.567866	0.00379665
gene3600	Fam64A	0.566504	0.00390055
gene13247	Loc100493932	-0.565678	0.0039647
gene2457	Cdo1	0.56548	0.00398022
gene10027	Mmp2	0.564873	0.00402815
gene17953	Gabbr1	-0.563214	0.00416147
gene22993	Loc100495215	0.56191	0.00426887
gene21905	Bcas1	0.561507	0.00430259
gene5702	Tnip1	-0.56013	0.00441926
gene19241	Loc100495225	0.559824	0.00444558
gene5009	Suox	0.559644	0.00446106
gene21301	Tcap	-0.557625	0.00463844
gene6118	Stk32A	0.557333	0.00466458
gene13018	Loc100145345	0.55648	0.00474162
gene13619	Naca	-0.55436	0.00493772
gene4697	Aff3	-0.552226	0.00514199
gene17716	Slitrk2	0.552222	0.00514235
gene11087	Ecm2	0.552128	0.00515158
gene351	Arap2	-0.551266	0.00523614
gene834	Loc100487777	0.551005	0.00526206
gene12752	Ptx3	0.550838	0.00527861
gene12552	Nt5E	0.550136	0.00534887
gene7573	Loc105945510	-0.54974	0.00538888
gene11217	Cntn4	0.549294	0.00543419
gene20881	Col6A3	0.549269	0.00543672
gene24193	Loc101734930	-0.548964	0.00546788
gene1593	Tyrp1	0.548891	0.00547543
gene2629	Htr1A	-0.548525	0.00551307
gene6308	Dcn	0.548496	0.0055161
gene9193	C1Qtnf4	0.548494	0.00551628
gene18113	Loc101734989	0.547705	0.00559828
gene18367	Bdkrb2	0.547317	0.00563889
gene24829	Loc101733834	-0.546522	0.00572313
gene12812	Loc105947374	0.546351	0.00574137
gene24162	Efcab6	-0.545209	0.00586435
gene9096	Slc1A2	0.545174	0.00586813
gene9440	Loc100493652	-0.544864	0.00590199
gene11867	Loc100488029	0.544438	0.00594871
gene2699	Ccl27	-0.544361	0.00595718
gene11244	Cand2	-0.543585	0.00604315
gene12600	Rims1	0.543252	0.00608036
gene3525	Pitpna	-0.542873	0.00612293
gene6300	Kitlg	0.542244	0.00619418
gene16681	Apoe	0.542162	0.00620342
gene6047	Loc105946806	0.541689	0.0062576
gene13457	Chrna2	0.54114	0.00632081
gene18693	Capn3	-0.540893	0.00634945
gene9757	Ovol1	-0.540696	0.00637237
gene15460	Wbp1L	0.540522	0.00639269
gene17774	Pou3F4	0.540096	0.00644267
gene3905	Loc108645772	0.539806	0.00647674
gene14247	Cobl	-0.53952	0.00651066
gene266	C1Qtnf7	0.53884	0.0065917
gene8187	Cdkn2D	0.53783	0.00671377
gene1689	Psat1	0.537635	0.00673748
gene3170	Hunk	0.537568	0.00674567
gene17990	Hla-Dra	0.53739	0.00676745
gene16889	Gbp1	0.537385	0.00676806
gene23313	Fn3K	-0.53692	0.00682519
gene4828	Abcc4	-0.536649	0.00685873
gene5532	Tyr	0.535469	0.0070063
gene5128	Pfkm	-0.535464	0.00700686
gene23524	Loc100485132	0.535195	0.00704093
gene10378	Ptger3	0.534671	0.00710744
gene2680	Hspb3	0.534205	0.00716721
gene3257	Col8A1	0.534183	0.00717001
gene14456	Adtrp	0.533633	0.00724103
gene597	Sfrp2	0.532649	0.00736956
gene10019	Loc105947227	0.532645	0.00737002
gene3592	Hip1	-0.532484	0.00739127
gene11915	Slc18B1	0.531929	0.00746474
gene591	Fgg	-0.530642	0.00763756
gene6319	Socs2	-0.529619	0.0077772
gene7078	Rasef	-0.529113	0.00784706
gene20596	Hbd	0.52812	0.00798573
gene22071	Myh7B	-0.526743	0.00818128
gene15904	Mttp.2	0.526476	0.00821965
gene21462	Myl4	-0.526294	0.00824602
gene14314	Loc100487846	-0.526176	0.00826306
gene12470	Elovl4	0.525934	0.00829817
gene23872	Agbl3	-0.525687	0.0083341
gene22112	Otop3	-0.524302	0.00853784
gene2763	Adamts12	0.524066	0.00857302
gene25994	Trpv6	-0.523595	0.00864348
gene14190	Myrip	-0.523201	0.0087029
gene22910	Stk35	-0.522782	0.00876644
gene10981	Loc100495359	0.521701	0.00893201
gene9443	Loc100493994	-0.521571	0.00895199
gene12562	Col21A1	0.521094	0.00902605
gene9307	Hspa1L	-0.520183	0.00916881
gene15746	Loc100491460	-0.519667	0.00925055
gene18732	Actc1	-0.519515	0.00927473
gene7372	Adamts7	0.519338	0.00930284
gene25451	Fndc4	-0.518747	0.00939771
gene9554	Tepp	0.518555	0.00942859
gene15735	C7H10Orf71	-0.518364	0.00945953
gene17763	Klhl4	0.518046	0.00951116
gene19935	Loc101732152	-0.516795	0.00971629
gene6306	Kera	0.514958	0.0100242
gene25868	Xkr7	-0.513943	0.0101978
gene6887	Ctsh	0.513926	0.0102008
gene10747	Loc100158554	-0.512524	0.0104447
gene22457	Loc105948403	0.511905	0.0105541
gene21712	Epb42	0.510093	0.0108792
gene9552	Ndrg3	-0.50951	0.0109855
gene25957	Loc100490811	-0.509393	0.0110071
gene17805	Ednrb2	0.508848	0.0111073
gene12396	Hs3St5	0.508756	0.0111244
gene16614	Gsg1L	0.508744	0.0111266
gene4546	Loc108645864	0.508108	0.0112448
gene15329	Htra1	0.507429	0.0113722
gene832	Adh1B	0.506976	0.0114578
gene13256	Rsad2	0.506806	0.0114903
gene10525	Ccdc24	0.505884	0.0116666
gene22425	Myd88	-0.505536	0.0117338
gene14244	Ddc	0.505207	0.0117974
gene16089	Kcnj5	0.505053	0.0118275
gene8060	Col5A3	0.504688	0.0118987
gene3599	Pitpnm3	0.504434	0.0119485
gene124	Cpxm1	0.503918	0.0120501
gene17322	Tnc	0.503648	0.0121035
gene22409	Aqp1	-0.503618	0.0121095
gene12904	Loc100496158	0.503593	0.0121144
gene6445	Cntn1	0.502742	0.0122845
gene2174	Mmp11	0.502451	0.0123429
gene21730	Slc12A5	0.502194	0.012395
gene10691	Dpyd	-0.501741	0.0124867
gene12799	Cldn11	0.501264	0.0125843
gene5248	Faim2	-0.50099	0.0126405
gene14899	Dpys	-0.500851	0.0126691
gene21172	Loc100490289	0.500224	0.0127989
gene23016	Col28A1	0.500222	0.0127992
gene9133	Cry2	0.499832	0.0128805
gene24730	Tph1	0.499755	0.0128966
gene22271	Loc101730350	-0.4996	0.0129289
gene5171	Hoxc5	0.499375	0.0129763
gene1454	Spink2	-0.499238	0.0130049
gene21979	Bpi	-0.496885	0.0135081
gene14036	Sostdc1	0.496395	0.0136148
gene4522	Phkg1	-0.49589	0.0137256
gene17248	Itih6	0.494985	0.013926
gene23000	Col1A2	0.494922	0.0139399
gene22498	Hspb6	0.494629	0.0140054
gene21946	Wisp2	-0.491836	0.0146416
gene21922	Mgc147314	0.491694	0.0146746
gene7382	Coro2B	0.490354	0.0149889
gene17417	Loc100497341	0.490224	0.0150196
gene18267	Ngb	0.489334	0.0152315
gene5059	Stac3	-0.489283	0.0152439
gene14300	Nod1	-0.489234	0.0152556
gene7121	Plin1	0.489092	0.0152897
gene10296	Cdh13	0.488308	0.015479
gene14817	Rgs22	0.488036	0.0155453
gene17350	Cited1	0.487818	0.0155984
gene14904	Cthrc1	0.487039	0.0157896
gene5012	Pmel	0.486639	0.0158885
gene4444	Unc45B	-0.486577	0.015904
gene905	Fbn3	0.486359	0.0159582
gene18182	Arhgap11A.2	-0.485695	0.0161241
gene24981	Drc1	-0.484404	0.0164508
gene8235	Acp5	-0.482797	0.0168651
gene12952	Loc101732219	0.481148	0.0172992
gene12625	Kcnmb2	0.481144	0.0173001
gene21066	Upp2	-0.481091	0.0173142
gene340	Loc108645670	-0.48093	0.0173572
gene6452	Lrrn3	0.480859	0.0173759
gene24473	Alox12B	-0.480641	0.0174344
gene6127	Loc100494767	0.479802	0.0176599
gene11908	Sgk1	0.479346	0.0177835
gene24821	Loc100496130	0.478579	0.017993
gene22280	Efhc1	0.477233	0.0183657
gene1555	Cdkn2B	0.477199	0.0183751
gene21022	Lrp2	-0.476805	0.0184854
gene24474	Loc100494416	-0.476796	0.0184881
gene4886	Pcdh17	0.476037	0.0187019
gene18115	Blvrb	0.47533	0.0189032
gene16395	Tmem25	-0.475263	0.0189224
gene16986	Loc108648061	0.474735	0.0190738
gene20038	Cox6A2	-0.474179	0.0192343
gene20679	Col3A1	0.472883	0.019613
gene18474	Hsp90Aa1.2	-0.472237	0.019804
gene19172	Loc100491172	-0.471817	0.0199287
gene19189	Loc100492692	-0.471506	0.0200218
gene14640	Lyn	-0.471253	0.0200977
gene14245	Loc101734535	0.471182	0.020119
gene19028	Loc101730495	0.470387	0.0203592
gene18719	Grem1	0.47026	0.0203976
gene24554	Loc105945712	0.47019	0.020419
gene4259	Cacna1S	-0.469199	0.0207222
gene2799	St8Sia3	0.468568	0.0209172
gene24564	Loc100489320	0.468225	0.0210238
gene5176	Hoxc10	-0.467383	0.0212874
gene14030	Agr2	-0.465972	0.021735
gene13930	Cycs	-0.465404	0.0219174
gene15100	Loc100491633	-0.46533	0.0219413
gene6218	Mybpc1	-0.465102	0.022015
gene3843	Serinc2	-0.464638	0.0221653
gene13421	Loc100491773	0.463618	0.0224989
gene15587	Ankrd1	-0.463507	0.0225354
gene1468	Cilp2	0.463149	0.0226539
gene5041	Loc100498066	0.462042	0.0230224
gene5058	Loc100493721	0.461632	0.0231601
gene11211	Tnnc1	-0.460277	0.02362
gene5688	Gria1	0.460244	0.0236313
gene14121	Loc548390	0.458874	0.0241041
gene4565	Loc100485153	-0.458872	0.0241049
gene20637	Hba3	0.458688	0.0241688
gene25615	Loc101734027	0.458359	0.0242838
gene11483	Loc100490733	-0.456398	0.024978
gene11272	Aldh1L1	0.455628	0.0252547
gene2692	Parp8	-0.455342	0.0253583
gene13409	Loc100490986	-0.454508	0.0256619
gene1996	Sds	-0.454385	0.025707
gene1717	Fbp2	-0.454249	0.0257568
gene24017	Calca	0.454079	0.0258191
gene25248	Fam20A	0.45396	0.0258628
gene12563	Loc100497103	-0.453891	0.0258885
gene22995	Loc100496876	0.45376	0.0259369
gene1741	Lrrc2	-0.453562	0.0260097
gene11918	Vnn2	0.453407	0.0260671
gene16194	Inmt	0.452949	0.0262374
gene21973	Loc101732960	0.452297	0.0264812
gene17914	Ckm	-0.452109	0.0265517
gene592	Fga	-0.451473	0.0267917
gene5579	Loc100494024	0.451432	0.026807
gene21031	Xirp2	-0.451376	0.0268282
gene25157	Loc100486918	-0.450748	0.0270675
gene25293	Loc101732054	-0.449989	0.0273583
gene18036	Apom	0.449598	0.0275092
gene16036	Ldha	-0.449211	0.0276592
gene2818	Baat	0.44869	0.0278622
gene24976	Loc101731931	0.448637	0.0278828
gene17459	Loc100498263	-0.448441	0.0279598
gene17553	Atp1B4	-0.447833	0.0281989
gene11912	Tfrc	-0.447307	0.0284069
gene8219	Ldlr	0.446308	0.0288056
gene18576	Six1	-0.446065	0.0289032
gene20276	Nme4	0.44606	0.0289052
gene1780	Fitm1	0.445885	0.0289758
gene21800	Slc16A3	-0.445466	0.0291452
gene3129	Cbr3	-0.444641	0.029481
gene20274	Sbk1	0.444611	0.0294931
gene11051	Loc100170434	-0.444549	0.0295186
gene19067	Ctsk	-0.444449	0.0295597
gene24225	Tmem177	-0.444004	0.029742
gene19286	Lysmd1	-0.443861	0.0298012
gene19858	Loc105948498	-0.442682	0.0302908
gene7020	Loc100490887	-0.441624	0.0307352
gene24740	Loc100496865	-0.441544	0.030769
gene24886	Art1	-0.441329	0.0308599
gene24282	Slc25A20	0.440953	0.0310196
gene4316	Loc100216114	-0.44087	0.0310552
gene23330	Loc100495491	0.440626	0.0311595
gene12610	Loc100487726	-0.439697	0.0315585
gene20846	Myl1	-0.439308	0.0317264
gene4417	Vmp1	-0.439281	0.0317384
gene4220	Wnt2B	0.438389	0.0321268
gene26473	Myod1	-0.43826	0.0321836
gene1067	Prtn3	-0.438101	0.0322534
gene9334	Hspa1B	-0.438085	0.0322602
gene20264	Srl	-0.436902	0.0327833
gene24763	Acap1	-0.436608	0.0329144
gene26064	Loc100498595	-0.436416	0.0330003
gene13628	Xirp1	-0.436404	0.0330057
gene26319	Loc101731297	0.436211	0.0330918
gene13404	Loc100494435	-0.435523	0.0334017
gene14511	Acss2.2	-0.434709	0.0337707
gene24401	Loc101730532	-0.434346	0.0339366
gene11275	Chst13	-0.434232	0.0339887
gene18714	Gpr176	0.432984	0.0345641
gene4924	Loc101733812	0.432874	0.0346153
gene8291	Dennd1C	-0.432852	0.0346252
gene17606	Loc100486924	-0.432384	0.0348434
gene6255	Lta4H	-0.431766	0.035133
gene2650	Loc101734477	-0.431625	0.035199
gene4299	Card9	-0.430658	0.0356569
gene24984	Prss1	-0.430255	0.0358488
gene13007	Kcne4	0.429946	0.0359968
gene489	Slc25A4	-0.428349	0.0367685
gene13896	Tril	0.426969	0.0374461
gene4666	Il1R2	-0.426919	0.0374707
gene21504	Grn	-0.426805	0.0375272
gene24071	Loc100488751	0.425523	0.0381666
gene26499	Loc101734799	-0.424005	0.0389344
gene16655	Loc101730286	-0.42394	0.0389675
gene771	Ugt8	0.423878	0.0389994
gene17234	G6Pd	-0.423758	0.0390609
gene23338	Mpz	0.423116	0.03939
gene301	Sorcs2	0.422661	0.0396248
gene4032	Elf3	-0.422641	0.0396349
gene16995	Loc101733954	-0.42228	0.0398219
gene5473	Pgr	-0.421297	0.0403352
gene2152	Lrrc75B	-0.420335	0.0408418
gene23078	Nrap	-0.419963	0.0410393
gene15928	Myoz1	-0.419885	0.041081
gene5086	Loc100497154	-0.419304	0.0413907
gene21486	Scn4A	-0.419189	0.0414523
gene17335	F8	-0.418789	0.0416669
gene14615	C6H8Orf22	-0.418786	0.0416687
gene8302	Loc100492966	-0.418778	0.0416728
gene20614	Loc100498168	-0.418397	0.0418782
gene17034	Hpn	0.418221	0.0419737
gene22251	Myh13	-0.417922	0.0421354
gene4953	Cacnb3	0.417208	0.0425242
gene21014	Klhl41	-0.41669	0.0428082
gene5342	Alox5Ap	-0.416547	0.0428869
gene23112	Loc105947865	-0.416391	0.0429727
gene19190	Loc105948225	-0.416306	0.0430196
gene9960	Gal	0.416236	0.0430583
gene23099	Loc100487110	0.41623	0.0430614
gene21640	Ptges3L	-0.416116	0.0431245
gene20408	Pvalb.1	-0.415886	0.0432518
gene7231	Gck	0.415758	0.0433228
gene5704	Loc100495023	0.415754	0.0433249
gene16042	Loc101733467	0.415247	0.0436068
gene5076	Slc26A10	0.413588	0.0445396
gene24675	Loc100489718	-0.413443	0.0446217
gene20833	Dpepe	-0.412905	0.0449284
gene4264	Def6	-0.412734	0.0450257
gene14182	Loc100489132	-0.412682	0.0450556
gene25865	Loc105946006	0.412306	0.045271
gene9722	Actn3	-0.412305	0.0452715
gene20640	Hba2	0.412204	0.0453298
gene465	Slc7A2.1	0.411949	0.0454766
gene10805	Col5A3	0.411594	0.0456813
gene9586	Cyr61	0.409466	0.0469245
gene26543	Loc108645511	0.409113	0.0471334
gene19294	Casq1	-0.407602	0.0480354
gene19238	Loc100494930	0.407443	0.0481313
gene1513	Txn	-0.407303	0.0482159
gene19163	Loc101731813	-0.40684	0.0484955
gene12070	Trdn	-0.406839	0.0484961
gene12173	Fndc1	0.405865	0.049089
gene13603	Camp	-0.40543	0.0493559
gene9900	Ccdc88B	-0.404895	0.0496851
gene4524	Psph	-0.40484	0.0497189
gene24628	Loc100491922	-0.404802	0.0497427
gene24594	Loc100485351	-0.404788	0.0497512
gene20152	Pld6	-0.404778	0.0497571
gene13602	Loc101731222	-0.404771	0.0497617
gene15663	Msmb.3	-0.404758	0.04977
gene9797	Loc101733583	-0.404672	0.049823
gene10608	Fam151A	0.40462	0.0498554
gene9447	Gpi	-0.404573	0.0498843
gene10409	Ccdc17	-0.403745	0.0503992
gene1505	Ltb4Dh	-0.403062	0.0508273
gene17752	Sowahd	-0.402667	0.0510756
gene20192	Rpl3L	-0.402528	0.0511636
gene22632	Mogat2.1	0.401421	0.0518664
gene24707	Sardh	0.401225	0.0519918
gene229	Smyd1	-0.401202	0.0520064
gene16263	C1Orf158	-0.400807	0.0522595
gene16969	Loc100145501	-0.400523	0.0524424
gene1367	Loc100487203	-0.400127	0.0526975
gene21958	Ptgis	0.399837	0.0528851
gene2264	Piwil1	0.399583	0.0530504
gene868	Loc100271753	-0.399498	0.0531057
gene20186	Msrb1	-0.399475	0.0531205
gene5629	Ptn	0.399462	0.0531292
gene23368	Pzp	-0.399288	0.0532421
gene9048	Loc100494782	-0.39915	0.0533324
gene21744	Tnnc2	-0.398389	0.0538303
gene13123	Loc100490589	-0.398298	0.0538905
gene10406	Loc101734235	0.397079	0.0546964
gene25673	Loc108645371	-0.395761	0.0555788
gene13576	Obscn	-0.395568	0.0557089
gene6799	Fbxl22	-0.395262	0.0559159
gene6759	Tcaf1	-0.395204	0.0559553
gene1814	Loc101731310	-0.394705	0.056294
gene1750	S1Pr3	0.394448	0.0564687
gene5115	Loc100498043	-0.393899	0.0568441
gene25498	Hck	-0.393554	0.0570811
gene7085	Fes	-0.392944	0.0575017
gene13334	Apob	-0.392808	0.0575957
gene13378	Cyp39A1	-0.392804	0.0575987
gene25864	Loc101733365	0.392767	0.0576241
gene19211	Iqgap3	0.392748	0.0576374
gene17544	Loc101734170	-0.392515	0.0577992
gene6752	Cpt1B	-0.392084	0.0580988
gene14786	Necab1	0.391791	0.0583035
gene6573	Nampt	-0.391574	0.0584551
gene12195	Stx11	-0.391342	0.0586181
gene23914	Rab11Fip2	-0.391319	0.058634
gene25964	Loc108645395	0.390968	0.0588812
gene6527	Creld2	-0.390824	0.0589822
gene3464	Slc51A	-0.39073	0.0590487
gene13920	Skap2	-0.390195	0.0594272
gene19148	Loc100487362	0.389917	0.0596249
gene23991	Loc108645141	-0.389728	0.0597592
gene932	Gipc3	-0.389629	0.0598297
gene6001	Loc108646239	-0.3893	0.0600648
gene17985	Psmb9	-0.389083	0.0602203
gene19910	Loc101733691	-0.388737	0.0604685
gene17844	Loc108648394	0.388734	0.060471
gene7035	Hdc	0.388689	0.0605031
gene7041	Fsd2	-0.388406	0.0607071
gene5431	Sln	-0.388312	0.0607745
gene10766	Myoc	-0.388214	0.0608457
gene3101	Loc100494507	0.388195	0.0608595
gene9261	Lsp1	-0.388171	0.0608764
gene3499	Mpo	-0.388056	0.0609596
gene9128	Creb3L1	0.387479	0.0613786
gene11913	Eya4	-0.386514	0.0620832
gene4726	Oca2	0.386131	0.0623648
gene4275	Mybph	-0.386097	0.0623895
gene427	Loc105946255	0.385724	0.0626652
gene6391	Trhde	0.385057	0.0631593
gene10619	Gpr52	0.384976	0.0632192
gene12162	Oprm1	-0.384268	0.063748
gene20973	Chrna1.2	-0.383944	0.0639909
gene20080	Mylpf	-0.383919	0.06401
gene18090	C5Ar1	-0.383802	0.0640977
gene14195	Clec3B	-0.383406	0.0643958
gene2441	Loc108645497	-0.383319	0.0644619
gene864	Herc6	0.383077	0.0646444
gene17495	Loc101730865	0.382867	0.064804
gene9200	Loc100496745	-0.382843	0.0648217
gene14175	Murc	-0.382729	0.0649087
gene1682	Prune2	0.382323	0.0652173
gene22718	Ereg	0.381837	0.0655883
gene5040	Rdh7	-0.381176	0.0660956
gene1602	Mlana	0.380897	0.0663108
gene855	Snca	0.380793	0.066391
gene23115	Loc101732706	-0.380436	0.0666673
gene13073	Adipoq	-0.378928	0.0678438
gene10340	Cyba	-0.378904	0.0678626
gene6305	Epyc	0.378882	0.0678796
gene19614	Loc101733514	-0.378751	0.0679829
gene13248	Mgc146443	-0.37856	0.0681331
gene1819	Slc7A7	-0.377502	0.0689701
gene9263	Tnnt3	-0.377484	0.0689845
gene9702	Taldo1	-0.377231	0.0691864
gene969	Bmp3	-0.377167	0.069237
gene19033	Apcs	-0.377108	0.0692844
gene12781	Igsf10	0.376938	0.0694198
gene11183	Ptx	-0.376924	0.0694312
gene14936	Loc100494662	-0.376108	0.0700863
gene18451	Pygl	-0.375868	0.070279
gene24435	Slc2A6	-0.375711	0.0704064
gene2529	Loc108645626	-0.375375	0.0706777
gene344	Loc101731905	-0.37517	0.070844
gene17877	Cd40Lg	-0.374395	0.0714751
gene15415	Loc101733915	0.374161	0.071667
gene13568	Wnt9A	-0.374152	0.071674
gene24433	Loc101733314	0.374124	0.0716972
gene9794	Loc105947067	-0.374037	0.0717681
gene2806	Loc100485773	-0.373367	0.0723196
gene16206	Loc100496716	-0.373264	0.0724045
gene1236	Prtn3	-0.372188	0.0732966
gene4418	Ubqln4	-0.372154	0.0733243
gene1009	Unc13A	-0.372089	0.0733786
gene5621	Dennd5B	0.371764	0.07365
gene12069	Loc101735278	-0.370563	0.0746594
gene15758	Pgd	-0.369479	0.0755799
gene19316	Loc100491706	-0.369449	0.0756053
gene19239	Loc100497446	0.368583	0.0763465
gene14039	Meox2	0.368571	0.0763565
gene13405	Mgc69416	-0.3684	0.076504
gene16742	Socs3	-0.368121	0.0767439
gene4506	Fam57A	-0.368112	0.0767517
gene23868	Loc101731809	-0.368109	0.0767549
gene4403	Mfsd2A	0.367648	0.0771526
gene24563	Apobr	-0.3671	0.0776288
gene16782	Mgc76132	0.367059	0.077664
gene23113	Loc100488956	-0.366882	0.077819
gene12589	Col9A1	0.366825	0.0778681
gene13999	Loc100492529	0.366343	0.0782896
gene17199	Gfi1B	0.366243	0.078377
gene22250	Loc100495212	-0.366077	0.0785225
gene8206	Loc101733240	0.365151	0.0793383
gene19811	Loc105948445	-0.365072	0.0794085
gene14044	Scin	-0.364882	0.0795767
gene22728	Cars2	-0.364127	0.080248
gene11155	Cish	-0.363994	0.0803674
gene6166	Hk2	-0.363151	0.0811227
gene3316	Loc100145149	-0.363143	0.0811302
gene25688	Arhgap30	-0.362026	0.0821398
gene16854	Loc100495013	0.361954	0.0822044
gene17358	Loc108648361	0.361595	0.0825311
gene10231	Spire2	-0.361503	0.0826156
gene18447	Gng2	-0.361168	0.0829213
gene18875	Crp.2	0.360245	0.0837689
gene4695	Loc100493338	-0.360237	0.0837757
gene20872	Trpm8B	-0.359797	0.084182
gene21921	Cebpb	-0.359521	0.0844379
gene3454	Loc101731623	-0.359322	0.0846224
gene10644	Ncf2	-0.359303	0.0846399
gene10175	Cdh8	0.358936	0.0849818
gene5308	Postn	0.358795	0.0851131
gene18925	Loc101733357	0.358761	0.0851449
gene12565	Loc108647681	0.358049	0.0858107
gene4902	Tnfsf11	-0.357995	0.0858617
gene4591	Lgals9C	-0.35776	0.0860826
gene9158	Loc105947174	0.357537	0.0862924
gene11190	Loc100493054	-0.357436	0.0863876
gene10265	Tat	0.357431	0.0863925
gene9997	Pygm	-0.357324	0.0864928
gene3982	Chit1	-0.357211	0.0865998
gene21315	Cacnb1	-0.356867	0.0869255
gene21087	Neb	-0.356864	0.0869279
gene4942	Nr4A1	0.356206	0.0875532
gene767	Loc100493381	-0.355488	0.0882398
gene9349	Loc101733140	-0.355246	0.0884717
gene7245	Pgam2	-0.354013	0.0896619
gene21091	Loc100491162	-0.353753	0.0899144
gene6465	Ppp1R3A	-0.353139	0.0905126
gene20029	Loc101731775	-0.352755	0.0908874
gene21109	Kynu	-0.352625	0.0910149
gene3736	Apobec2	-0.352514	0.0911241
gene1437	Klf2	0.352244	0.0913896
gene16521	Loc100489058	-0.352149	0.0914833
gene22856	Loc101730583	-0.351627	0.0919983
gene4341	Col9A2	0.351386	0.0922364
gene15642	Pik3Ap1	-0.350819	0.0927989
gene1934	Aplnr	0.350679	0.0929389
gene20972	Chrna1	-0.350596	0.0930217
gene26397	Loc101732337	-0.349901	0.0937158
gene16350	Loc100135198	-0.349812	0.0938058
gene9103	Cat	-0.349057	0.0945649
gene16709	Rcn3	-0.348912	0.0947109
gene6223	Dram1	-0.348876	0.0947476
gene14779	Loc100492274	-0.348436	0.0951937
gene18831	Thbs1	0.347906	0.0957313
gene6957	Aqp9	0.34739	0.0962587
gene18785	Cyp1C1	0.347377	0.0962716
gene12269	Acta1	-0.347221	0.0964314
gene17426	Dgkk	-0.346786	0.0968777
gene17575	Loc105948070	0.34671	0.0969554
gene25017	Loc100486242	-0.346424	0.0972498
gene18030	Lta	-0.346234	0.0974461
gene829	Dapp1	-0.345214	0.0985027
gene5268	Loc733724	-0.345007	0.0987186
gene11060	Cyth4	-0.344634	0.0991074
gene24778	Loc108645241	0.344433	0.0993177
gene7038	Gatm	-0.344223	0.0995372
gene16172	Nadk	-0.344168	0.0995948
gene16673	Loc100493733	-0.343598	0.100194
gene9246	Loc101733630	-0.343191	0.100623
gene2533	Naip	-0.342872	0.100961
gene17941	Pglyrp1	-0.342634	0.101213
gene3851	Ptafr	-0.34263	0.101218
gene24997	Loc101733172	-0.342626	0.101222
gene6561	Slc26A4	-0.342417	0.101444
gene11180	Crp.3	-0.342014	0.101873
gene25672	Loc779590	-0.341987	0.101902
gene24857	Loc100489882	0.341889	0.102007
gene21911	Nfatc2	-0.341408	0.102521
gene20049	Loc100493076	-0.341298	0.102639
gene14048	Vwde	0.340999	0.10296
gene3538	Loc100498581	0.340118	0.10391
gene15787	Loc100488380	-0.339684	0.104381
gene19029	Loc100145348	0.338803	0.10534
gene19221	Ca14	-0.338682	0.105473
gene6831	Sema7A	-0.33822	0.105979
gene1869	Loc101731424	-0.338119	0.10609
gene2046	Myo1H	0.337443	0.106835
gene4458	Hspb1	-0.336835	0.107508
gene7251	Nt5Dc4	0.336808	0.107538
gene2070	Myo18B	-0.336693	0.107666
gene17771	Loc100488567	-0.336382	0.108012
gene5152	Ppp1R1A	-0.33578	0.108684
gene5089	Cyp27B1	-0.335447	0.109056
gene4925	Lcp1	-0.33539	0.109121
gene11055	Sh3Bp1	-0.334451	0.110177
gene6459	Ifrd1	0.33444	0.11019
gene17613	Irs4	-0.332545	0.112347
gene4465	Rasa4	-0.332518	0.112378
gene1170	Pram1	-0.332435	0.112473
gene19853	Loc100488329	-0.332318	0.112607
gene2408	Aifm3	0.330431	0.114789
gene1426	Cpamd8	-0.330222	0.115033
gene9182	Spi1	-0.330121	0.11515
gene3822	Fgr	-0.330118	0.115154
gene16308	Perm1	-0.330015	0.115274
gene10784	Loc105947222	-0.329946	0.115354
gene4003	Sypl2	-0.329842	0.115476
gene7090	Prc1	0.329744	0.115591
gene9587	Loc100485614	0.329533	0.115839
gene23988	Fgd3	-0.32915	0.116287
gene12612	Loc105947308	-0.328476	0.117082
gene16304	Mgc107851	0.328367	0.117211
gene15985	Dusp13	-0.328225	0.117379
gene11080	Pfkfb4	-0.328179	0.117433
gene13597	Myl3	-0.328165	0.11745
gene1165	Loc100145428	-0.327349	0.118419
gene21732	Mmp9	-0.32698	0.118859
gene2153	Ggt1	-0.326822	0.119048
gene15654	Alox5	-0.326687	0.119209
gene25186	Cbs	0.326609	0.119303
gene21118	Hnmt	-0.326342	0.119623
gene15120	Loc100498231	0.326333	0.119634
gene17166	Hmcn2	0.326191	0.119805
gene4157	Loc100487948	-0.325743	0.120343
gene4541	Ncf1	-0.325738	0.120349
gene9260	Tnni2	-0.325732	0.120357
gene18767	Ankrd63	0.325392	0.120766
gene6947	Loc100492795	-0.325219	0.120976
gene20879	Iqca1	-0.325177	0.121026
gene582	Map9	-0.324804	0.121479
gene12912	Klhl31	-0.324586	0.121743
gene1253	Comp	-0.324148	0.122277
gene11070	Ncf4	-0.323979	0.122482
gene16755	Mybpc2	-0.323821	0.122676
gene24270	Loc108645186	0.322956	0.123736
gene18068	Gpsm3	-0.322845	0.123873
gene15157	Tpi1	-0.321228	0.125875
gene16654	Loc100485172	-0.32097	0.126197
gene5735	Csf1R	-0.320856	0.126339
gene3593	Epx	-0.320714	0.126516
gene15922	Loc101734604	0.32071	0.126521
gene1824	Loc548369	0.320668	0.126573
gene4226	Ppm1J	-0.320663	0.12658
gene24752	Znf831	-0.320419	0.126885
gene1510	Loc100498068	-0.319975	0.127442
gene18044	Cfb	-0.319892	0.127546
gene8402	Loc105946969	-0.318853	0.128857
gene4366	Rhd	0.318814	0.128906
gene21975	Bpi	-0.318795	0.12893
gene4235	Loc100492643	-0.318515	0.129286
gene26227	Loc101734509	-0.318207	0.129678
gene23005	Asb4	-0.317992	0.129952
gene3880	Csf3R	-0.31794	0.130017
gene13613	Loc101732593	-0.317563	0.130498
gene16754	Loc105947934	-0.317021	0.131192
gene16871	Spib	-0.316562	0.131783
gene5065	Arhgap9	-0.316014	0.13249
gene23965	Prdx2	0.315914	0.132618
gene26493	Loc108645501	0.315759	0.132819
gene9351	Loc100486192	-0.315334	0.13337
gene21680	Nags	-0.315152	0.133606
gene15609	Loc101730663	0.315097	0.133678
gene17827	Slc6A14.1	0.314889	0.133948
gene1783	Cebpe	-0.314853	0.133995
gene6755	Hcls1	-0.314769	0.134105
gene6320	Plxnc1	-0.314658	0.134249
gene25946	Loc100127857	-0.314397	0.134591
gene24527	Ucp2	-0.314333	0.134673
gene388	Rhoh	-0.314043	0.135054
gene14999	Sla	-0.313719	0.135479
gene10615	Pcsk9	0.313349	0.135965
gene16993	Loc100487808	-0.313322	0.136001
gene3455	Loc101731565	-0.31318	0.136187
gene135	Loc100487404	-0.313078	0.136322
gene12049	Loc100170432	-0.31223	0.137444
gene16256	Loc100489917	-0.312091	0.137628
gene18352	Serpina3M	-0.31151	0.138402
gene19264	Loc100497957	-0.311288	0.138697
gene24572	Loc108645212	-0.31124	0.138761
gene21049	Dpp4	0.311122	0.138919
gene15447	Calhm2	0.310831	0.139309
gene11071	Pvalb	-0.310573	0.139654
gene2500	Ankdd1B	-0.310525	0.139719
gene2796	Fech	0.310482	0.139777
gene10442	Prkaa2	-0.310103	0.140286
gene20384	Loc101731123	-0.309739	0.140777
gene15153	Ptpn6	-0.309051	0.141707
gene4636	Cybb	-0.308961	0.14183
gene4587	Omg	-0.308438	0.14254
gene2493	Crhbp	-0.308305	0.142721
gene20865	Loc100498610	0.308276	0.142761
gene23031	Mgc108470	-0.307901	0.143272
gene22010	Ppp1R16B	-0.307438	0.143907
gene10792	Lrrc39	-0.30702	0.144481
gene8305	Loc100491629	-0.30627	0.145514
gene339	Loc100493020	-0.30568	0.146332
gene19236	Loc108644486	-0.305512	0.146565
gene20666	Mstn.2	-0.305381	0.146746
gene12042	Arg1	-0.305338	0.146806
gene5455	Mmp13	-0.305161	0.147053
gene4671	Slc9A4	-0.30506	0.147194
gene1760	Syk	-0.304925	0.147382
gene25582	Nyap1	-0.304673	0.147732
gene4234	Ptpn22	-0.303906	0.148807
gene11069	Csf2Rb	-0.303244	0.149739
gene24943	Tkt	-0.301797	0.15179
gene20366	Crym	0.30149	0.152227
gene18028	Loc100486352	-0.300682	0.153382
gene5559	Loc101732041	-0.300504	0.153637
gene14910	Klf10	-0.300207	0.154065
gene11079	Prkcd	-0.3001	0.154219
gene11089	Omd	0.299767	0.154699
gene5270	Arl11	-0.299506	0.155075
gene1239	Loc101731250	-0.299484	0.155108
gene9007	Loc100491764	-0.299282	0.1554
gene1718	Fbp1	-0.298617	0.156365
gene4669	Loc100491382	-0.298529	0.156493
gene13733	Apbb1Ip	-0.29849	0.15655
gene3804	Rps6Ka1	-0.298431	0.156636
gene4863	Irg1	-0.298017	0.157239
gene16162	Tmem240	0.29759	0.157863
gene6213	Slc5A8	-0.297373	0.15818
gene22594	Loc100490626	-0.29696	0.158787
gene25611	Loc100496720	-0.296806	0.159014
gene24591	Loc101731684	0.295535	0.160891
gene23106	Cd22	-0.295144	0.161472
gene21711	Loc100498415	-0.295081	0.161567
gene13189	Loc101730218	-0.294735	0.162082
gene10944	Sell	-0.294527	0.162391
gene23188	Hgd	0.294427	0.162541
gene2351	Hvcn1	-0.294338	0.162674
gene8371	Aurkb	0.294225	0.162844
gene4705	Lyg2	-0.293562	0.163837
gene19013	Loc100491169	-0.293048	0.164611
gene5999	Fam196B	-0.292992	0.164696
gene14933	Colec10	-0.292704	0.165131
gene13174	Nrros	-0.291667	0.166703
gene13868	Fam65B	-0.291221	0.167382
gene405	Yipf7	-0.291128	0.167523
gene3867	Cnr2	-0.291071	0.16761
gene18768	Plcb2	-0.290781	0.168053
gene12677	Kng1	0.290433	0.168586
gene1038	Gamt	-0.290216	0.168919
gene11188	Arhgdib	-0.289567	0.169917
gene9600	Loc100485054	0.288984	0.170818
gene23556	Dnajb5	0.288749	0.171181
gene11388	Lmod3	-0.288561	0.171474
gene15178	Lpar5	-0.288443	0.171656
gene10787	Loc100491943	-0.288267	0.171929
gene7453	Dok2	-0.287971	0.17239
gene2549	Avd	-0.287784	0.172682
gene15662	Loc101733634	-0.287309	0.173422
gene1651	Mamdc2	0.286927	0.17402
gene20083	Loc101733921	-0.286522	0.174655
gene15911	Loc108648196	0.286411	0.174831
gene9501	Mcoln2	-0.285913	0.175615
gene18764	Bmf	0.2859	0.175635
gene7200	Adam28	-0.285732	0.1759
gene7047	Tm6Sf1	0.285658	0.176017
gene20036	Mmp25	-0.285203	0.176737
gene13282	Odc1	-0.285056	0.176969
gene11207	Alas1	-0.284414	0.177989
gene21697	Slc4A1	0.284118	0.178461
gene5138	Col2A1	0.28354	0.179385
gene24045	Ampd3	-0.2834	0.179608
gene20665	Mstn.1	-0.283367	0.179661
gene160	Loc101733807	-0.283164	0.179987
gene18181	Rasgrp4	-0.283047	0.180174
gene5266	Phf11	-0.28267	0.180781
gene26150	Loc101733334	-0.282647	0.180818
gene11218	Il5Ra	-0.282508	0.181041
gene17235	Loc779592	-0.282008	0.181848
gene6524	Il17Rel	-0.281645	0.182436
gene24053	Loc100497768	-0.281508	0.182657
gene24562	Loc101734787	-0.281458	0.182738
gene23092	Loc100487732	-0.28142	0.1828
gene4670	Il18Rap	-0.281398	0.182836
gene7302	Arhgap25	-0.280997	0.183486
gene25522	Loc101735123	0.280889	0.183661
gene10824	Ptprc	-0.280865	0.183701
gene4288	Zc3H12A	-0.280584	0.184159
gene18703	Loc100485167	-0.280272	0.184668
gene14389	Gpr141	-0.279315	0.186235
gene4794	Mettl21Ep	-0.278939	0.186852
gene12898	Myom2	-0.278727	0.187202
gene3115	Ripply3	-0.27862	0.187378
gene4881	Pcdh20	0.278224	0.188032
gene3856	Themis2	-0.278144	0.188164
gene15319	Ybx3	-0.278115	0.188213
gene4777	Tnfsf13B	-0.278063	0.188298
gene13921	Snx10	-0.277916	0.188543
gene4351	Loc101734565	0.277866	0.188624
gene24994	Loc101732468	-0.277832	0.188681
gene25881	Itih3	0.276881	0.190262
gene12816	Nppc	-0.276723	0.190525
gene19285	Tnfaip8L2	-0.276346	0.191155
gene262	Cd38	-0.276002	0.19173
gene16914	Loc101731998	-0.27598	0.191767
gene820	Bank1	-0.27586	0.191968
gene6512	Mapk11	-0.275771	0.192118
gene1306	Cldn23	-0.275563	0.192467
gene19258	Loc101733573	-0.275181	0.19311
gene17778	Loc100492034	-0.274778	0.193788
gene4061	Rassf5	-0.274492	0.194272
gene16968	Loc100216128	-0.274003	0.195099
gene1762	Nfil3	-0.273864	0.195335
gene13122	Loc100490761	-0.273528	0.195906
rna46626	Rna46626	-0.273177	0.196503
gene15651	Loc100493453	-0.272712	0.197296
gene1977	Dtx1	0.272691	0.197333
gene15433	Gsto1	-0.27246	0.197728
gene9955	Mettl12	-0.27221	0.198155
gene20321	Mgc145260	-0.272032	0.19846
gene16944	Loc100491339	-0.271973	0.198562
gene17179	Plpp7	-0.27193	0.198635
gene25874	Loc101732459	0.271652	0.199112
gene12821	Loc100498108	-0.271486	0.199398
gene14109	Foxq1	0.270935	0.200348
gene16404	Pdzd3	-0.270007	0.201954
gene22987	Loc101732679	-0.269584	0.202689
gene20433	Adap1	-0.269583	0.20269
gene20937	Loc105948415	-0.269578	0.2027
gene20940	Spon2	-0.268902	0.203878
gene5465	Mmp7	-0.268355	0.204835
gene24834	Col9A3	0.267923	0.205593
gene12489	Prss35	0.267715	0.205958
gene14816	Snx31	0.267214	0.206841
gene11061	Rac2	-0.267109	0.207027
gene19257	Loc101733623	-0.266916	0.207368
gene25205	Loc101734337	0.266764	0.207636
gene1116	Myo1F	-0.265318	0.210205
gene15730	Wdfy4	-0.264365	0.211909
gene4812	Loc101731463	-0.263986	0.212588
gene23030	Loc101731636	-0.263048	0.214278
gene17756	Sash3	-0.263034	0.214304
gene17978	Col11A2	0.262994	0.214376
gene8387	Loc101734769	-0.262972	0.214415
gene17379	Btk	-0.262954	0.214449
gene5859	Fbxl21	0.26225	0.215724
gene3241	Samsn1	-0.262172	0.215866
gene6296	Nts	-0.262053	0.216081
id50269	Loc101735033	0.2619	0.216359
gene24307	Pik3R5	-0.261694	0.216734
gene21904	Cyp24A1	0.261069	0.217874
gene18226	Cox7A1	-0.26094	0.218109
gene19616	Loc100497613	-0.260766	0.218428
gene12701	Bcl6	-0.260641	0.218656
gene10152	Pkd1L2	-0.260051	0.219738
gene616	Loc101735014	0.260033	0.219772
gene25054	Loc101732610	-0.259217	0.221273
gene5369	Wasf3	-0.259133	0.221429
gene12034	Vip	-0.258892	0.221874
gene16667	Loc100493247	-0.258774	0.222092
gene5998	Dock2	-0.258706	0.222219
gene19243	Loc101734387	-0.258338	0.222901
gene26886	Loc101731629	-0.258079	0.22338
gene16698	Loc100485636	-0.257546	0.224371
gene9456	Cebpa	-0.257139	0.22513
gene25797	Loc101733153	0.256686	0.225979
gene24601	Loc105945725	0.256465	0.226393
gene10365	Slc44A5	-0.25508	0.228998
gene16668	Loc101730594	-0.254643	0.229823
gene7591	Asgr1	-0.254381	0.230319
gene12616	Loc101734050	0.254339	0.230399
gene11873	Plek	-0.253032	0.232886
gene23413	Rgs18	-0.252848	0.233237
gene22724	Loc100498389	-0.252313	0.234261
gene24865	Hspb7	-0.252217	0.234445
gene4915	Kctd4	0.252032	0.2348
gene15137	Slc2A3	-0.251796	0.235253
gene9599	Vtga2	0.251156	0.236486
gene18722	Rasgrp1	0.250938	0.236905
gene10686	Tmem56	0.250531	0.237693
gene24276	Loc101733164	-0.250477	0.237798
gene16326	Tnfrsf14	-0.250375	0.237994
gene4145	Ampd1	-0.250093	0.238542
gene14066	Rbm24	-0.249873	0.238968
gene19902	Gbp7	0.249505	0.239684
gene11336	Loc101731301	-0.248339	0.241959
gene22145	Unc13D	-0.247975	0.242673
gene22570	Slc25A18	0.247804	0.243009
gene16985	Loc105947976	-0.24698	0.24463
gene23108	Loc105945781	-0.24563	0.247302
gene16669	Loc101732432	-0.245463	0.247634
gene3402	Trpv1	0.245372	0.247814
gene14405	Ccr3	-0.24532	0.247918
gene3397	P2Rx5	-0.244705	0.249143
gene22263	Msra.1	-0.243913	0.250725
gene22252	Myh3	-0.243045	0.252469
gene15256	Ankrd22	-0.242071	0.254435
gene9231	Loc101734532	-0.241223	0.256154
gene18296	Gpr65	-0.240987	0.256634
gene11541	Capn8	0.240622	0.257376
gene15927	Synpo2L	-0.240499	0.257626
gene25053	Loc100488747	-0.240268	0.258098
gene23032	Loc101733339	-0.240211	0.258215
gene22982	Btnl8	-0.239814	0.259026
gene12886	Chrd	0.239808	0.259039
gene13726	Loc101730563	0.239607	0.259451
gene26597	Loc101731859	0.239509	0.259652
gene5528	Folh1	-0.239187	0.260311
gene3485	Limk1	-0.23895	0.260799
gene14748	Loc100216133	-0.237992	0.262773
gene21527	Phospho1	0.237815	0.263139
gene1997	Plbd2	-0.237782	0.263206
gene10309	Irf8	-0.237582	0.263619
gene25693	Loc101735145	-0.237	0.264827
gene4352	Gjb3	0.236856	0.265126
gene13216	Ccl20	-0.236607	0.265643
gene19021	Mgc108147	0.236496	0.265874
gene17059	Fut7	-0.234471	0.27011
gene21295	Mien1	0.233323	0.272528
gene15181	Ltbr	-0.232564	0.274136
gene5918	Loc101733946	-0.231914	0.275519
gene19027	Loc496764	0.2317	0.275973
gene5996	Lcp2	-0.231498	0.276405
gene20995	Slc25A12	-0.230506	0.278526
gene3405	Spata22	-0.230293	0.278983
gene13218	Loc100493779	-0.230231	0.279116
gene20824	Itgb2	-0.229897	0.279833
gene23937	Art5	-0.229462	0.28077
gene6772	Pstpip1	-0.22919	0.281355
gene4134	Cd53	-0.229148	0.281446
gene26699	Wipf1	-0.228832	0.282129
gene147	Mgc108497	-0.228696	0.282423
gene6011	Rars	-0.228385	0.283096
gene5154	Nckap1L	-0.228342	0.283189
gene2748	Loc100497037	0.228274	0.283336
gene7249	Mrps24	-0.2282	0.283497
gene17501	Itgb1Bp2	0.227738	0.2845
gene20322	Loc105948455	-0.227525	0.284961
gene18356	Serpina1	-0.226905	0.286312
gene9321	Loc105945148	0.226879	0.286368
gene21487	Cd79B	0.226534	0.287121
gene16248	Tnfrsf9	-0.226319	0.287593
gene230	Fabp1	-0.225746	0.288847
gene19914	Loc101733530	-0.225517	0.289348
gene824	Adh1C	-0.225437	0.289524
gene3798	Loc100493216	-0.224992	0.290503
gene10865	Desi1	0.224959	0.290576
gene6145	Rgs14	-0.224891	0.290726
gene14767	Ca2	0.224692	0.291165
gene16618	Cd79A	0.224375	0.291864
gene20084	Itgal	-0.224135	0.292392
gene15650	Loc101731824	-0.223815	0.293101
gene16682	Loc100489130	0.222832	0.295282
gene1890	Loc100496773	-0.222744	0.295478
gene23033	Loc100491028	-0.221327	0.298639
gene21453	Fmnl1	-0.221257	0.298797
gene8386	Loc100496654	-0.220525	0.300439
gene21875	Gprc5C	-0.220428	0.300657
gene6807	Loc100496156	-0.220221	0.301122
gene21025	Dhrs9	-0.219786	0.302102
gene23985	Ninj1	-0.218802	0.304328
gene2932	Cd200R1	-0.218664	0.304639
gene6470	Tfec	-0.21805	0.306034
gene12350	Fam26F	-0.217825	0.306546
gene23459	Loc108644858	-0.217378	0.307563
gene7415	Cilp	0.217154	0.308076
gene11950	Loc101734009	-0.217127	0.308136
gene9929	Dusp10.2	-0.216812	0.308857
gene1411	Rflcii	-0.216758	0.30898
gene3619	Camk1G	0.216277	0.31008
gene18802	Nusap1	0.215669	0.311475
gene18010	Hsp70	-0.215358	0.31219
gene15986	Loc105947969	-0.214901	0.313244
gene5707	Myoz3	-0.214318	0.31459
gene26222	Loc101734120	0.213915	0.315522
gene7593	Loc101730257	-0.213903	0.31555
gene24106	Spn	-0.213407	0.316701
gene21058	Cd302	-0.213308	0.316931
gene18489	Tnfaip2	-0.213194	0.317195
gene19684	Loc108648775	-0.213072	0.317478
gene22519	Top2A	0.212878	0.31793
gene21447	Cdk5R1	-0.212834	0.318032
gene20911	Pcbp3	0.212603	0.31857
gene25420	Loc101734861	-0.211759	0.320541
gene4406	Loc548655	-0.211601	0.320909
gene23034	Mgc107908	-0.211556	0.321016
gene23470	Loc100487273	-0.211447	0.321271
gene2741	Fyb	-0.211102	0.322079
gene4710	Tsga10	-0.209937	0.324818
gene16697	Cxcr3	-0.20962	0.325568
gene18670	Sptb	0.209572	0.325681
gene650	Smarca5	-0.208467	0.328296
gene862	Mob1B	-0.208095	0.329178
gene25976	Padi2	-0.207605	0.330344
gene12145	Nlrc4	-0.207088	0.331577
gene15516	Avpi1	0.207064	0.331636
gene5336	Hsph1	-0.206953	0.3319
gene22190	Dhrs7C	-0.206913	0.331995
gene4393	Vav1	-0.206574	0.332805
gene15661	Loc100491107	0.206356	0.333327
gene16217	Cryab	-0.205656	0.335008
gene5220	Itgb7	-0.205464	0.335468
gene16819	Loc100485164	-0.204462	0.337883
gene22466	Loc101730957	-0.204377	0.338087
gene5106	Bin2	-0.203534	0.340126
gene14272	Tgm4	-0.202403	0.342873
gene25071	Loc100487321	0.202379	0.342933
gene12725	Mgam	-0.202005	0.343844
gene22489	Loc101735259	-0.201766	0.344427
gene22488	Tyrobp	-0.20068	0.347085
gene16861	Cdknx	-0.199522	0.349934
gene8385	Loc100496504	-0.199289	0.350508
gene20107	Mss51	-0.198948	0.35135
gene14937	Loc100494502	-0.197966	0.35378
gene16412	Thy1	-0.196913	0.356398
gene1163	Pnhd	-0.195912	0.358898
gene16603	Myos	-0.195707	0.359412
gene21984	Vstm2L	-0.195443	0.360071
gene26089	Loc101733520	-0.194783	0.36173
gene7250	Slc20A1	-0.194656	0.362047
gene25769	Loc100490053	0.194294	0.362958
gene18858	Loc100144983	-0.194293	0.362961
gene17529	Loc108648386	0.193736	0.364366
gene12333	Tagap	-0.192821	0.366679
gene26965	Loc108645623	-0.192593	0.367257
gene11729	Acyp2	-0.192321	0.367948
gene4708	Abcc12	0.190804	0.37181
gene15664	Loc100490821	-0.19053	0.37251
gene163	Loc100488259	0.190015	0.373826
gene15653	Loc100493285	-0.189169	0.375998
gene14080	F13A1	-0.188771	0.377021
gene6146	Loc100491057	0.188771	0.377022
gene15033	Myc	-0.188691	0.377227
gene15179	Tapbpl	-0.188416	0.377936
gene26721	Capn1	0.18762	0.379991
gene5965	Loc100492943	-0.187321	0.380765
gene21731	Mmp9	-0.18449	0.388135
gene3845	Fabp3	-0.18416	0.388998
gene16859	Dspp	-0.18398	0.389468
gene5352	Mtus2	0.183842	0.389833
gene11284	Mcm2	-0.182873	0.392378
gene23110	Loc100489120	-0.181407	0.396251
gene3451	P2Ry8	-0.180632	0.398304
gene1489	Celf5	0.180591	0.398415
gene15254	Loc108648163	0.178588	0.403753
gene15883	Adamts15	0.176628	0.409017
gene20023	Loc100495179	-0.175729	0.411443
gene9916	Fermt3	-0.175305	0.41259
gene23474	Loc100491357	-0.1753	0.412605
gene860	Jchain	0.174841	0.413849
gene11563	Dusp10	0.173952	0.416265
gene10213	Loc100486268	-0.172889	0.419161
gene1498	Aldh1B1	-0.17222	0.420991
gene2562	Hapln1	0.1719	0.421869
gene7254	Il1B	-0.171217	0.423743
gene25834	Loc100496343	-0.171185	0.423831
gene11186	Mgp	0.17098	0.424395
gene20943	Dfnb59	-0.170336	0.426168
gene6102	Loc100485706	-0.170029	0.427015
gene12217	Pde10A	0.169742	0.427806
gene21123	Mcm6.2	-0.169363	0.428854
gene20643	Hba-L2	-0.169178	0.429367
gene309	Loc100489121	-0.169156	0.429427
gene20918	Nup35	-0.168468	0.431332
gene20088	Tmem265	0.168308	0.431776
gene20030	Loc101731826	-0.167876	0.432977
gene16748	Loc100496171	-0.167652	0.4336
gene19047	Loc100124852	-0.166496	0.436825
gene17088	Alas2	0.166374	0.437166
gene22634	Nat16	-0.16583	0.438687
gene15406	Kif11	0.164206	0.443244
gene19244	Loc100495703	-0.163675	0.444741
gene14608	Cebpd	-0.163306	0.445783
gene1357	Smc2	0.162882	0.446982
gene16850	Gbp6	0.162688	0.447531
gene22098	Rab37	-0.161404	0.45117
gene11240	Irak2	-0.160981	0.452373
gene24012	Loc101733266	-0.159911	0.455424
gene22452	Cntnap5	-0.159293	0.45719
gene2968	Loc101731874	-0.159115	0.457701
gene14447	Tmem14C	0.158329	0.459954
gene13398	Loc100490476	-0.157707	0.461739
gene7026	Nmrk2	-0.157583	0.462096
gene458	Msr1	-0.156619	0.464875
gene2603	Loc100497254	-0.156387	0.465546
gene3778	Slc30A2	0.155773	0.46732
gene24668	Ier3	-0.154801	0.470138
gene9259	Syt8	-0.154769	0.47023
gene4592	Scimp	-0.154117	0.472128
gene2158	Loc100493634	-0.153964	0.472571
gene13797	Loc100145516	-0.15393	0.472669
gene11641	Haao	-0.153869	0.472849
gene677	Slc7A11	-0.153813	0.473012
gene6122	Slc26A2	-0.153442	0.474093
gene15948	Agtrap	-0.152693	0.47628
gene18133	Mia	0.152211	0.47769
gene24266	A2Ml1	-0.152144	0.477885
gene9181	Mybpc3	-0.150645	0.482284
gene11374	Loc100497017	-0.150289	0.483329
gene18469	Dio3	-0.15011	0.483857
gene18512	Adssl1	0.149429	0.485867
gene9705	Loc108647421	-0.148718	0.487968
gene17776	Loc496989	-0.148278	0.48927
gene25485	Loc108645351	0.147289	0.492206
gene19848	Loc101733405	0.146588	0.494288
gene791	Tnip3	-0.146455	0.494685
gene6097	Dusp1	0.146234	0.495345
gene20293	Ras-Dva	-0.145614	0.497195
gene12724	Slitrk3	0.144635	0.500121
gene7475	Pebp4	0.144631	0.500133
gene17909	Fosb	0.144338	0.501011
gene19104	Loc100491454	-0.144281	0.501184
gene2933	Loc100486350	0.142787	0.505672
gene18741	Coch	-0.141651	0.5091
gene12319	Txlnb	-0.140737	0.511864
gene1353	Hemgn	-0.140539	0.512463
gene1863	Loc100490989	-0.139634	0.515209
gene10072	Snx20	-0.139464	0.515726
gene13278	Rrm2.2	0.139074	0.516912
gene15630	Loc100493999	-0.13837	0.519059
gene5381	Spata13	-0.137425	0.521944
gene18061	Cenpa	0.136961	0.523364
gene25707	Loc100485711	0.136269	0.525483
gene14886	Loc100486760	0.136212	0.525659
gene12870	Loc100489842	0.135902	0.52661
gene17094	Ak1	-0.13566	0.527354
gene5448	Mmp1	-0.13468	0.53037
gene16734	Loc100497714	-0.13383	0.532991
gene13699	Crem	0.132976	0.535633
gene17933	Loc100144969	-0.132516	0.537058
gene6865	Snx22	0.132405	0.537403
gene6978	Pigbos1	-0.131495	0.540228
gene24008	Loc100488238	-0.131055	0.541594
gene22869	Prdm9	-0.130413	0.543594
gene25782	Loc100495294	-0.130062	0.544687
gene1046	Midn	0.126537	0.555736
gene23454	Loc105946018	-0.126501	0.55585
gene4019	Prok1	0.12602	0.557364
gene14012	Dnah11	0.125643	0.558555
gene8222	Loc101732836	0.124786	0.561263
gene24949	Loc100493904	-0.124289	0.562836
gene6279	Myf6	-0.121852	0.570577
gene12476	Fam46A	-0.120846	0.573786
gene15874	Ldb3	-0.120837	0.573814
gene17307	Loc100496423	-0.120513	0.574848
gene3102	Sh3Bgr	0.120174	0.575932
gene18252	Batf	-0.119505	0.578074
gene1509	Loc100497910	0.119171	0.579145
gene17638	Tnmd	0.117974	0.58299
gene2931	Loc100127716	-0.11649	0.587773
gene21027	Nostrin	-0.116168	0.588813
gene26074	Loc101731470	-0.114935	0.5928
gene25708	Loc100494735	0.114405	0.594517
gene24614	Relt	-0.112505	0.600693
gene12617	Tnfsf10	0.112116	0.601962
gene23132	Klhl38	-0.109755	0.60968
gene7106	Cemip	-0.108236	0.614668
gene14176	Loc100488102	-0.108187	0.614827
gene498	Enpp6	0.107968	0.615549
gene25253	Sik1	0.107214	0.618034
gene14292	Col6A6	0.106367	0.620826
gene21707	Loc100487946	0.104871	0.625773
gene25815	Hla-Dqa1	-0.101632	0.63654
gene16888	Gbp2	0.101252	0.637809
gene20451	Il21R	-0.100776	0.6394
gene16891	Gbp5	-0.100308	0.640963
gene19917	Loc101733399	0.100173	0.641413
gene9601	Loc100494633	0.100055	0.64181
gene15924	Chchd1	0.0996372	0.643208
gene7066	Mgc145330	0.0976775	0.649783
gene23906	Loc100489017	0.0970907	0.651757
gene5192	Loc108645817	-0.0970035	0.652051
gene19327	Loc100493237	-0.0969402	0.652264
gene17781	Loc100494194	0.0969287	0.652302
gene12608	Loc100487882	-0.0968514	0.652563
gene10675	Nphs2	-0.096329	0.654323
gene605	Fhdc1	0.0956891	0.656481
gene16639	Cnfn.1	-0.0952275	0.65804
gene2510	Enc1	-0.0944439	0.660689
gene17464	Vsig4	-0.0943501	0.661006
gene551	Spock3	0.094162	0.661642
gene16952	Btg5	0.09401	0.662157
gene19040	Crp.1	-0.093543	0.663739
gene24552	Loc105945713	0.0935016	0.663879
gene3773	Aunip	-0.0932228	0.664824
gene4429	Tbx2	-0.0926321	0.666828
gene2372	Cmklr1	-0.0924144	0.667568
gene19904	Loc100495880	-0.0912942	0.671376
gene20907	Loc101731122	-0.0909764	0.672458
gene13422	Loc100492165	-0.0903668	0.674534
gene4617	Tlr7	-0.0902669	0.674875
gene88	Gfra4	-0.0882753	0.681678
gene22248	Loc100493121	-0.0879067	0.682939
gene24556	Loc100495612	-0.0856078	0.690827
gene15467	Loc105948016	-0.0851993	0.692231
gene25321	Loc105945865	0.0837323	0.697284
gene3915	Matn1	0.0833247	0.698691
gene13539	Loc100492858	0.0821149	0.70287
gene24783	Loc100498391	-0.0818104	0.703923
gene16411	Usp2	-0.0816977	0.704313
gene10926	Rgs2	-0.0816921	0.704333
gene21182	Mgc79670	0.0805416	0.708317
gene10402	Loc100492579	0.0800314	0.710087
gene8384	Loc108646251	-0.0788537	0.714177
gene21746	Ube2C	0.0787893	0.714401
gene4213	Loc108645780	-0.0771738	0.720025
gene10924	Rgs1	0.0741903	0.730448
gene25731	Alpl	0.0730923	0.734296
gene10167	Clec3A	0.0729004	0.734969
gene18213	Zfp36	0.0726353	0.735899
gene18153	Olfm4	0.0712207	0.740869
gene4438	Ulk2	0.0710597	0.741435
gene21121	Cxcr4	-0.0694738	0.74702
gene26506	Gtf2H4	0.0687396	0.749609
gene341	Loc100492857	0.0678166	0.752869
gene25268	Loc101735181	-0.0670942	0.755423
gene1579	Lingo2	-0.0667117	0.756776
gene23035	Loc100485529	-0.0666012	0.757167
gene15906	Loc101733739	0.0665329	0.757409
gene5783	Havcr1	0.0662065	0.758564
gene5739	Camk2A	-0.0660092	0.759263
gene3744	Arg2	0.0644875	0.764658
gene25727	Loc100493030	-0.0641156	0.765978
gene25320	Zcwpw1	-0.0636141	0.76776
gene16517	Loc100489525	-0.0633522	0.768691
gene19192	Loc101733194	0.0622825	0.772495
gene21394	Matn4	0.0619465	0.773691
gene24888	Slc16A6	-0.0595612	0.782197
gene15837	Rasgef1A	0.0594923	0.782443
gene16666	Ceacam8	0.0584295	0.786241
gene13042	Fam132B	-0.0580043	0.787762
gene20984	Cdca7	-0.0557141	0.795965
gene19237	Mhc1B2	-0.0554634	0.796865
gene3465	Loc100486322	-0.0547774	0.799327
gene7209	Slc25A37	0.0545621	0.8001
gene3958	Loc100037835	0.0542436	0.801244
gene10497	Diras3	0.0530442	0.805556
gene25918	Loc101733498	-0.0525471	0.807345
gene13614	Loc101732654	-0.0489661	0.820257
gene17813	P2Ry10	0.0486233	0.821496
gene8296	Loc100497762	-0.0485338	0.821819
gene3564	Col26A1	0.0470973	0.827014
gene18346	Asb2	-0.0449364	0.834842
gene2362	Tmem116	0.042913	0.842186
gene6375	Best3	-0.0427143	0.842908
gene610	Loc105946467	0.0420138	0.845453
gene21918	Pard6B	-0.0415925	0.846985
gene19141	Loc100488475	0.0403029	0.851677
gene22918	Loc100491408	0.0400933	0.852441
gene22524	Tns4	-0.039507	0.854576
gene6365	Lyz	-0.0393572	0.855122
gene15067	Loc100490049	-0.0392211	0.855617
gene22642	Loc100127817	-0.0390696	0.856169
gene23975	Loc100145470	-0.0385551	0.858045
gene18811	Smco1	0.0384015	0.858605
gene261	Fgfbp1	-0.038316	0.858916
gene2380	Loc108645408	0.0381813	0.859408
gene1805	Rem2	-0.0377651	0.860926
gene17167	Ass1	-0.0375587	0.861679
gene26357	Cacng1	0.0375571	0.861685
gene21444	C1Ql1	-0.0371702	0.863096
gene10798	Vcam1	0.0366857	0.864865
gene25703	Loc105945952	0.0366613	0.864954
gene10804	Olfm3	-0.0347787	0.871831
gene21020	Loc101730934	0.0329902	0.878373
gene14332	Gadl1	-0.03272	0.879362
gene2821	Loc100497423	-0.0315599	0.883611
gene10483	Pde4B	0.0314214	0.884118
gene2148	Loc105946305	-0.0303002	0.888227
gene14941	Nov	0.0295044	0.891146
gene23116	Loc100488056	-0.0293173	0.891832
gene3322	Spag5	0.0286668	0.894219
gene26763	Loc100145508	0.0284228	0.895114
gene21805	Gcgr	-0.0279561	0.896827
gene18167	Loc100485697	-0.027809	0.897368
gene10866	Pmm2	-0.0272151	0.899548
gene26746	Loc100496982	0.0271901	0.89964
gene23473	Loc100491523	0.0261676	0.903397
gene11435	Fosl2	-0.0258748	0.904473
gene2266	Fzd10	0.023615	0.912783
gene19256	Loc100496798	-0.0231226	0.914595
gene17987	Loc105946125	0.0225753	0.91661
gene1118	Zap70	0.0223355	0.917493
gene17610	Loc100486361	-0.0222634	0.917758
gene446	Kiaa1211	-0.0220371	0.918592
gene20563	Socs1	-0.0215874	0.920247
gene1488	Hsd11B1L	0.0214156	0.92088
gene12917	Gpr171	-0.0210069	0.922386
gene26928	Loc101734673	0.020268	0.925108
gene16431	Loc101733856	-0.020238	0.925219
gene12977	Tm4Sf1	0.0199445	0.9263
gene22979	Loc101731445	-0.0196105	0.927532
gene26670	Loc100490886	0.0195042	0.927923
gene5251	Aqp2	0.0188467	0.930347
gene7140	Acan	-0.0179986	0.933475
gene17828	Slc6A14.2	0.017907	0.933812
gene14211	Stk17A	0.0172179	0.936354
gene7329	Loc100485269	0.0170029	0.937148
gene22976	Pi4K2B	0.0168957	0.937543
gene22656	Serpine1	-0.0168443	0.937733
gene23453	Loc100488711	-0.0163471	0.939567
gene21076	Nr4A2	-0.0162836	0.939802
gene22283	Mcm3	0.0162694	0.939854
gene24722	Sorcs3	-0.0152718	0.943536
gene4354	Gja4	-0.0149524	0.944715
gene7229	Spata18	0.0148423	0.945122
gene1110	Rfx2	0.0143519	0.946933
gene6886	Loc100496172	0.0129515	0.952104
gene2494	F2Rl1	-0.012862	0.952435
gene1666	Cyp1D1	-0.0128592	0.952445
gene26216	Loc101733608	-0.011766	0.956484
gene25948	Hla-A	0.0102731	0.962002
gene26469	Loc100496442	-0.00983043	0.963638
gene26124	Loc101730908	-0.00928898	0.965639
gene16231	Pou2Af1	0.00902635	0.96661
gene13157	Loc100498622	-0.00896916	0.966822
gene5182	Trim72	-0.00869267	0.967844
gene20565	Loc100496911	-0.00868768	0.967862
gene22986	Loc105945166	-0.00849582	0.968572
gene22412	Dnajc19	-0.00833875	0.969153
gene5356	Flt3	-0.00600089	0.977799
gene19293	Atp1A2	0.00521269	0.980714
gene11225	Bhlhe40	0.00463959	0.982834
gene13423	Loc100495200	0.00398304	0.985263
gene23102	Ffar2	0.00387043	0.98568
gene3750	Shisa4	-0.00320854	0.988128
gene15085	Loc100498436	-0.00269701	0.990021
gene19045	Loc105945585	0.00234039	0.99134
gene23210	Dnase1L3	-0.00109246	0.995958

## Sheet: Igf1 x intestine
Gene_id	GeneName	bicor	pvalue
gene11805	Loc100496329	0.876645	1.93913e-08
gene6260	C12Orf63	0.874035	2.4107e-08
gene22747	Cpz	0.855152	1.0222e-07
gene21777	Loc105945255	0.848743	1.595e-07
gene789	Prdm5	0.817247	1.09369e-06
gene3840	Loc100490156	0.815018	1.23596e-06
gene12173	Fndc1	0.797086	3.12688e-06
gene4209	Tbl1X	0.745133	2.9485e-05
gene15058	Loc100491211	0.740268	3.54043e-05
gene3441	Mxra5	0.740087	3.56438e-05
gene14174	Tmeff1	0.738968	3.71544e-05
gene6807	Loc100496156	-0.737117	3.97759e-05
gene14332	Gadl1	0.736745	4.03224e-05
gene3935	Fhl3	0.735265	4.25598e-05
gene4959	Fkbp11	-0.734697	4.34487e-05
gene2028	C5Orf30	0.72899	5.33127e-05
gene16337	Ski	0.727034	5.71205e-05
gene14342	Lrrc3B	0.725539	6.01888e-05
gene18260	Angel1	-0.718632	7.63265e-05
gene6889	Mas1	0.717798	7.85102e-05
gene19064	Anxa9	-0.717107	8.03626e-05
gene10678	Soat1	0.716935	8.08282e-05
gene15704	Oit3	-0.714762	8.69347e-05
gene25681	Cfh	0.705579	0.000117419
gene21680	Nags	-0.702535	0.000129404
gene12500	Cd109	0.702248	0.000130589
gene11187	Erp27	-0.70204	0.000131454
gene7211	Loxl2	0.701298	0.000134572
gene8288	Slc25A23	0.700954	0.000136044
gene13342	C2Orf44	0.699451	0.000142628
gene18663	Loc100489116	-0.698983	0.000144734
gene4135	Loc101732167	-0.69877	0.000145699
gene4800	Nalcn	0.697442	0.000151859
gene3191	Adamts5	0.693894	0.000169447
gene18103	Loc100488066	0.691537	0.000182096
gene4484	Scml2	0.689257	0.000195098
gene736	Col25A1.2	0.689098	0.000196034
gene11986	Mgc107884	-0.684567	0.000224421
gene548	Ddx60	0.681531	0.000245388
gene2888	C21Orf33	-0.680514	0.000252782
gene12676	Hrg	-0.679535	0.000260082
gene16571	Loc108648109	0.676344	0.000285161
gene18333	Chga	-0.675259	0.000294162
gene10676	Loc101734165	0.675004	0.000296309
gene2646	Loc100496633	-0.672595	0.000317301
gene14091	Loc100490656	-0.669542	0.000345743
gene18619	Jmjd7-Pla2G4B	0.667354	0.00036747
gene26599	Atp6V1A	0.665887	0.000382684
gene17546	Loc100490060	0.664313	0.000399622
gene3494	Hpd	-0.663541	0.000408169
gene9692	Rarres3	-0.661752	0.000428567
gene14817	Rgs22	0.66162	0.000430115
gene17600	Tenm1	0.659301	0.000457957
gene1072	Loc100497492	0.657156	0.000485089
gene19890	Loc100496175	0.656147	0.000498324
gene12992	Loc100145763	0.655984	0.000500498
gene22225	Loc100495016	-0.655768	0.000503376
gene17089	Trex2	0.654041	0.00052696
gene25118	Kdm6B	0.653181	0.000539063
gene9768	Ctsw	0.652732	0.000545476
gene17768	Loc496784	0.652055	0.000555264
gene25853	Hao2	-0.650762	0.000574387
gene24911	Loc100498654	-0.650531	0.000577854
gene11987	Thbs2	0.650228	0.000582439
gene10998	Cbx6	0.646987	0.000633505
gene19894	Loc101735106	0.646445	0.000642409
gene19902	Gbp7	0.645709	0.000654675
gene1653	Klf9	0.645562	0.000657157
gene17779	Sh3Bgrl	0.645268	0.000662126
gene26789	Loc101735083	-0.64517	0.000663778
gene15252	Fas	0.64398	0.000684289
gene16524	Il4I1	0.643933	0.000685107
gene7646	Loc100490939	0.641939	0.000720726
gene837	Adh4	0.64031	0.000750997
gene15586	Loc100127565	0.640206	0.000752966
gene22524	Tns4	0.63964	0.000763751
gene9316	Tmem258	-0.639285	0.000770606
gene19988	Loc101731001	0.638815	0.000779727
gene15618	Dnajc12	-0.63835	0.000788871
gene17202	Loc100492444	-0.637859	0.000798606
gene24320	Loc101734282	-0.637835	0.000799075
gene2616	Nln	-0.636082	0.00083473
gene20237	Bricd5	0.635615	0.000844442
gene14762	C6H8Orf59	-0.634338	0.000871533
gene14357	Ube2E1	-0.633702	0.000885294
gene12688	Fgf12	-0.633431	0.000891225
gene11421	Kcnk16	-0.632995	0.000900826
gene14078	Jarid2	-0.632848	0.000904081
gene25438	Loc100485959	0.63281	0.000904919
gene10533	Tmem53	0.632611	0.000909348
gene397	Slc30A9	0.632589	0.000909829
gene16883	Cpt1A	0.631992	0.000923238
gene2889	Loc101732704	0.631533	0.000933652
gene11082	Loc101734421	0.631252	0.000940081
gene12881	Ece2	-0.630594	0.0009553
gene12368	Rfx6	-0.629865	0.000972394
gene9983	Ctsf	0.629366	0.00098423
gene18379	Hhipl1	-0.627773	0.0010229
gene22876	Loc100493556	0.625986	0.0010678
gene13255	Cmpk2	0.625272	0.00108622
gene18867	Loc100490432	0.625069	0.00109151
gene18182	Arhgap11A.2	-0.623558	0.00113156
gene24483	Loc101732404	0.620981	0.00120274
gene16362	Fxyd2	-0.620967	0.00120314
gene4491	Ppm1E	0.62094	0.0012039
gene24579	Loc101730943	0.62059	0.00121387
gene3504	Arsd	-0.620402	0.00121925
gene1693	Tle1	0.619432	0.00124736
gene408	Gabra2	-0.618894	0.00126317
gene4391	Ndufs5	-0.618845	0.00126461
gene10335	Znf469	0.617958	0.00129113
gene25082	Cyp2C37	-0.616529	0.0013348
gene22152	Evpl	-0.616293	0.00134213
gene15979	Kcnma1	0.614881	0.00138673
gene21275	Nt5C3B	0.614597	0.00139586
gene12863	Rnpepl1	0.614495	0.00139915
gene20860	Atic	-0.614385	0.00140268
gene12768	Gpr149	-0.614259	0.00140677
gene140	Smyd5	-0.611969	0.00148274
gene3361	Tmem45A	0.610155	0.00154538
gene24566	Vtcn1	-0.609994	0.00155104
gene1028	Plk5	-0.609675	0.00156232
gene12557	Cyb5R4	0.608979	0.00158716
gene11083	Loc733778	0.608503	0.00160434
gene6263	Loc100490346	0.608468	0.00160564
gene15329	Htra1	0.608336	0.00161043
gene18443	Ptger2	0.608162	0.00161678
gene3885	Loc100485272	0.607641	0.00163589
gene21058	Cd302	0.607508	0.00164081
gene1681	Gcnt1	0.607454	0.00164281
gene12503	Col12A1	0.607366	0.00164608
gene10946	Olfml2B	0.606314	0.00168546
gene7137	Abhd2	0.605822	0.00170419
gene25825	Svbp	-0.604535	0.00175397
gene10769	Fmo1	0.604239	0.00176561
gene3162	Synj1	0.604225	0.00176613
gene12913	Loc100497894	-0.603747	0.00178506
gene1095	Angptl4	-0.603569	0.00179213
gene13303	Mycn	-0.60351	0.0017945
gene15343	Chst15	0.603414	0.00179835
gene12103	Loc100485583	-0.602629	0.00182997
gene24212	Loc101731854	-0.601797	0.001864
gene10906	Shisa8	-0.601673	0.00186912
gene23004	Pon2	-0.601449	0.0018784
gene16772	Dhdh	-0.599859	0.00194542
gene2116	Gatc	-0.597066	0.00206805
gene24730	Tph1	-0.596649	0.00208692
gene551	Spock3	0.596599	0.00208921
gene20572	Frs2	-0.596418	0.00209745
gene12468	Sh3Bgrl2	-0.595657	0.00213238
gene5483	Endod1	0.594892	0.00216802
rna46634	Rna46634	-0.594788	0.0021729
gene14449	Mak	0.594685	0.00217773
gene25589	Loc101732043	0.594371	0.00219258
gene5155	Loc100145274	-0.593619	0.00222841
gene18131	C19Orf54	-0.592929	0.00226177
gene1800	Jph4	0.592512	0.00228214
gene5812	Anks1B	-0.592203	0.00229732
gene12410	Amd1	0.591518	0.00233127
gene4903	Epsti1	0.591457	0.0023343
gene16436	Rpl27A	-0.591377	0.00233829
gene2846	Hdhd2	-0.591004	0.00235706
gene9802	Snx15	0.590025	0.00240679
gene662	Mgat4A	0.589942	0.00241104
gene10930	Imp3	-0.589149	0.00245203
gene10566	Ttc39A	0.589064	0.00245648
gene5299	Foxo1	0.588954	0.00246224
gene2462	Cenph	0.587884	0.00251869
gene22064	Romo1	-0.585947	0.00262374
gene1402	Mfsd7	0.584158	0.00272398
gene10278	Zdhhc7	0.583323	0.0027719
gene20669	Osgepl1	-0.58148	0.00288019
gene19036	Crp.4	0.580914	0.00291413
gene579	Tdo2	-0.580094	0.00296396
gene12493	Loc100487665	0.579574	0.00299588
gene16891	Gbp5	0.579313	0.00301202
gene14453	Smim13	0.579191	0.00301964
gene21323	Rpl23	-0.578964	0.00303379
gene10074	Slc7A6	0.577327	0.00313734
gene14048	Vwde	0.576119	0.00321572
gene14827	Rpl30	-0.572981	0.00342706
gene1717	Fbp2	-0.572191	0.00348209
gene19067	Ctsk	-0.571983	0.00349669
gene17178	Fam78A	0.57198	0.00349686
gene12548	Cga	-0.571304	0.00354475
gene141	Loc100490368	-0.570665	0.00359045
gene18615	Lgals3	-0.570459	0.00360529
gene14816	Snx31	-0.570391	0.00361022
gene16218	C11Orf1	-0.570287	0.00361772
gene5518	Vstm5	0.569896	0.0036461
gene2693	Emb	0.569616	0.00366661
gene5618	Kdm7A	-0.569265	0.0036924
gene13180	Loc101734993	0.568996	0.00371226
gene5357	Urad	-0.56873	0.00373199
gene13871	Scgn	-0.568451	0.00375275
gene21208	Loc101732564	0.567928	0.00379197
gene18783	Casc5	0.567698	0.00380937
gene3817	Sytl1	-0.567584	0.003818
gene7197	Nefl	-0.567026	0.00386043
gene20483	Gde1	0.565708	0.00396242
gene3845	Fabp3	-0.565518	0.00397728
gene10503	Lrrc40	-0.565371	0.00398884
gene18473	Hsp90Aa1.1	-0.564926	0.00402396
gene4309	Olig4	0.564579	0.00405152
gene23319	Loc108644840	0.56441	0.00406498
gene3500	Gdpd1	0.563999	0.00409797
gene14015	Abcb5	0.563878	0.00410765
gene12704	Masp1	0.563349	0.00415049
gene5526	Chordc1	0.562942	0.0041837
gene12132	Morn2	-0.561674	0.00428858
gene21486	Scn4A	0.561124	0.00433474
gene18815	Loc100485630	0.560643	0.00437551
gene16560	Ndufa3	-0.55994	0.00443561
gene18824	Loc100491837	-0.559558	0.00446856
gene9997	Pygm	0.557731	0.004629
gene23998	Prf1	0.557067	0.00468851
gene1700	Idnk	-0.556595	0.00473115
gene25142	Loc101731195	0.556083	0.00477779
gene12080	Sult6B1	-0.554031	0.00496878
gene14176	Loc100488102	-0.553863	0.00498467
gene11057	Lgals2	-0.553348	0.00503372
gene26015	Bhmt	-0.553302	0.00503815
gene795	Dkk2	-0.553261	0.00504203
gene16074	Hepacam	-0.553001	0.00506702
gene20730	Loc105948475	-0.552748	0.00509138
gene12575	Khdrbs2	-0.552423	0.00512287
gene6661	Pfkfb3	0.551318	0.00523103
gene10816	Aspm	0.551248	0.00523793
gene24715	Slc16A13	0.550897	0.00527279
gene16605	Loc100493724	0.55066	0.00529632
gene20905	Ftcd	-0.549988	0.00536379
gene5373	Shisa2	0.549402	0.00542315
gene16736	Bax	0.54885	0.00547957
gene6275	Rps16	-0.548443	0.00552152
gene6128	Loc100494615	0.548311	0.00553521
gene6908	Sord	-0.548161	0.00555075
gene17577	Loc100488596	0.548072	0.00556004
gene21221	Slco4A1	0.547586	0.00561072
gene13983	Znfx1.2	0.546484	0.00572712
gene20394	Aldob	-0.54608	0.00577033
gene7437	Mak16	-0.545718	0.0058093
gene20757	Slc39A10	0.545141	0.00587177
gene13838	Nt5C3A	0.544368	0.00595637
gene16593	Loc100498493	0.543781	0.00602131
gene22231	Shisa6	0.542962	0.00611287
gene327	Pacrgl	-0.542809	0.00613017
gene3505	Loc105946502	-0.542095	0.00621108
gene9757	Ovol1	-0.541242	0.00630903
gene18768	Plcb2	0.541147	0.00632006
gene2899	Tigit	0.540681	0.00637408
gene7078	Rasef	-0.540609	0.00638254
gene18023	Ly6G6C	-0.540576	0.00638644
gene14785	Tmem64	0.540463	0.00639955
gene15260	Atad1	0.540323	0.00641593
gene9668	Pddc1	0.540234	0.00642641
gene14648	Penk	-0.539712	0.0064879
gene18486	Cdc42Bpb	0.539709	0.00648822
gene14672	Mtfr1	0.539529	0.00650957
gene20873	Trpm8	-0.539184	0.00655064
gene10493	Loc101732940	0.538807	0.00659572
gene7329	Loc100485269	0.538415	0.00664279
gene2349	Pptc7	0.537851	0.00671119
gene19035	Mgc107876	0.53783	0.00671371
gene15031	Fam49B	0.537717	0.00672754
gene10404	Mmachc	-0.537236	0.00678631
gene25483	Sult1C2	-0.536295	0.00690269
gene12763	Slc33A1	0.536244	0.00690903
gene7378	Paqr5	-0.535768	0.0069686
gene10884	Rrp7A	-0.535625	0.00698662
gene18852	Loc100488006	-0.535	0.00706561
gene9466	Slc7A9	0.534345	0.0071492
gene6434	Twf1	0.533828	0.00721572
gene20761	Carf	-0.533565	0.00724986
gene12176	Desi2	0.533424	0.00726813
gene16616	Loc108648110	0.533188	0.00729896
gene23179	Sidt1	-0.532905	0.00733592
gene15048	Slc45A4	0.532565	0.00738056
gene20279	Capn15	0.53227	0.00741953
gene13449	Scara5	-0.532214	0.00742698
gene5811	Fabp6	-0.531772	0.00748561
gene5477	Arhgap42	0.531694	0.00749597
gene20813	C3Orf70	0.531174	0.00756571
gene1259	Ptpn13	0.530575	0.00764662
gene17588	Endog	0.530094	0.00771212
gene18346	Asb2	0.529788	0.00775393
gene20271	Loc100487239	-0.529205	0.00783435
gene9693	Pla2G16	0.529106	0.00784805
gene797	Gimd1	-0.528455	0.0079387
gene10537	Mob3C	0.527763	0.00803598
gene21779	Loc101730517	0.527178	0.0081191
gene25446	Loc100494519	-0.526937	0.0081535
gene2340	Loc100490662	0.526836	0.00816803
gene22273	Blk	0.526549	0.00820916
gene25843	Gpam	-0.525758	0.00832363
gene18400	Cdkl1	0.525299	0.00839079
gene18682	Brms1L	0.525223	0.0084019
gene755	Cfi	-0.524775	0.00846776
gene914	Lrrc14B	-0.524536	0.00850316
gene15971	Glb1L2	-0.524143	0.00856163
gene9094	Fjx1	0.524099	0.00856819
gene10511	Uqcrh	-0.523987	0.00858491
gene22873	Ept1	0.523693	0.0086288
gene21792	Card14	0.5228	0.00876371
gene1036	Rps15	-0.522786	0.0087658
gene2281	Scarb1	0.521943	0.00889459
gene15284	Slc16A9	0.521633	0.00894239
gene1255	Loc105947701	0.521018	0.00903792
gene26395	Etfbkmt	-0.520863	0.00906204
gene16886	Rps9	-0.520589	0.00910493
gene3240	Hspa13	0.520272	0.00915482
gene11463	Loc101735255	0.519759	0.00923583
gene21121	Cxcr4	0.518921	0.0093697
gene21775	Loc100490964	0.518504	0.0094368
gene6686	Loc101732997	0.51652	0.00976187
gene13413	Loc100491441	0.516368	0.00978721
gene24906	Efr3B	-0.515605	0.00991486
gene19805	Loc100493140	0.515476	0.0099367
gene11576	Lyplal1	-0.515474	0.00993704
gene21090	Loc101731886	0.515373	0.00995406
gene19192	Loc101733194	0.51436	0.0101262
gene26176	Loc100491264	0.514146	0.010163
gene16222	Sik2	0.514066	0.0101767
gene11991	Srd5A2	0.51385	0.0102139
gene21072	Gpd2	0.51343	0.0102866
gene16494	Fam213B	0.512572	0.0104364
gene5153	Pde1B	0.512277	0.0104883
gene18062	Psmb7.2	0.512148	0.010511
gene14338	Eomes	0.511996	0.0105379
gene5610	Ndufb2	-0.511972	0.010542
gene16542	Atf5	0.51159	0.0106099
gene22022	Tp53Inp2	0.511569	0.0106137
gene18810	Crip1	0.511555	0.0106163
gene12888	Polr2H	0.511086	0.0106999
gene10830	Ddx59	0.510848	0.0107428
gene10453	Fggy	-0.510484	0.0108082
gene14589	Ttr	-0.510238	0.0108529
gene17953	Gabbr1	-0.510149	0.010869
gene3784	Znf593	-0.509882	0.0109176
gene2917	B4Galt4	0.509648	0.0109603
gene5099	Letmd1	0.5096	0.0109691
gene17273	Rpl35	-0.507261	0.0114039
gene16517	Loc100489525	-0.507188	0.0114177
gene10597	Dio1	-0.506923	0.0114679
gene23210	Dnase1L3	0.506684	0.0115133
gene15101	Pycrl	-0.506472	0.0115539
gene20496	Itpripl2	0.505566	0.0117279
gene3527	Loc108645763	0.505057	0.0118267
gene5087	Tspan31	0.504592	0.0119175
gene15103	Eef1D	-0.504213	0.0119919
gene16042	Loc101733467	0.504189	0.0119967
gene14238	Upp1	0.504088	0.0120165
gene12310	Loc105947422	-0.503483	0.0121364
gene11325	Impdh2	-0.502638	0.0123053
gene16727	Polr2L.2	-0.502597	0.0123135
gene10782	Lmx1A	-0.50168	0.0124993
gene26016	Znf572	-0.499779	0.0128915
gene1719	C9Orf3	-0.499648	0.0129189
gene1689	Psat1	0.499378	0.0129756
gene449	Paics.1	-0.498357	0.0131915
gene17744	Loc100492077	0.49822	0.0132206
gene9761	Fibp	0.498185	0.0132282
gene12033	Fbxo5	0.497715	0.0133288
gene3618	Lamb3	0.497449	0.013386
gene1065	Med16	0.497244	0.0134303
gene18863	Loc100486425	-0.496853	0.013515
gene25292	Rpl7L1	-0.49653	0.0135853
gene18305	Cyp46A1	-0.496517	0.0135883
gene19198	Loc101732815	0.496155	0.0136675
gene11461	Loc100497654	-0.496017	0.0136978
gene4223	Mov10	0.495972	0.0137076
gene12267	Sipa1L2	0.495751	0.0137562
gene19917	Loc101733399	0.495706	0.013766
gene17901	Qpctl	0.49565	0.0137786
gene5866	Loc105946792	-0.495401	0.0138335
gene26355	Ttll12	-0.49494	0.0139359
gene3843	Serinc2	-0.494674	0.0139952
gene9182	Spi1	0.494614	0.0140087
gene26746	Loc100496982	0.494568	0.014019
gene14746	Pmp2	-0.493932	0.014162
gene5216	Pfdn5	-0.493473	0.0142658
gene16641	Lipe	0.49298	0.0143782
gene18874	Loc100486739	0.492497	0.014489
gene24414	Srf	0.492474	0.0144943
gene26121	Loc100497460	-0.492439	0.0145024
gene5004	Loc100493542	-0.492025	0.0145978
gene26816	Tmem256	-0.491723	0.0146679
gene15580	Loc101735280	0.49136	0.0147524
gene20841	Adprh	0.491233	0.0147821
gene14209	Blvra	0.489877	0.0151019
gene13135	Rbp2	-0.489414	0.0152124
gene13619	Naca	-0.48903	0.0153045
gene12353	Fam26E	-0.488891	0.015338
gene7466	Slc39A14	0.488865	0.0153443
gene18022	Loc100487364	-0.488593	0.01541
gene12978	Loc100493771	-0.488469	0.0154401
gene589	Lrat	0.488387	0.0154598
gene19197	Loc100490686	0.48808	0.0155345
gene12085	Loc100135365	-0.487324	0.0157195
gene2266	Fzd10	-0.486685	0.0158772
gene650	Smarca5	0.486145	0.0160115
gene25490	Scara3	0.486055	0.016034
gene22296	Loc100496945	0.485784	0.0161019
gene3150	Dnajc28	-0.484602	0.0164006
gene19145	Loc100488012	0.48459	0.0164036
gene25805	Lmo4.2	0.483811	0.0166029
gene2568	Tmem161B	0.483056	0.016798
gene5138	Col2A1	0.48214	0.0170369
gene16246	Ccdc27	-0.481725	0.0171463
gene21142	Loc100496109	-0.481657	0.0171643
gene21681	Pyy	-0.481522	0.0171998
gene26625	Loc101733629	0.481001	0.0173383
gene14231	Igfbp1	0.480813	0.0173882
gene18754	Ganc	0.480664	0.0174281
gene5665	Tmtc1	-0.479268	0.0178048
gene22968	Cckar	0.479196	0.0178245
gene1949	Gal3St1	0.478922	0.0178993
gene12678	Eif4A2	-0.478868	0.0179141
gene11453	Lbh	0.477723	0.0182293
gene11268	Uroc1	-0.477711	0.0182326
gene6992	Mapk6	0.476924	0.0184521
gene2587	Fam81B	-0.476723	0.0185086
gene2443	Srfbp1	-0.476601	0.0185427
gene25979	Loc779590	-0.476269	0.0186364
gene9609	Rpf1	-0.475741	0.018786
gene1245	Kxd1	0.475711	0.0187946
gene23868	Loc101731809	0.475425	0.018876
gene5797	Sparc	0.475361	0.0188942
gene1875	Sdr39U1	-0.474722	0.0190775
gene19899	Loc100498441	0.474507	0.0191394
gene24735	Hdhd3	-0.474425	0.0191633
gene20692	Loc100489361	-0.474416	0.0191659
gene16850	Gbp6	0.473817	0.0193394
gene10300	Sdr42E1	0.472955	0.0195919
gene2736	Egflam	0.47293	0.0195991
gene25582	Nyap1	-0.472887	0.0196118
gene22204	Loc101732056	0.470646	0.0202807
gene23099	Loc100487110	0.469373	0.0206688
gene21746	Ube2C	0.469344	0.0206777
gene10604	Loc100498184	-0.469328	0.0206825
gene6842	Rora	0.469219	0.0207161
gene16867	Loc101734953	0.468974	0.0207916
gene992	Ppp1R3B	0.468433	0.0209591
gene15548	Cutc	-0.468279	0.0210069
gene14697	Sulf1	0.467754	0.0211708
gene20548	Nab1	0.467615	0.0212146
gene20236	Pgp	0.467171	0.0213541
gene16971	Loc100493517	-0.466229	0.0216531
gene19284	Sema6C	0.466126	0.021686
gene2531	Loc733866	0.466084	0.0216993
gene2323	Bcl7A	0.466044	0.0217121
gene15141	C3Ar1	0.465292	0.0219537
gene21359	Scrn2	-0.464943	0.0220665
gene5203	Npff	-0.464403	0.0222418
gene23899	Tonsl	0.464071	0.0223504
gene14836	Loc101732809	-0.463202	0.022636
gene4370	Runx3	0.463163	0.0226492
gene1521	Trmt10B	-0.462664	0.0228147
gene21921	Cebpb	0.462477	0.0228768
gene21898	Abca9	0.462033	0.0230255
gene2604	Rgmb	0.461936	0.023058
gene22953	Rps13	-0.461765	0.0231152
gene18168	Loc100494762	-0.461553	0.0231866
gene24362	Loc100489821	0.461445	0.0232232
gene12084	Loc734046	-0.461355	0.0232536
gene23189	Ndufb4	-0.461154	0.0233217
gene521	Hpgd	0.460675	0.0234844
gene13508	Loc101730425	-0.460417	0.0235721
gene2551	Acot12	-0.460137	0.0236682
gene19066	Loc105948322	-0.459261	0.02397
gene1758	Diras2	-0.459245	0.0239754
gene22120	Slc16A5	0.459119	0.0240191
gene3339	Hic1	0.458792	0.0241327
gene15927	Synpo2L	-0.458607	0.0241974
gene20693	Loc100487462	-0.458436	0.024257
gene26206	Pamr1	0.457889	0.0244486
gene22521	Loc101734701	-0.45787	0.0244555
gene25797	Loc101733153	0.457651	0.0245326
gene4246	Pigr	-0.457472	0.0245959
gene658	Tbc1D9	0.457402	0.0246206
gene14223	Xcr1	0.456944	0.024783
gene15258	Rnls	-0.456249	0.0250312
gene9440	Loc100493652	-0.455947	0.0251397
gene16732	Fuz	-0.455364	0.0253504
gene14444	Gcnt2	0.454357	0.0257172
gene7289	Gpat2	-0.454206	0.0257726
gene19956	Loc108648795	0.453793	0.0259247
gene24129	Yars2	-0.45367	0.0259697
gene6772	Pstpip1	0.453642	0.0259803
gene20510	Loc108644440	0.453335	0.026094
gene11623	Tbcc	0.453152	0.0261618
gene20300	Nme3	-0.452973	0.0262285
gene9607	Spata1	-0.452766	0.0263054
gene2013	Epb41L4A	-0.452719	0.0263229
gene8223	Tspan16	-0.452606	0.0263652
gene14634	Rp1	-0.452367	0.0264549
gene17536	Cox7B	-0.45233	0.0264685
gene23347	Loc100495931	0.452038	0.0265784
gene5456	Loc100489108	0.45171	0.0267021
gene4886	Pcdh17	0.451535	0.026768
gene7209	Slc25A37	0.451464	0.026795
gene18628	Tyro3	0.451352	0.0268373
gene12200	Epm2A	-0.450998	0.0269719
gene23227	Pde12	-0.450972	0.026982
gene323	Ppargc1A	0.450938	0.0269947
gene2283	Fam101A	-0.450515	0.0271562
gene1018	Atp5I	-0.450088	0.0273204
gene1718	Fbp1	-0.449629	0.0274971
gene24563	Apobr	0.449471	0.0275584
gene16888	Gbp2	0.449154	0.0276814
gene16286	Loc105945213	0.448141	0.0280775
gene13341	Mfsd2B	0.448033	0.02812
gene12755	Lekr1	0.448005	0.0281311
gene18177	Meis3	0.447843	0.0281947
gene854	Mmrn1	-0.447795	0.0282137
gene16127	Loc100496074	-0.447667	0.0282645
gene18231	Entpd5	-0.447049	0.0285093
gene1505	Ltb4Dh	0.446608	0.0286855
gene1605	Pdcd1Lg2	0.446502	0.0287278
gene14818	Cox6C	-0.446488	0.0287335
gene16644	Loc105945879	0.44648	0.0287366
gene2457	Cdo1	-0.446439	0.0287529
gene3393	Itgae	0.445703	0.0290493
gene25838	Loc101731400	-0.44561	0.0290869
gene22123	Mrps7	-0.445436	0.0291573
gene6684	Slc35B4	0.445369	0.0291845
gene8186	Kri1	-0.445023	0.0293251
gene16972	Cox6B1	-0.444814	0.0294102
gene26249	Loc101731436	-0.444642	0.0294806
gene458	Msr1	0.44368	0.0298757
gene7469	Pdlim2	0.443518	0.0299429
gene15764	Loc101731286	-0.443417	0.0299848
gene15912	Aifm2	0.443256	0.0300514
gene16248	Tnfrsf9	0.442892	0.030203
gene3981	Pifo	-0.442758	0.0302587
gene19148	Loc100487362	0.442691	0.0302868
gene12131	Dhx57	0.442466	0.0303811
gene13373	Pla2G7	0.441758	0.0306786
gene23993	Loc101732549	0.441524	0.0307773
gene3090	Mx1	0.441505	0.0307855
gene10302	Chst6	0.441303	0.0308711
gene15733	Vstm4	0.440718	0.0311201
gene9666	Slc25A22	0.440707	0.0311246
gene5007	Rps26	-0.440607	0.0311674
gene15498	Lcor	0.439838	0.0314974
gene6178	Loc100135120	-0.439705	0.0315548
gene25707	Loc100485711	0.439572	0.0316121
gene19891	Loc105948391	0.439539	0.0316265
gene5540	Prss23	0.439314	0.0317239
gene11368	Loc100145045	-0.43927	0.0317428
gene18235	Vsx2	0.439168	0.0317872
gene14373	Oxnad1	0.439019	0.0318521
gene23349	Loc100496402	0.438413	0.0321165
gene1111	Acsbg2	-0.438397	0.0321234
gene9157	Shank2	-0.438386	0.0321282
gene13412	Loc101731204	-0.438234	0.032195
gene12388	Dse	0.437336	0.0325906
gene14071	Loc105947643	-0.437072	0.0327076
gene7572	Pnpla7	0.436829	0.032816
gene17786	Gpr174	0.436756	0.0328484
gene24858	Loc100489712	0.436134	0.0331266
gene21973	Loc101732960	0.435945	0.0332113
gene12684	Loc101733684	0.435656	0.0333417
gene26512	Loc100496878	-0.43519	0.0335522
gene6334	Amdhd1	-0.435144	0.033573
gene6099	Neurl1B	0.434532	0.0338517
gene15154	Loc100486059	-0.434175	0.0340147
gene7626	Znf333	-0.43411	0.0340444
gene10419	Ipo13	0.433517	0.0343174
gene19248	Mr1-Like	0.433438	0.0343538
gene23995	Loc100489324	0.433365	0.0343874
gene5484	Sesn3	0.433248	0.0344418
gene14923	Trps1	0.43314	0.0344916
gene11744	Mtif2	0.432878	0.0346132
gene341	Loc100492857	-0.432006	0.0350203
gene21875	Gprc5C	0.431385	0.0353123
gene17117	Gnl3L	-0.431366	0.0353211
gene19240	Loc100495081	0.430831	0.0355747
gene22976	Pi4K2B	0.430497	0.0357334
gene24448	Loc100145442	-0.430492	0.035736
gene14311	Abhd5	0.430363	0.0357973
gene6573	Nampt	0.430259	0.0358468
gene2729	Skp2	0.43009	0.0359276
gene9914	Vegfb	0.429542	0.036191
gene10086	Loc105945483	-0.429413	0.0362528
gene11462	Loc105947468	0.42917	0.0363702
gene660	Elmod2	0.429135	0.036387
gene12993	Serpine2	0.428676	0.0366096
gene10339	Il17C	-0.428674	0.0366105
gene14434	Loc100135367	-0.428277	0.0368038
gene10585	Podn	0.428135	0.0368731
gene2929	Loc101731740	0.427562	0.037154
gene22738	Loc100490785	0.425811	0.0380222
gene811	Cenpe	0.424392	0.0387377
gene1796	Thtpa	-0.424386	0.0387408
gene14306	Fam198A	0.423525	0.0391801
gene3395	Bcl7B	0.423497	0.0391942
gene9739	Npas4	-0.423433	0.0392273
gene1759	Loc100486534	-0.423273	0.0393092
gene4178	Ndp	-0.423185	0.0393545
gene14830	Laptm4B	-0.422582	0.0396654
gene17813	P2Ry10	0.42234	0.039791
gene7391	Iqch	-0.422234	0.0398461
gene7167	Pgpep1L	-0.421927	0.0400055
gene25612	Eif4A1	0.421703	0.0401223
gene25949	Loc101731296	-0.421308	0.0403294
gene4403	Mfsd2A	-0.421274	0.0403472
gene12146	Thumpd2	0.42107	0.040454
gene6335	Hal.2	-0.420471	0.0407701
gene19316	Loc100491706	-0.420238	0.0408931
gene17830	Loc101732341	0.419962	0.0410397
gene25818	Atxn2L	0.419395	0.041342
gene9570	Loc100490462	-0.419374	0.0413534
gene23579	Loc101731008	-0.419346	0.0413685
gene7298	Slc23A2	0.419314	0.0413854
gene864	Herc6	0.419124	0.041487
gene15039	Tatdn1	-0.418842	0.0416385
gene25822	Pparg	0.418783	0.0416705
gene10281	Crispld2	0.418778	0.0416729
gene1842	Abhd4	0.418561	0.0417901
gene17629	Lhfpl1	0.41834	0.0419091
gene21356	Tbx21	0.418256	0.0419547
gene15306	Jmjd1C	0.417936	0.0421277
gene24596	Loc101730895	-0.417896	0.0421498
gene13166	Loc105948502	-0.417459	0.0423874
gene21057	Ly75	0.417262	0.0424951
gene5254	Racgap1	0.417249	0.0425019
gene3566	Nos2	0.416567	0.0428757
gene9879	Fut6	0.416237	0.0430578
gene887	Loc100498069	-0.41621	0.0430726
gene25460	Loc101732536	0.415896	0.0432461
gene11537	Degs1	0.415794	0.043303
gene23554	Fancg	-0.415304	0.0435753
gene25590	Loc100494786	-0.41528	0.0435887
gene12857	Rpl35A	-0.415015	0.0437365
gene21156	Ttll4	0.414789	0.0438629
gene17456	Loc100498107	0.414659	0.043936
gene3229	Gbe1	0.414281	0.0441483
gene3192	Adamts1	0.414195	0.0441969
gene26715	Loc101734420	-0.413606	0.0445292
gene659	Ucp1	-0.412779	0.0450004
gene21828	Loc100489067	-0.411858	0.045529
gene729	Cyp2U1	-0.411701	0.0456193
gene1617	Rfx3	-0.411609	0.0456728
gene14132	Rnf152	-0.41159	0.0456838
gene12970	Cpa3	0.411507	0.0457318
gene19923	Loc101733769	0.411314	0.0458436
gene5011	Cdk2	0.411266	0.0458714
gene1227	Madcam1	0.410394	0.046379
gene11039	Loc100127659	-0.410316	0.046425
gene1964	Uqcr10	-0.40997	0.0466277
gene15549	Abcc2	0.40887	0.0472774
gene3273	Tmigd1	-0.408774	0.0473347
gene3613	Guca1B	-0.408527	0.0474818
gene6737	Adm2	-0.408448	0.0475286
gene18038	Loc100486098	-0.40796	0.0478204
gene1950	Zp3.2	0.40777	0.0479347
gene26891	Keap1	0.40771	0.0479704
gene21046	Ifih1	0.407503	0.0480948
gene18392	C14Orf28	-0.406964	0.0484205
gene20209	B9D1	-0.406594	0.0486449
gene4565	Loc100485153	-0.405929	0.0490496
gene20115	Ppl	-0.405382	0.0493851
gene10546	Loc100488227	0.405248	0.0494678
gene13230	Fam150B	-0.404799	0.0497445
gene20397	Eif2Ak1	-0.403913	0.0502943
gene6149	F12	-0.403246	0.0507114
gene24739	Tubb4B	0.402893	0.0509331
gene24628	Loc100491922	0.40156	0.0517778
gene19178	Sh2D2A	0.401537	0.0517922
gene11908	Sgk1	0.40137	0.0518992
gene18427	Gnpnat1	0.401347	0.0519135
gene12559	Hcrtr2	-0.399859	0.052871
gene12912	Klhl31	-0.399766	0.0529312
gene21357	Mrpl10	-0.399396	0.0531721
gene10948	Ddr2	0.399357	0.0531974
gene19904	Loc100495880	0.399168	0.0533205
gene14393	Anln	0.398996	0.0534327
gene21915	Dpm1	0.398816	0.0535507
gene11422	Loc101731658	-0.398814	0.0535519
gene6757	Guca1A	-0.398532	0.0537364
gene22740	Loc100490108	0.398486	0.0537666
gene26052	Loc100493143	-0.397849	0.0541861
gene19906	Loc100497128	0.397752	0.0542502
gene20471	Snx8	0.397556	0.0543802
gene24633	Loc100216141	0.397408	0.0544783
gene10888	C7Orf55	-0.397331	0.0545294
gene22723	Cxcl8	0.39665	0.0549827
gene14278	Ttc30A	0.396502	0.0550813
gene9573	Anln	0.396482	0.0550953
gene4534	Wbscr17	0.396263	0.0552418
gene18753	Loc105948284	0.395918	0.0554731
gene9999	Nrxn2	0.395719	0.0556073
gene1862	Loc105946319	0.394698	0.0562986
gene189	Tnip2	0.394655	0.0563276
gene21215	Pck1	-0.394371	0.0565218
gene7141	Aen	0.394145	0.0566756
gene19922	Loc100498006	0.393935	0.0568198
gene23132	Klhl38	-0.393684	0.0569918
gene18326	Ndufb1	-0.39367	0.0570013
gene9926	Rcor2	-0.393367	0.0572101
gene7226	Elmod3	0.393274	0.057274
gene18169	Gltscr2	-0.393183	0.0573365
gene18272	Ahsa1	0.393001	0.0574621
gene13583	Higd1A	0.392836	0.0575763
gene7135	Ticrr	0.392754	0.0576337
gene6526	Pim3	-0.392693	0.0576757
gene15159	Cdca3	0.392012	0.0581491
gene1673	Loc100487522	-0.391818	0.0582844
gene2565	Cox7C	-0.391676	0.0583839
gene856	Gprin3	-0.391461	0.0585346
gene22465	Loc101731024	-0.391235	0.0586931
gene7083	Rpl37A	-0.391224	0.0587007
gene11272	Aldh1L1	-0.390837	0.0589735
gene13378	Cyp39A1	-0.3908	0.0589998
gene11614	Slc30A1	0.390736	0.0590449
gene9586	Cyr61	0.390369	0.059304
gene8182	Keap1	0.39028	0.0593669
gene26041	Loc100489387	-0.390273	0.059372
gene4411	Bmp8	0.389818	0.0596955
gene21205	Loc108648819	0.389804	0.0597055
gene26786	Hint2	-0.389275	0.0600827
gene26496	Arap1	0.388644	0.0605357
gene3279	Loc100497024	-0.388195	0.0608593
gene12980	Tm4Sf4	0.38804	0.0609711
gene14813	Spag1	0.387544	0.0613313
gene22409	Aqp1	-0.387468	0.061386
gene24595	Loc101730827	-0.387397	0.0614379
gene7231	Gck	0.387244	0.0615491
gene18623	Loc105948093	0.386466	0.0621186
gene26679	Elp5	-0.385867	0.0625596
gene11041	Gcat	-0.384917	0.0632638
gene726	Ccna2	0.384336	0.0636967
gene12372	Loc105947414	0.384336	0.063697
gene18645	Ttbk2	0.384286	0.0637348
gene24559	Loc101734612	-0.384107	0.0638687
gene8369	Per1	0.383691	0.0641812
gene9302	Incenp	0.383649	0.0642129
gene14179	Loc100488408	0.383298	0.0644772
gene14242	Ikzf1	0.382787	0.0648643
gene7090	Prc1	0.382514	0.0650714
gene4991	Coq10A	0.382467	0.0651077
gene18513	Siva1	-0.382465	0.0651089
gene23380	Loc100496511	-0.381398	0.0659251
gene1543	Abca1	0.381347	0.0659642
gene15513	Hoga1	0.380955	0.0662655
gene1360	Ugcg	0.379675	0.0672585
gene13893	Prr15	0.379664	0.0672674
gene13526	Loc105945415	-0.378766	0.0679708
gene20224	Pkd1	0.377745	0.0687772
gene18717	Ryr3	0.377048	0.069332
gene3185	Usp16	0.37662	0.0696744
gene6383	Lgr5	-0.376576	0.0697103
gene5351	Slc7A1	0.37634	0.0698994
gene15677	Scd	0.376162	0.0700424
gene18749	Akap6	-0.375713	0.0704044
gene18007	Cchcr1	-0.375656	0.0704506
gene15137	Slc2A3	0.375543	0.0705422
gene19063	Cers2	0.375312	0.0707287
gene2478	Dmgdh	-0.375117	0.0708872
gene913	Rpl36	-0.374152	0.0716738
gene16256	Loc100489917	0.373996	0.0718021
gene19102	Plekho1	0.373866	0.0719087
gene18871	Znf397	-0.373701	0.0720443
gene25205	Loc101734337	0.372367	0.0731476
gene15922	Loc101734604	0.371311	0.0740301
gene17378	Rpl36A	-0.371211	0.074114
gene5455	Mmp13	0.37096	0.074325
gene20028	Loc101735096	0.370869	0.0744014
gene1680	Rfk	0.370652	0.0745848
gene1293	Slc26A1	0.370014	0.0751245
gene4142	Sike1	-0.369742	0.0753554
gene4757	Pcid2	0.369735	0.0753616
gene4926	Lrrc63	-0.368818	0.0761448
gene1090	Rps28P9	-0.368786	0.0761726
gene1515	Lpar1	0.368776	0.0761804
gene21757	Hlf	0.368602	0.0763302
gene18875	Crp.2	-0.367684	0.0771214
gene25941	Loc100487905	-0.367389	0.0773776
gene16190	Nnmt	0.367233	0.0775131
gene24591	Loc101731684	-0.366886	0.0778153
gene14680	Adhfe1	-0.366496	0.0781556
gene3268	Blmh	0.36636	0.0782746
gene26083	Ca9	-0.366358	0.0782761
gene5516	Hephl1	0.366079	0.0785214
gene24078	Rarres2	0.365998	0.0785924
gene16465	Nol9	0.365847	0.0787245
gene15570	Loc100486481	0.365814	0.0787536
gene17100	Col27A1	0.364796	0.0796527
gene21744	Tnnc2	0.364426	0.0799821
gene5735	Csf1R	0.363174	0.0811018
gene2714	Rpl37	-0.362871	0.0813753
gene21797	Fasn	0.362742	0.0814916
gene4622	Arhgap6	0.36246	0.0817462
gene17718	Aff2	0.362438	0.0817659
gene15885	Ntm	0.362417	0.0817849
gene15449	Usmg5	-0.362303	0.0818885
gene8291	Dennd1C	0.362116	0.0820579
gene1291	Prc1.2	0.362014	0.0821506
gene22110	Loc101731580	-0.361996	0.0821667
gene20381	Cdr2	0.361965	0.0821944
gene7308	Antxr1	0.361821	0.0823261
gene2536	Mgc89056	0.361653	0.082479
gene17435	Cradd.1	0.361366	0.0827404
gene11244	Cand2	-0.361169	0.0829207
gene10123	Loc101730474	0.36104	0.0830386
gene4298	Dnlz	-0.361031	0.0830464
gene19195	Loc100492519	0.360994	0.0830809
gene19954	Loc100490671	0.360353	0.0836693
gene19040	Crp.1	0.360131	0.083874
gene19212	Ttc24	0.359657	0.0843115
gene7386	Calml4	-0.359584	0.0843791
gene3591	Ccl5	0.359526	0.0844331
gene19916	Loc101733469	0.359321	0.0846232
gene15406	Kif11	0.358928	0.0849888
gene5715	Ndufa2	-0.358575	0.085318
gene2773	Npr3	0.35758	0.0862517
gene25248	Fam20A	-0.357546	0.0862839
gene13128	Per2	0.35643	0.0873403
gene5066	Mars	0.356017	0.0877341
gene24178	Loc101730921	0.356015	0.0877352
gene15825	Mat1A	-0.355845	0.0878981
gene21904	Cyp24A1	0.355742	0.0879966
gene20694	Cpo	0.354774	0.0889261
gene17854	Psmb8	-0.354773	0.0889262
gene11202	Rpl29	-0.354579	0.0891134
gene1347	Tstd2	0.354404	0.0892825
gene3232	Robo2	-0.353859	0.0898112
gene17248	Itih6	0.353685	0.0899799
gene10772	Mgc89174	0.353627	0.0900363
gene21207	Loc105945676	0.353306	0.0903493
gene20662	Atp5J2	-0.352896	0.0907498
gene17442	Ercc6L	0.352873	0.0907718
gene22519	Top2A	0.352645	0.0909959
gene20850	Erbb4	0.35232	0.0913148
gene21253	Rps21	-0.352312	0.0913221
gene8371	Aurkb	0.352228	0.0914048
gene11606	Atf3	0.351908	0.0917207
gene19193	Loc101733261	0.351877	0.0917506
gene10742	Lmo4.1	-0.351777	0.0918498
gene4055	Rab7B	0.351256	0.0923649
gene4637	Sh3Rf3	0.351178	0.0924428
gene21881	Rpl38	-0.350997	0.0926223
gene6685	Loc105946907	0.350385	0.0932319
gene7510	Ddhd2	0.34984	0.0937773
gene9458	Slc7A10	-0.349477	0.0941421
gene22062	Rbm12	0.349231	0.0943897
gene13477	Loc100493787	-0.349213	0.0944079
gene13784	Slc25A40	0.348787	0.0948375
gene231	Thnsl2	-0.348563	0.0950645
gene18380	Mgc108077	-0.348235	0.0953969
gene25874	Loc101732459	0.348216	0.0954163
gene23217	Rps11	-0.347968	0.0956689
gene20545	Loc101732603	-0.347906	0.0957317
gene3152	Ifnar1	0.347693	0.0959488
gene17998	Atat1	0.347307	0.0963431
gene21133	Vil1	-0.346982	0.0966765
gene19924	Loc100498429	0.346618	0.0970506
gene24464	E2F8	0.346617	0.0970512
gene15497	Pprc1	0.346133	0.0975503
gene13177	Loc101730357	0.345907	0.0977839
gene21501	Slc13A3	0.345877	0.0978149
gene2409	Tmem17	0.345866	0.0978257
gene19937	Loc101733605	0.345832	0.0978617
gene12709	Mecom	-0.345237	0.098479
gene1465	Ano8	0.345159	0.0985602
gene19850	Mgc147490	-0.344782	0.0989531
gene12529	Klhl32	-0.344041	0.0997285
gene19194	Loc108648256	0.343753	0.100031
gene1051	Cnn1	0.343673	0.100115
gene17434	Tnfsf10L	0.343295	0.100513
gene13638	Csrnp1	0.341983	0.101907
gene4462	Rad51D	-0.341443	0.102484
gene10548	Pdzk1Ip1	-0.34117	0.102777
gene5187	Loc100487370	-0.340907	0.103059
gene10544	Loc100487918	-0.340857	0.103113
gene4877	Dach1	-0.340846	0.103125
gene15051	Ptp4A3	0.340683	0.1033
gene19885	Ppil3	0.340129	0.103898
gene11071	Pvalb	0.340118	0.10391
gene17235	Loc779592	0.339915	0.10413
gene10608	Fam151A	0.339714	0.104348
gene1437	Klf2	0.339696	0.104367
gene22852	Loc101730417	0.33967	0.104396
gene1086	Ugt2B4	0.33949	0.104591
gene19938	Loc101733555	0.339418	0.10467
gene19951	Loc105948387	0.339336	0.104759
gene13917	Hoxa2	-0.339124	0.10499
gene615	Loc108648195	-0.339068	0.105051
gene1287	Rbpms	0.338386	0.105797
gene9095	Pamr1	0.338202	0.106
gene20776	Nrp2	0.33753	0.106739
gene15499	Slit1	0.337514	0.106756
gene22259	Loc105945901	-0.33739	0.106894
gene16889	Gbp1	0.337363	0.106924
gene5859	Fbxl21	0.336076	0.108353
gene17529	Loc108648386	-0.3355	0.108997
gene18148	Cyp2G1P	0.335496	0.109001
gene16726	Prmt1	0.333758	0.110963
gene22761	Loc101732039	-0.333749	0.110973
gene6207	Nr1H4	-0.333568	0.111179
gene15551	Cpn1	-0.333545	0.111205
gene14149	Fam134B	-0.333477	0.111283
gene12012	Agt	-0.333311	0.111471
gene7481	Gpat4	0.333061	0.111757
gene12707	Loc100496614	0.332663	0.112212
gene18535	Fcrl3	0.332348	0.112573
gene14482	Rnmt	0.332183	0.112762
gene9817	Spdyc	0.331844	0.113153
gene17617	Acsl4	0.33103	0.114093
gene17800	Loc100496628	0.330987	0.114143
gene13713	Mtpap	-0.330538	0.114664
gene5290	Ckap2	0.329719	0.11562
gene5248	Faim2	-0.329627	0.115729
gene7234	Loc100496891	0.329329	0.116077
gene21880	Loc101731483	-0.329002	0.116462
gene23416	Loc108644855	0.328831	0.116663
gene5658	Mrps35	-0.328662	0.116862
gene3600	Fam64A	0.328216	0.117389
gene16428	Sc5D	0.3282	0.117409
gene12269	Acta1	0.328121	0.117501
gene10768	Loc100492603	0.328107	0.117518
gene20451	Il21R	0.327247	0.11854
gene18496	Trmt61A	0.326974	0.118867
gene9350	Loc101733191	-0.326884	0.118974
gene19913	Loc100487625	0.326867	0.118995
gene14837	Gdf6	0.326744	0.119141
gene11790	Sec23B	0.326508	0.119424
gene2118	Dynll1	0.326425	0.119523
gene24609	Loc100485142	-0.326126	0.119882
gene11016	Rangap1	0.325845	0.12022
gene5635	Akr1D1	-0.325571	0.12055
gene10128	Mt4	-0.325286	0.120895
gene16048	Loc100486241	0.324994	0.121248
gene24513	Glul	0.324912	0.121348
gene14074	Tpmt	0.324704	0.1216
gene12089	Uqcc2	-0.324606	0.121719
gene4195	Mid1Ip1	0.324568	0.121766
gene20080	Mylpf	-0.324475	0.121878
gene6450	Dnajb9	0.324346	0.122035
gene22412	Dnajc19	-0.324323	0.122064
gene15877	St3Gal4	-0.324247	0.122156
gene25984	Gripap1	-0.324082	0.122357
gene25710	Loc101731551	0.323654	0.12288
gene16538	Loc100489703	-0.323574	0.122978
gene5855	Hmmr	0.323386	0.123208
gene1786	Twsg2	-0.323196	0.123441
gene392	Uchl1	-0.323104	0.123555
gene18079	Wdr62	0.322713	0.124035
gene21649	Psme3	0.322009	0.124905
gene781	Synpo2	0.321889	0.125053
gene20843	Loc108648880	0.321636	0.125367
gene10656	Cacna1E	0.320952	0.126219
gene19243	Loc101734387	-0.320081	0.127309
gene15128	Oplah	-0.320006	0.127403
gene16431	Loc101733856	0.319784	0.127682
gene11271	Klf15	-0.3194	0.128166
gene12910	Elovl5	0.319156	0.128474
gene21235	Cdh26	0.318454	0.129364
gene16839	Pitpnc1	0.318066	0.129857
gene26319	Loc101731297	0.317991	0.129953
gene4577	Kiaa1524	0.317914	0.130051
gene10748	Loc100488301	0.317803	0.130193
gene10483	Pde4B	0.317633	0.130409
gene6189	Kif20A	0.317576	0.130482
gene23365	Loc101734961	-0.31656	0.131785
gene4738	Rgn	-0.316435	0.131946
gene5818	Mterf2	0.316304	0.132115
gene16425	Tecta.1	-0.316079	0.132405
gene19049	Loc100492634	0.315787	0.132782
gene14754	Ralyl	-0.315596	0.13303
gene22357	Loc100487553	0.315343	0.133358
gene17975	Kifc1	0.315111	0.13366
gene2174	Mmp11	0.314833	0.134022
gene16151	Cptp	0.314529	0.134418
gene17926	Loc101730999	-0.314354	0.134646
gene14755	Slc7A13	0.313884	0.135262
gene15078	Them6	0.313595	0.135641
gene5453	Loc100489571	0.31292	0.136531
gene24211	Arhgef39	-0.312772	0.136727
gene5732	Ublcp1	0.312745	0.136761
gene3744	Arg2	-0.31225	0.137417
gene5849	Loc100485955	-0.312121	0.137588
gene15447	Calhm2	0.3121	0.137617
gene4354	Gja4	-0.312057	0.137674
gene25313	Loc105946032	0.31176	0.138068
gene13217	Loc101733569	0.310908	0.139205
gene15564	Lgi1	-0.310863	0.139266
gene11723	Chac2	0.310807	0.139341
gene861	Dck.1	0.310798	0.139353
gene5862	Cxcl14	-0.310603	0.139614
gene18036	Apom	-0.31016	0.140209
gene6758	Tcaf2	-0.309386	0.141254
gene10666	Qsox1	0.309269	0.141412
gene15402	Cyp26A1	0.309227	0.141469
gene912	Lmnb2	0.309194	0.141513
gene1564	Loc100036702	-0.30903	0.141735
gene4847	Spry2	-0.308547	0.142393
gene25081	Loc100145084	-0.308355	0.142654
gene6327	Loc100491385	-0.307287	0.144114
gene26889	Ddx18	-0.307112	0.144354
gene19019	Loc496665	-0.306964	0.144558
gene19927	Loc100486692	0.306421	0.145306
gene18770	C8H15Orf52	0.306311	0.145458
gene2515	Foxd1	-0.306256	0.145533
gene10549	Tal1	-0.306043	0.145829
gene20857	Loc108648810	0.305958	0.145945
gene7040	Pde8A	0.305813	0.146147
gene5379	Loc101731996	-0.305467	0.146628
gene7170	Synm	0.305181	0.147024
gene10331	Slc7A5	-0.305042	0.147218
gene2930	Loc101732729	0.30499	0.147291
gene2675	Loc100496550	0.304693	0.147706
gene13455	Ephx2	-0.304407	0.148105
gene24692	Maats1	-0.304191	0.148407
gene10919	Apold1	0.30391	0.148801
gene1228	Tpgs1	0.303582	0.149262
gene5987	Dck.2	0.303197	0.149805
gene20317	Loc100490582	-0.303013	0.150064
gene19150	Loc100495557	0.303008	0.150071
gene2580	Arrdc3	-0.302334	0.151025
gene13191	Loc100494696	0.301612	0.152053
gene15522	Sfrp5	0.300608	0.153489
gene18263	Loc101730460	0.300057	0.154282
gene20408	Pvalb.1	-0.299956	0.154426
gene11092	Loc100487499	-0.299943	0.154445
gene15741	Cxcl12	-0.2999	0.154508
gene1327	Loc100496714	-0.29978	0.15468
gene11460	Ehd3	-0.299055	0.15573
gene9955	Mettl12	-0.298654	0.156312
gene12116	Mal	-0.298478	0.156568
gene21245	Mtg2	-0.298353	0.156749
gene12380	Mcm9	0.298157	0.157035
gene2818	Baat	0.298151	0.157043
gene17892	Slc1A5	0.297461	0.158053
gene19168	Loc100490323	0.297165	0.158487
gene10969	Prg4	0.29711	0.158566
gene22298	Fam3D	0.296504	0.159459
gene21658	Ezh1	0.296387	0.159631
gene11632	Loc100485969	0.296111	0.160038
gene6649	Celf2	0.295516	0.16092
gene23391	Coq10B	0.295307	0.16123
gene12619	Ect2	0.295291	0.161254
gene19144	Loc101730866	-0.29495	0.161761
gene9928	Loc100145144	0.294279	0.162763
gene9951	Loc100493420	-0.294249	0.162808
gene2830	Lipg	0.29295	0.164758
gene2701	Hmgcs1	0.292902	0.164831
gene25980	Sult1A1	-0.292861	0.164892
gene22094	Mrpl27	-0.292854	0.164904
gene19925	Loc101733000	0.292743	0.165071
gene4600	Trmt10C	-0.292702	0.165134
gene13410	Cyp2E1	0.292355	0.165658
gene18790	Ppp1R14D	-0.292287	0.165762
gene24967	Loc108645262	-0.292212	0.165875
gene1170	Pram1	-0.292059	0.166107
gene3994	Mgc108380	-0.291963	0.166253
gene17545	Loc100489887	0.291542	0.166892
gene26840	Loc101733291	-0.291328	0.167218
gene18441	Gpr137C	0.291219	0.167385
gene24741	Slc34A3	0.290838	0.167967
gene24527	Ucp2	-0.290617	0.168304
gene4543	Gtf2Ird1	-0.289501	0.170019
gene20170	Loc779553	0.28936	0.170237
gene17541	Loc101734069	0.288863	0.171004
gene10943	Selp	0.28829	0.171894
gene9685	Deaf1	-0.288055	0.172259
gene11916	Vnn1	-0.287998	0.172348
gene21387	Gip	-0.287611	0.172951
gene14825	Hrsp12	-0.286486	0.174713
gene21527	Phospho1	0.286125	0.175281
gene10161	Cdyl2	0.285855	0.175707
gene12780	Aadac	-0.285714	0.175929
gene19936	Loc100487466	0.285086	0.176922
gene21852	Loc101735197	0.284855	0.177289
gene1247	C19Orf60	-0.284623	0.177656
gene17510	Loc100493164	0.284265	0.178227
gene17411	Dkc1	-0.284073	0.178533
gene23092	Loc100487732	-0.284012	0.17863
gene16801	Hspbp1	0.282689	0.18075
gene23002	Sgce	0.282592	0.180907
gene19684	Loc108648775	-0.282236	0.18148
gene19689	Loc105947126	-0.282221	0.181505
gene12042	Arg1	-0.2821	0.1817
gene12742	Gfm1	0.280951	0.183561
gene833	Loc100486839	-0.280772	0.183853
gene17374	Tmsb15B	-0.280589	0.18415
gene19625	Polr3C	-0.280524	0.184257
gene2880	Loc101734230	-0.280362	0.18452
gene4524	Psph	0.279939	0.185211
gene4227	Slc16A1	0.279822	0.185404
gene4290	Meaf6	-0.279302	0.186257
gene16232	Colca2	-0.279272	0.186305
gene1584	Frem1	0.27904	0.186686
gene6408	E2F7	0.278706	0.187237
gene20846	Myl1	0.278511	0.187558
gene17306	Pappa	0.277842	0.188665
gene25767	Nop56	-0.277644	0.188992
gene10551	Cmpk1	0.276229	0.191351
gene4605	Abi3Bp	0.276038	0.19167
gene22104	Fdxr	0.275898	0.191904
gene15575	Kif20B	0.275832	0.192015
gene4655	Pdcl3	0.275662	0.192301
gene12320	Cited2	-0.275606	0.192395
gene3305	Dhrs13	0.275571	0.192453
gene15573	Pank1	-0.275402	0.192738
gene8311	Ddx27	-0.275376	0.192782
gene12732	Trim59	-0.274713	0.193898
gene1357	Smc2	0.274495	0.194266
gene3739	Hnf1B	-0.27391	0.195257
gene21444	C1Ql1	-0.273864	0.195335
gene10540	Ccnb1.2	0.272057	0.198417
gene26893	Spcs1	-0.270801	0.20058
gene22626	Loc100493138	-0.270405	0.201264
gene26009	Gripap1	-0.270245	0.201542
gene16437	Loc100144974	0.269853	0.202221
gene7270	Npy4R	-0.269536	0.202772
gene9278	Rab3Il1	0.269428	0.202961
gene13496	Loc101731345	-0.269181	0.203392
gene14041	Dgkb	0.269144	0.203456
gene13417	Loc101732279	-0.268947	0.2038
gene24838	Nup50	-0.268459	0.204653
gene13278	Rrm2.2	0.267962	0.205525
gene19821	Hsd3B7	0.267868	0.20569
gene1240	Loc100489128	0.26772	0.205951
gene16861	Cdknx	-0.267588	0.206182
gene479	Fam149A	-0.267452	0.206422
gene922	Atcay	0.266943	0.20732
gene19303	Igsf9	0.266514	0.208078
gene26199	Loc108645428	0.266513	0.208081
gene832	Adh1B	-0.266323	0.208418
gene21227	Srms	-0.265726	0.209478
gene11613	Nek2	0.265417	0.210027
gene1268	Ugt2A1	0.265358	0.210133
gene25006	Loc100487175	-0.265176	0.210458
gene209	Tacc3	0.264936	0.210887
gene9841	Cdca5	0.264833	0.21107
gene8220	Kank2	0.264493	0.211678
gene13523	Loc108647924	-0.264248	0.212119
gene25558	Hsp90Ab1	-0.264174	0.212251
gene19848	Loc101733405	0.26381	0.212905
gene9698	Chrm1	-0.263759	0.212997
gene21955	Loc100489249	-0.263627	0.213234
gene4802	Ggact	0.263254	0.213906
gene23330	Loc100495491	0.26314	0.214113
gene5063	Inhbc.1	0.263037	0.214299
gene20070	Loc733461	-0.262844	0.214647
gene9045	Pacsin3	0.262758	0.214802
gene25161	Loc100486161	0.262428	0.215401
gene16709	Rcn3	-0.262401	0.21545
gene12816	Nppc	0.261484	0.217117
gene3926	Cited4	-0.261482	0.21712
gene3119	Chaf1B	0.2613	0.217452
gene24514	Loc100498257	-0.261233	0.217574
gene19955	Loc100490157	0.261019	0.217966
gene25485	Loc108645351	0.260712	0.218526
gene4133	Loc100145165	0.260392	0.219112
gene22995	Loc100496876	0.259695	0.220393
gene19892	Loc101734519	0.259236	0.221238
gene22471	Slc5A6	0.257939	0.22364
gene17906	Opa3	0.257865	0.223779
gene18802	Nusap1	0.257394	0.224656
gene411	Atp10D	0.257366	0.224707
gene14673	Pde7A	0.257197	0.225023
gene18436	Gch1	0.257052	0.225293
gene6885	Ctsl	0.256772	0.225817
gene20922	Dnajc10	0.256703	0.225946
gene17751	Rpl39	-0.256076	0.227121
gene19325	Loc101730355	0.255896	0.227461
gene9931	Loc105945466	0.255799	0.227641
gene7461	Sftpc	-0.255751	0.227731
gene18808	Mta1	-0.255737	0.227758
gene2103	Cit	0.255483	0.228237
gene3835	Loc100490835	-0.255414	0.228367
gene20893	Ugt1A1	0.25455	0.23
id50261	Loc101733767	-0.254524	0.230047
gene16005	Slc43A1	-0.254191	0.23068
gene17334	Anapc13.1	0.25399	0.231061
gene12818	Alpi.2	-0.253868	0.231292
gene22038	Loc100494099	-0.253481	0.232029
gene485	Ankrd37	-0.253194	0.232576
gene25217	She	-0.253147	0.232667
gene15972	Loc108648168	0.253074	0.232805
gene15918	Neurog3	-0.252376	0.23414
gene2601	Lix1	0.252085	0.234699
gene19236	Loc108644486	-0.2517	0.235438
gene10584	Scp2	-0.251568	0.235691
gene22234	Tbc1D24.2	-0.251482	0.235858
gene25672	Loc779590	-0.251256	0.236292
gene19921	Loc101733831	0.249568	0.239561
gene19305	Cfap45	-0.248952	0.240761
gene2250	Ulk1	0.248171	0.242288
gene19244	Loc100495703	-0.247892	0.242835
gene23346	Loc101733311	0.246864	0.244858
gene10344	Cdh16	-0.246841	0.244903
gene9491	Shcbp1	0.246481	0.245615
gene23080	Nifk	-0.246452	0.245672
gene24053	Loc100497768	-0.246212	0.246148
gene11095	Atp2B2	0.245656	0.247249
gene6612	Hgf	-0.245618	0.247325
gene20802	Abi2	0.24557	0.24742
gene19864	Loc101732036	0.245292	0.247973
gene16153	Mxra8	0.245186	0.248183
gene10495	Gadd45A	0.245158	0.248239
gene16411	Usp2	0.244983	0.248588
gene554	Msmo1	0.244566	0.24942
gene22036	E2F1	0.243771	0.25101
gene19201	Isg20L2	-0.243568	0.251418
gene20030	Loc101731826	0.243492	0.25157
gene20171	Gng13	-0.243281	0.251994
gene14936	Loc100494662	-0.243066	0.252426
gene25668	Tnfrsf12A	0.24303	0.252499
gene3284	Ankrd13B	0.242853	0.252856
gene10406	Loc101734235	0.242796	0.252971
gene24132	Tspo	-0.242615	0.253336
gene19719	Loc105947129	0.24254	0.253486
gene15708	Loc100491805	-0.242352	0.253866
gene22794	Loc100487962	-0.241419	0.255755
gene838	Adh5	-0.240832	0.256948
gene19952	Loc100491175	0.240733	0.25715
gene7511	Loc100497150	0.239872	0.258908
gene12244	Kmo	-0.239623	0.259417
gene1352	Trmo	-0.239622	0.25942
gene24594	Loc100485351	-0.238735	0.261241
gene14244	Ddc	-0.237669	0.26344
gene2472	Loc100492849	0.237587	0.26361
gene19950	Loc100491511	0.237198	0.264416
gene9229	Loc101733320	0.237193	0.264426
gene25219	Tubb1	-0.236857	0.265124
id475839	Loc101732733	0.23655	0.265761
gene5336	Hsph1	0.236536	0.265791
gene7106	Cemip	0.235507	0.267937
gene16388	Treh	-0.23524	0.268495
gene15601	Plce1	0.234656	0.26972
gene9533	Il34	0.234433	0.27019
gene6398	Krr1	0.234423	0.27021
gene22979	Loc101731445	-0.234265	0.270541
gene25325	Rrp8	-0.234214	0.270649
gene6650	Gata3	-0.23321	0.272768
gene12616	Loc101734050	0.233103	0.272994
gene15353	Loc100486640	-0.232632	0.273992
gene10899	Mcm5	0.232587	0.274089
gene1353	Hemgn	-0.232412	0.27446
gene5339	Medag	-0.232171	0.274971
gene20366	Crym	-0.231548	0.276298
gene7075	Ell3	-0.231282	0.276866
gene14842	Ndufaf6	-0.230841	0.277808
gene11430	Loc100145049	-0.230638	0.278243
gene5833	Tmco6	-0.230402	0.278749
gene25782	Loc100495294	-0.23032	0.278925
gene1390	Melk	0.229697	0.280262
gene20861	Fn1	0.229562	0.280555
gene25834	Loc100496343	-0.228736	0.282336
gene24778	Loc108645241	0.228582	0.282669
gene17088	Alas2	-0.228059	0.283802
gene12918	Clrn1	0.227792	0.284382
gene12343	Hsf2.2	-0.227497	0.285024
gene17398	Nox1	0.227471	0.28508
gene9260	Tnni2	0.227451	0.285123
gene848	Hpgds	-0.227096	0.285895
gene21884	Cdc42Ep4	0.226632	0.286907
gene205	Whsc1	0.226352	0.28752
gene25870	Mgst1	-0.226181	0.287893
gene320	Ccdc149	0.226136	0.287993
gene1288	Dctn6	0.225876	0.288562
id41742	Loc108645683	0.225507	0.289372
gene2261	Loc100488577	0.225133	0.290193
gene23413	Rgs18	0.224854	0.290806
gene415	Nipal1	0.224785	0.290959
gene25049	Loc100489081	-0.22471	0.291123
gene4409	Pabpc4	-0.224282	0.29207
gene9599	Vtga2	0.224041	0.292601
gene16685	Apoc2	-0.223609	0.293556
gene26138	Rem1	-0.223293	0.294258
gene6743	Tymp	-0.223108	0.294667
gene15340	Oat.1	0.222531	0.295952
gene18139	Cyp2F2	0.22234	0.296377
gene7240	Ogdh	0.222335	0.296387
gene20653	Hspe1	-0.221754	0.297684
gene12847	Pcyt1A	0.22158	0.298075
gene9244	Bbox1	0.221318	0.298659
gene15467	Loc105948016	-0.220987	0.299403
gene14225	Ccr2	0.220808	0.299803
gene13256	Rsad2	0.220364	0.300802
gene19714	Loc100127788	-0.220361	0.300808
gene12789	Gtpbp4	-0.219981	0.301664
gene16269	Ms4A1	0.219972	0.301684
gene19905	Loc100496189	0.218986	0.30391
gene21237	Ppp1R3D	0.218936	0.304023
gene1728	Fam175A	-0.218673	0.30462
gene11540	Capn2.2	-0.218049	0.306035
gene13765	Cacnb2	0.217869	0.306445
gene7052	Adamtsl3	0.217451	0.307398
gene6752	Cpt1B	0.217196	0.307979
gene4640	Edar	-0.217124	0.308142
gene20149	Nt5M	-0.217093	0.308215
gene19919	Loc101733217	-0.216787	0.308912
gene4627	Loc105946662	0.216499	0.309571
gene22128	Hn1	0.216182	0.310298
gene3496	Rnf43	-0.215665	0.311485
gene23918	Loc101730831	0.215638	0.311547
gene15290	Cdk1	0.215138	0.312698
gene18077	Znf383	-0.213528	0.31642
gene25427	Ppfibp1	0.213187	0.317213
gene24923	Nifk	-0.212548	0.3187
gene23032	Loc101733339	-0.212319	0.319232
gene10175	Cdh8	0.212002	0.319973
gene22529	Krt10	0.211799	0.320446
gene7794	Loc100490847	0.211766	0.320525
gene20984	Cdca7	0.211443	0.32128
gene19332	Loc100494295	-0.210327	0.3239
gene10332	Ca5B	-0.210245	0.324093
gene18183	Ryr1	-0.210108	0.324415
gene2849	Eef2.2	0.209696	0.325387
gene489	Slc25A4	-0.208204	0.32892
gene11816	Cfap36	-0.207736	0.330032
gene1308	Loc100489354	-0.207223	0.331256
gene8246	Loc105945375	0.206866	0.332108
gene14682	Mybl1	0.206831	0.332191
gene25910	Ccm2L	-0.206733	0.332425
gene9513	Plekhg4	0.206629	0.332675
gene20081	Qprt	-0.205976	0.334238
gene11466	Cdc42Bpa	0.205841	0.334563
gene2612	Loc100490018	-0.205732	0.334825
gene16104	Ddx25	0.205322	0.335809
gene20145	Rai1	-0.205058	0.336444
gene11027	C4H22Orf23	-0.205049	0.336467
gene9600	Loc100485054	0.205005	0.336571
gene6887	Ctsh	0.204631	0.337474
id41760	Loc101734149	0.204197	0.338523
gene17539	Irg1	0.203867	0.339319
gene4569	F10	-0.203289	0.340721
gene19092	Txnip	0.202828	0.341841
gene21123	Mcm6.2	0.20273	0.342079
gene19903	Loc100496035	0.202116	0.343574
gene12917	Gpr171	0.201927	0.344035
gene17990	Hla-Dra	-0.201407	0.345304
gene15578	Ifit5	0.201021	0.34625
gene263	Loc101733556	-0.200334	0.347935
gene8239	Gadd45Gip1	-0.200171	0.348336
gene1824	Loc548369	0.200116	0.348471
gene18799	Chp1	0.200113	0.348478
gene5578	Capn5	-0.199875	0.349063
gene13400	Loc105947503	-0.199846	0.349134
gene18614	Dlgap5	0.199526	0.349923
gene11352	Ogg1	-0.199086	0.351009
gene25964	Loc108645395	0.199047	0.351104
gene25457	Galt	-0.198524	0.352397
gene4872	Klf5	-0.19784	0.354093
gene19939	Loc100498591	0.197749	0.354319
gene15565	Slc35G1	0.197391	0.355208
gene20538	Loc101734875	-0.196888	0.356461
gene230	Fabp1	-0.196323	0.35787
gene19910	Loc101733691	-0.196189	0.358206
gene10866	Pmm2	-0.195685	0.359467
gene26493	Loc108645501	0.195139	0.360835
gene15698	Ddit4	-0.194912	0.361405
gene24084	Loc108645149	0.194895	0.361447
gene162	Loc101734761	-0.194136	0.363356
gene882	Btc	-0.193812	0.364173
gene906	Cers4	-0.193795	0.364217
gene217	Spon2	0.193626	0.364644
gene23163	Eif3A	-0.193523	0.364903
gene22216	Loc100485327	-0.193456	0.365072
gene25946	Loc100127857	-0.193052	0.366095
gene11259	Fgd5	-0.192752	0.366854
gene8071	Loc100494903	0.192558	0.367347
gene26174	Loc101734985	-0.192439	0.367647
gene9938	Stx5	0.191635	0.36969
gene1513	Txn	-0.191609	0.369756
gene25673	Loc108645371	-0.191537	0.369941
gene20539	Loc100497073	-0.191383	0.370332
gene1555	Cdkn2B	-0.191284	0.370584
gene853	Ccser1	-0.191253	0.370663
gene13282	Odc1	0.191197	0.370807
gene20129	Loc100487504	0.191173	0.370867
gene22173	Loc100497165	-0.190867	0.371649
gene13423	Loc100495200	0.190866	0.37165
gene3267	Coro6	-0.190717	0.37203
gene7333	Mthfd2	-0.190691	0.372097
gene1067	Prtn3	-0.190187	0.373386
gene10590	Lrp8	0.189721	0.374582
gene20654	Actb	0.189654	0.374752
gene14893	Rspo2	0.189399	0.375408
gene24888	Slc16A6	0.189152	0.37604
gene26153	Loc101733414	-0.188695	0.377216
gene7036	Slc27A2	-0.18792	0.379216
gene22131	Caskin2	-0.187654	0.379903
gene11652	Prepl	-0.187523	0.380242
gene19344	Loc100486104	0.187399	0.380562
gene20921	Frzb	-0.185901	0.384452
gene4773	Col4A2	-0.185567	0.385322
gene14438	Eef1E1	0.185413	0.385723
gene471	Gtf2E1.2	-0.184942	0.386952
gene18660	Ttc9	-0.184546	0.387987
gene25455	Znf668	-0.184517	0.388063
gene13285	Pdia6	0.184493	0.388126
gene3982	Chit1	0.184485	0.388148
gene25711	Loc108645374	0.184448	0.388244
gene14810	Frat1	-0.184063	0.389253
gene6741	Ncaph2	0.183936	0.389584
gene788	Mad2L1	0.18381	0.389915
gene7594	Loc101730320	0.183736	0.390111
gene5233	Loc105946568	0.183052	0.391908
gene5325	Kl	-0.182664	0.392929
gene2110	Hsd11B1L.2	-0.182637	0.393
gene3925	Loc100495928	-0.182612	0.393066
gene13681	Ncapg2	0.182506	0.393344
gene22509	Nr1D1	-0.182162	0.394254
gene16723	Igf3	-0.181696	0.395485
gene13414	Cyp2B6	-0.180874	0.397662
gene9767	Loc105947118	0.180164	0.39955
gene15001	Sqle	-0.179747	0.400658
gene4440	Aldh3A2	0.179638	0.400949
gene20226	Mgc145244	-0.179519	0.401266
gene15770	Srm	0.178564	0.403817
gene10262	Alg13	0.17846	0.404097
gene880	Rchy1	-0.178043	0.405214
gene4535	Auts2	0.177465	0.406765
gene13370	Loc108647707	-0.177322	0.407148
gene2469	Thbs4	0.17731	0.407181
gene1790	Efs	-0.177187	0.40751
gene25072	Loc101732535	0.177088	0.407777
gene20687	Idh1	0.176647	0.408966
gene10871	Emp1	-0.176465	0.409457
gene13744	Otud1	-0.176425	0.409565
gene18885	Loc100491451	0.176134	0.41035
gene5608	Loc100486393	-0.175819	0.411201
gene1363	Hsdl2	-0.175677	0.411584
gene15732	Lrrc18	0.175267	0.412694
gene23842	Rrm1	0.175201	0.412873
gene2955	Loc100489069	-0.175192	0.412896
gene1731	Cdc14B	-0.175174	0.412946
gene24706	Rexo4	-0.174473	0.414848
gene22918	Loc100491408	0.174202	0.415583
gene10268	Tubb3	-0.173191	0.418337
gene14060	Rnf144B	-0.173032	0.418772
gene22546	Crebl2	-0.172172	0.421122
gene12392	Loc101730688	-0.171715	0.422375
gene21201	Igfbp5	0.171221	0.423732
gene14566	Taf4B	-0.171095	0.424079
gene25703	Loc105945952	-0.171036	0.42424
gene519	Gpm6A	0.171022	0.424278
gene22785	Loc108644767	-0.170378	0.426052
gene12545	Smim8	-0.170014	0.427056
gene19093	Loc105948235	0.169948	0.427238
gene16612	Rcvrn.2	-0.169698	0.427929
gene22498	Hspb6	0.169576	0.428267
gene6909	Duox2	0.16926	0.429139
gene20546	Loc101734939	-0.168988	0.429891
gene17475	Eda2R	0.168913	0.430099
gene3593	Epx	-0.168782	0.430462
gene1882	Dnaja4.1	0.168721	0.430633
gene4919	Erich6B	0.167676	0.433535
gene21643	G6Pc	0.16729	0.434609
gene24257	Loc101734362	0.167153	0.434991
gene25482	Loc100497516	-0.167085	0.435179
gene11648	Abcg8	0.16707	0.435223
gene4342	Csmd2	-0.166864	0.435797
gene17256	Srpk2	-0.166772	0.436054
gene3110	Kcnj15	0.166749	0.436118
gene9364	Loc100490391	-0.166381	0.437145
gene11284	Mcm2	0.166019	0.438157
gene19911	Loc100487008	0.16576	0.438883
gene16349	Loc100493376	0.165327	0.440096
gene15319	Ybx3	-0.164269	0.443067
gene11386	Mitf	0.163794	0.444405
gene24082	Znf268	-0.163745	0.444544
gene7258	Sftpb	0.163537	0.445131
gene22386	Loc100487637	-0.163369	0.445604
gene6091	Loc101733648	0.162904	0.446919
gene13466	Aoc1	0.162731	0.447408
gene16188	Zbtb16	0.162628	0.447699
gene24503	Rbm20	-0.162451	0.4482
gene3146	Rcan1	-0.162172	0.44899
gene12246	Loc105947356	-0.161983	0.449526
gene7498	Loc496795	-0.161868	0.449854
gene2131	Pik3Ip1	-0.161685	0.450373
gene12038	Ctgf	0.161331	0.451378
gene20192	Rpl3L	-0.161319	0.451411
gene1819	Slc7A7	-0.161086	0.452076
gene13622	Loc105947510	-0.160417	0.45398
gene428	Rasl11B	-0.16029	0.454342
gene11635	Loc105947332	0.160145	0.454757
gene7595	Loc100489908	0.160018	0.45512
gene6109	Stc2	-0.159749	0.455886
gene24083	Loc100487810	0.159481	0.456651
gene10164	Maf	-0.157861	0.461297
gene13930	Cycs	0.157702	0.461756
gene16237	Loc105946026	0.157413	0.462586
gene14458	Edn1	0.157222	0.463136
gene20267	Trap1	0.156536	0.465116
gene23031	Mgc108470	-0.156502	0.465213
gene22249	Myh7	-0.156456	0.465347
gene2165	Gstt1	-0.156288	0.46583
gene1854	Loc100486694	0.155683	0.467582
gene13154	Slc16A14	0.155489	0.468143
gene3390	Loc100485835	0.15459	0.47075
gene22517	Loc100497858	0.154053	0.472312
gene6633	Ucma	-0.153595	0.473647
gene19012	Loc100490493	-0.153425	0.474143
gene23934	Loc779483	-0.152874	0.47575
gene11155	Cish	0.15284	0.47585
gene14427	Rbm22	-0.15258	0.47661
gene8254	Loc100486093	-0.15169	0.479214
gene13830	Bet1	0.150847	0.48169
gene1237	Gdf15	-0.150768	0.481922
gene20103	Tgfb1I1	0.150302	0.483292
gene1015	Arrdc2	-0.148389	0.488941
gene14405	Ccr3	-0.148226	0.489424
gene18771	Loc100496644	0.147768	0.490783
gene567	Fnip2	0.147756	0.490818
gene7330	Tacr1	0.147405	0.491861
gene24160	Loc101734591	-0.146911	0.493329
gene1270	Tmprss11F	0.14685	0.493511
gene11467	Loc105947467	0.146542	0.494428
gene24779	Loc101730950	0.145685	0.496981
gene12669	Pigz	-0.145639	0.497119
id41763	Loc101734352	0.144866	0.499432
gene980	Lpl	-0.144834	0.499527
gene16902	Loc100488682	-0.144575	0.500302
gene14139	Cdh6	-0.144302	0.501119
gene9170	Caprin1	-0.143908	0.502302
gene6687	Ucn3	-0.143767	0.502724
gene23006	Pdk4	-0.143118	0.504677
gene22283	Mcm3	0.142861	0.50545
gene15080	Loc100498596	-0.142358	0.506964
gene24722	Sorcs3	0.142123	0.507675
gene14067	Cap2	0.140857	0.511501
gene419	Zar1	0.140064	0.513905
gene7026	Nmrk2	-0.139901	0.5144
gene24	Loc108645649	-0.139701	0.515007
gene16303	Rnf223	-0.139656	0.515143
gene20790	Trak2	-0.139563	0.515425
gene1242	Isyna1	0.139434	0.515818
gene1125	Amh	-0.138881	0.5175
gene15196	Loc101733695	-0.138265	0.519378
gene17198	Tsc1	0.138212	0.51954
gene24817	Capn5	-0.137105	0.522923
gene20636	Hba1	0.136822	0.52379
gene26210	Birc7	-0.136568	0.524567
gene5861	Slc25A48	-0.136323	0.525318
gene5816	Tmem263	0.135809	0.526898
gene4288	Zc3H12A	-0.135802	0.526917
gene11819	Efemp1	0.135411	0.52812
gene12708	Loc100498201	0.135231	0.528674
gene25279	Loc100493522	-0.135135	0.528968
gene86	Lzts3	-0.135027	0.529302
gene8206	Loc101733240	0.134333	0.53144
gene17269	Hspa5	0.133457	0.534145
gene6527	Creld2	-0.133421	0.534255
gene1350	Xpa	0.133343	0.534497
gene858	Fam13A	0.133247	0.534795
gene13621	Cnbd2	-0.132416	0.537368
gene7245	Pgam2	-0.132035	0.538548
gene24008	Loc100488238	-0.131842	0.539149
gene6564	Loc100498507	0.131727	0.539505
gene9456	Cebpa	0.130924	0.542003
gene18269	Gstz1	0.13006	0.544696
gene25078	Tmem79	-0.12995	0.545039
gene11834	Xpo1	0.129775	0.545584
gene13536	Loc100492514	-0.129623	0.54606
gene16654	Loc100485172	0.129202	0.547375
gene1649	Ptar1	-0.129147	0.547547
gene1942	Pla2G3	-0.12871	0.548915
gene14610	Mcm4	0.128365	0.549993
gene2075	Loc100494211	-0.127821	0.551701
gene20187	Noxo1	-0.12756	0.55252
gene159	Loc101734896	0.127303	0.553328
gene10672	Loc100497845	-0.127236	0.553538
gene11267	Loc100494394	-0.12518	0.560016
gene20240	Caskin1	0.125149	0.560116
gene9282	Loc101732476	0.125081	0.56033
gene4973	Prph	-0.125049	0.560432
gene1078	Loc101734849	0.124967	0.560691
gene11996	Loc108647662	-0.124176	0.563192
gene3492	Mtmr4	-0.123789	0.564419
gene25553	Emilin1	0.12323	0.566194
gene20295	Palb2	-0.122612	0.568156
gene20596	Hbd	0.122369	0.56893
gene13602	Loc101731222	0.122277	0.569222
gene10245	Nqo1	-0.121707	0.571039
gene4204	Wwc3	-0.121093	0.572997
gene15973	Ppif	0.120622	0.574499
gene13859	Kcng2	0.119231	0.578952
gene6231	Hsp90B1	-0.119118	0.579315
gene25484	Loc101734006	-0.119107	0.579351
gene17042	Slc47A2	-0.118095	0.582602
gene8911	Gstp1	0.117707	0.583849
gene4654	Chst10	0.117539	0.58439
gene22388	Fbxo15	0.117481	0.584575
gene4797	Fgf14	-0.11727	0.585258
gene25	Loc108645650	-0.117165	0.585593
gene15181	Ltbr	0.117008	0.5861
gene6018	Fnip1	0.116717	0.58704
gene7278	Neurl3	0.116011	0.589317
gene5637	Akr1C4	-0.11565	0.590487
gene25109	Vwa5A.2	-0.115036	0.592472
gene3402	Trpv1	0.114742	0.593426
gene18489	Tnfaip2	0.114722	0.59349
gene2432	Znf608	-0.114434	0.594425
gene24901	Loc108645256	0.114047	0.595679
gene3750	Shisa4	0.113952	0.595988
gene11151	Manf	0.113623	0.597055
gene483	C4Orf47	0.113325	0.598025
gene21472	Mrc2	0.113202	0.598426
gene15435	Sfr1	-0.112363	0.601155
gene19294	Casq1	0.11223	0.601589
gene15109	Lrrc14	-0.111736	0.603202
id50244	Loc108645690	0.111709	0.60329
gene19234	Loc100494618	0.111656	0.603463
gene16669	Loc101732432	-0.111528	0.60388
gene25157	Loc100486918	0.111189	0.604986
gene9299	Best1	0.111188	0.60499
gene20635	Hbg1	0.111033	0.605497
gene3958	Loc100037835	0.110955	0.605753
gene1101	Nrtn	0.110525	0.607156
gene4567	Zpld1	-0.110441	0.607432
gene16412	Thy1	-0.110439	0.60744
gene20640	Hba2	-0.110052	0.608708
gene24161	Loc101735265	-0.110031	0.608777
gene21183	Lct.2	-0.109791	0.609561
gene16244	T2R53	0.108592	0.613497
gene1784	Slc7A8	0.107988	0.615484
gene7031	Loc101731107	-0.107652	0.616588
gene10547	Loc100488386	0.107574	0.616847
gene13599	Ngfr	0.107516	0.617037
gene14347	Rarb	-0.107506	0.617071
gene18751	Egln3	-0.107272	0.61784
gene2280	Ubc	-0.106944	0.618922
gene25092	Loc108645271	-0.105566	0.623474
gene3482	Loc100485772	-0.104813	0.625966
gene7485	Ank1	0.104546	0.626852
gene2177	Loc108645239	0.104408	0.627308
gene2143	Gnaz	-0.104406	0.627317
gene12471	Ddx43	0.104287	0.627711
gene19930	Loc101732675	0.103988	0.628702
gene2142	Rsph14	-0.103882	0.629054
gene22739	Loc100490277	0.10278	0.632717
gene5642	Loc105946859	-0.102726	0.632897
gene14289	Aste1	-0.102725	0.632901
gene9276	Fads1	-0.102718	0.632922
gene11182	Crp	-0.102333	0.634205
gene21225	Loc100491133	-0.101924	0.635569
gene26232	Loc100486877	-0.10176	0.636113
gene5222	Csad	0.10111	0.638284
gene26216	Loc101733608	0.100052	0.641819
gene2031	Slco4C1	-0.0998661	0.642441
gene14019	Macc1	-0.0997217	0.642925
gene13572	C1Orf35	-0.0994776	0.643742
gene11468	Adck3	-0.0992762	0.644417
gene7182	Chsy1	0.0989453	0.645526
gene21066	Upp2	-0.0978332	0.64926
gene5598	Loc100490741	0.0977487	0.649544
gene14942	Enpp2	0.0974475	0.650557
gene134	Loc100490023	-0.0974177	0.650657
gene8218	Smarca4	0.0954786	0.657192
gene7611	Ptger1	0.0950643	0.658591
gene5067	Ddit3	-0.0948294	0.659385
gene4395	Gale	0.0939888	0.662229
gene22580	Cacna2D4	0.0936473	0.663386
gene6085	Sh3Tc2	0.0933712	0.664321
gene5308	Postn	-0.0930574	0.665385
gene3269	Slc6A4	0.0925409	0.667138
gene10487	Insl5	0.0923394	0.667823
gene15923	Loc100497588	0.0920855	0.668685
gene17544	Loc101734170	0.0920844	0.668689
gene10272	Has3	-0.09196	0.669112
gene25321	Loc105945865	0.091345	0.671203
gene9287	Loc101732650	-0.091001	0.672374
gene16844	Loc100144919	0.090779	0.67313
gene15134	Gfra1	-0.0907542	0.673214
gene14844	Ccne2	0.0906453	0.673585
gene25908	Slc29A1	-0.090571	0.673838
gene22418	Vill	-0.0904727	0.674173
gene17801	Tmlhe	-0.0902647	0.674883
gene24417	Loc100497813	0.0899545	0.67594
gene24681	Loc100489231	-0.0886702	0.680327
gene21271	Hap1	-0.0885542	0.680723
gene13484	Loc101731927	-0.0876086	0.68396
gene22912	Znf395	-0.0875487	0.684165
gene22578	Cacna1C	0.0875153	0.68428
gene13448	Pbk	0.0868518	0.686554
gene430	Fip1L1	-0.0860904	0.689168
gene22218	Loc105945212	-0.0859732	0.689571
gene13408	Loc100494424	-0.0857786	0.690239
gene21165	Speg	0.0855222	0.691121
gene4038	Nuak2	0.0851705	0.69233
gene2904	Lsamp	-0.0850771	0.692652
gene21048	Gcg	0.0847884	0.693645
gene25708	Loc100494735	0.0841975	0.69568
gene24159	Loc101734654	-0.0837974	0.69706
gene22534	Loc100488018	0.0835658	0.697859
gene20353	Mgc89178	-0.0825983	0.701199
gene20637	Hba3	-0.0817714	0.704058
gene25505	Atp2A1	-0.0814117	0.705303
gene21697	Slc4A1	-0.0812124	0.705993
gene5701	Anxa6	0.0808215	0.707347
gene22284	Loc101734051	0.0806001	0.708115
gene1651	Mamdc2	-0.0793376	0.712496
gene15530	Pyroxd2	-0.079237	0.712845
gene25550	Loc101734814	0.0785399	0.715269
gene23907	Loc100489174	-0.0784542	0.715567
gene21087	Neb	-0.078442	0.715609
gene19616	Loc100497613	0.0783598	0.715895
gene5134	Arl11	-0.0782246	0.716366
gene24948	Kcnt2	0.0781676	0.716564
gene12034	Vip	-0.0780019	0.717141
gene22205	Loc101731925	0.0778493	0.717672
gene24704	Rab40B	-0.077832	0.717732
gene26607	Tmem86A	0.0764282	0.722626
gene14080	F13A1	-0.0763578	0.722871
gene23937	Art5	-0.0762816	0.723137
gene9801	Naaladl1	-0.0761853	0.723473
gene1236	Prtn3	-0.0761322	0.723659
gene18512	Adssl1	0.0750222	0.727537
gene22464	Loc100486394	-0.0748301	0.728209
gene21882	Sdk2	0.0746331	0.728898
gene17540	Loc100490918	0.074147	0.7306
id24655	Loc105945765	0.0740976	0.730773
gene15864	Loc100490435	0.0740277	0.731018
gene25551	Loc101735108	0.0738196	0.731747
gene5614	Loc100485794	0.0733414	0.733422
gene324	Gba3	-0.0731872	0.733963
gene19915	Loc108648793	0.0719174	0.73842
gene24707	Sardh	-0.0715982	0.739542
gene15661	Loc100491107	-0.0710995	0.741295
gene24009	A2M	-0.0707856	0.742399
gene2158	Loc100493634	-0.0706981	0.742708
gene9386	Ptdss2	0.0699945	0.745185
gene11069	Csf2Rb	0.0696999	0.746223
gene21295	Mien1	-0.0692096	0.747951
gene13517	Loc108647925	-0.0689885	0.748731
gene6095	Loc100495377	-0.0687465	0.749585
gene17455	Loc100497952	0.0680457	0.752059
gene5094	Ctdsp2	-0.0669515	0.755927
gene12617	Tnfsf10	-0.0667429	0.756665
gene22514	Cdc6	0.0667251	0.756728
gene6346	Hmga2	0.0663848	0.757933
gene17010	Gramd1A	0.0662534	0.758398
gene21364	Prr15L	0.0658183	0.759939
gene783	Usp53	-0.0655616	0.760849
gene19215	Ubqln4	-0.0650876	0.762529
gene26059	Loc100488079	-0.0649601	0.762981
gene6113	Crebrf	-0.0638899	0.76678
gene22236	Usp43	-0.0634436	0.768366
gene15865	Loc101732094	-0.0633121	0.768833
gene15953	Loc100495918	-0.0631878	0.769275
gene22337	Loc100491288	-0.0628837	0.770356
gene2378	Nos1	-0.0624624	0.771855
gene12120	Slc8A1	0.0622693	0.772542
gene5842	Atp10B	-0.0621366	0.773014
gene17369	Cldn2	0.0614387	0.7755
gene24468	Scube2	0.0593658	0.782894
gene22160	Ubald2	-0.0588763	0.784643
gene13614	Loc101732654	0.0575965	0.78922
gene4785	Slc10A2	0.0572423	0.790489
gene12141	Cyp1B1	0.0572054	0.790621
gene24106	Spn	0.0568931	0.791739
gene2727	Ranbp3L	-0.0564663	0.793269
gene14652	Cyp7A1	0.0554777	0.796813
gene3329	Slc13A2	0.0552571	0.797605
gene13696	Fzd8	0.0550723	0.798268
gene9115	Loc100497319	0.055064	0.798298
gene25278	Zfp1	0.0540478	0.801948
gene17115	Pnck	0.0540154	0.802064
gene24951	Ubac1	-0.0536184	0.803491
id41745	Loc108645684	-0.0532081	0.804966
gene20094	Pisd	0.0531264	0.80526
gene8295	Loc100497914	-0.0525497	0.807335
gene25059	Smox	0.0521498	0.808775
gene11573	Bpnt1	0.0515612	0.810895
gene26089	Loc101733520	-0.0514811	0.811184
gene20627	Enpp7-L	0.051149	0.812381
gene6365	Lyz	0.050917	0.813217
gene25160	Pnlip	0.0509114	0.813237
gene17470	Gpr83	0.0506838	0.814058
gene23123	Loc101731169	0.0503386	0.815303
gene14208	Vopp1	-0.0500995	0.816165
gene24117	Loc100145486	-0.0500278	0.816424
gene11439	Loc105947368	-0.049766	0.817369
gene11169	Acy1	-0.0493651	0.818816
gene19336	Loc101730710	0.0491138	0.819724
gene6203	Tcp11L2	0.0490465	0.819967
gene4656	Npas2	-0.0487861	0.820908
gene7591	Asgr1	-0.0480104	0.823711
gene12001	Kif26B	0.0479548	0.823912
gene22983	Loc100485076	-0.0478873	0.824156
gene15059	Loc100127564	-0.0478567	0.824267
gene4540	Gatsl2	0.0474966	0.82557
gene15591	Ppp1R3C.1	0.0467472	0.828281
gene13679	Ptprn2	-0.0466925	0.828479
gene19065	Loc594890	-0.0464015	0.829533
gene9581	Loc100495245	0.0462724	0.830001
gene2628	Rnf180	0.0462242	0.830175
gene9308	Ifitm5	-0.0459255	0.831257
gene4219	Cttnbp2Nl	-0.0459044	0.831334
gene261	Fgfbp1	0.045792	0.831741
gene6425	Slc38A4	0.0457782	0.831791
gene5009	Suox	-0.0452422	0.833733
gene17914	Ckm	-0.0449725	0.834711
gene22835	Loc100497860	-0.0444958	0.83644
gene2212	Ypel1	0.044478	0.836505
gene1665	Aldh1A1	0.0443507	0.836966
gene6947	Loc100492795	0.0441846	0.837569
gene13927	Loc101731982	0.0437596	0.839112
gene20602	Hbg2	0.0437269	0.83923
gene24441	Loc100486968	-0.0435063	0.840031
gene23509	Plekhs1	-0.043411	0.840377
gene22466	Loc101730957	-0.0433703	0.840525
gene10774	Loc100489254	0.0429933	0.841894
gene10784	Loc105947222	0.0426542	0.843126
gene5012	Pmel	0.0418853	0.845921
gene12044	Akap7	-0.0410169	0.849079
gene13069	Gpc5	0.0404359	0.851193
gene614	Loc108648193	-0.040164	0.852183
gene20384	Loc101731123	0.0398982	0.853151
gene25158	Loc100486017	0.0398391	0.853366
gene12931	Irs1	-0.0394164	0.854906
gene5239	Krt5.6	0.0389402	0.856641
gene22576	Loc101733412	0.0384667	0.858367
gene11993	Loc105947430	-0.0378392	0.860656
gene18055	Prrt1	0.0374814	0.861961
gene461	Zdhhc2	0.0365402	0.865396
gene9351	Loc100486192	-0.0362237	0.866552
gene11873	Plek	-0.0359575	0.867524
gene13664	Insig1	0.03538	0.869634
gene13587	Zbtb47	0.0352977	0.869934
gene20214	Fam83G	0.0352649	0.870054
gene1732	Aaed1	0.0350991	0.87066
gene16944	Loc100491339	0.0349063	0.871365
gene21296	Loc100491906	0.0348199	0.871681
gene9259	Syt8	0.0346079	0.872455
gene16379	Hyou1	0.0345755	0.872574
gene26928	Loc101734673	0.0345095	0.872815
gene10972	Colgalt2	0.0329307	0.878591
gene16310	Loc108648192	-0.0328741	0.878798
gene9263	Tnnt3	0.0321331	0.881511
gene22790	Zfp160	-0.0317878	0.882776
gene15928	Myoz1	0.0317271	0.882998
gene25715	Bhlhe41	0.0316049	0.883446
gene835	Adh1A	0.031147	0.885123
gene25902	Loc101732332	0.0306586	0.886914
gene9722	Actn3	0.0303919	0.887891
gene26313	Rdh11	0.0300725	0.889062
gene868	Loc100271753	-0.0297547	0.890228
gene6246	Txnrd1	0.0284682	0.894948
gene26792	Irs2	0.0280371	0.89653
gene12896	Arhgef10	0.0280323	0.896548
gene18303	Loc100498621	0.0278348	0.897273
gene13582	Cyp8B1	-0.0276559	0.89793
gene15567	Loc100486954	-0.0276395	0.89799
gene21967	Jph2	0.0275451	0.898337
gene25412	Loc101733151	0.0272963	0.89925
gene26839	Loc101733207	0.0269851	0.900393
gene23337	Pcp4L1	-0.0269388	0.900563
gene4032	Elf3	-0.0261931	0.903303
gene16601	Sult2B1	-0.0261602	0.903424
gene25739	Loc101733439	-0.0261143	0.903593
gene17613	Irs4	0.0260069	0.903988
gene4834	Loc101733871	0.0256302	0.905372
gene14339	Slc4A7	0.02544	0.906071
gene7496	Loc100489897	-0.0248229	0.90834
gene13063	Klhl24	0.0241116	0.910956
gene19025	Loc100487769	0.0238177	0.912038
gene1640	Tmem252	-0.0231076	0.91465
gene11200	Acy1.1	-0.023058	0.914833
gene5465	Mmp7	0.0230345	0.91492
gene16666	Ceacam8	0.0230025	0.915038
gene785	Fabp2	0.0227578	0.915938
gene19692	Loc105947080	-0.0227281	0.916048
gene25286	Loc100488543	-0.0226399	0.916372
gene11994	Loc101732886	0.0224743	0.916982
gene5619	Loc100485192	-0.0224071	0.917229
gene4008	Gnat2	0.0221567	0.918151
gene23133	Fbxo32	0.0220919	0.91839
gene16313	Samd11	0.0217701	0.919575
gene16946	Has1	-0.0217205	0.919757
gene14554	Cables1	0.0213386	0.921164
gene7236	Loc105946939	-0.0211227	0.921959
gene262	Cd38	0.0209421	0.922624
gene15816	Loc105947833	0.0201958	0.925374
gene18719	Grem1	0.0200215	0.926017
gene26520	Loc108645507	0.0197733	0.926931
gene9732	Loc100124841	0.0193603	0.928453
gene24702	Foxk2	-0.0192967	0.928688
gene17079	Loc108648307	-0.0186481	0.931079
gene6480	Cttnbp2	0.0182923	0.932391
gene14784	Calb1	0.0180187	0.9334
gene20263	Tfap4	0.0176605	0.934722
gene2590	Gpr150	-0.0171782	0.936501
gene26763	Loc100145508	0.0171273	0.936688
gene4412	Ypel2	0.0168988	0.937532
gene7592	Loc101735287	-0.0168102	0.937858
gene7235	Npc1L1	0.0163626	0.93951
gene3475	Mlxipl	-0.0161074	0.940452
gene21226	Loc105945271	-0.0160806	0.940551
gene17987	Loc105946125	0.0151094	0.944136
gene5994	Kcnip1	-0.0150482	0.944362
gene16326	Tnfrsf14	-0.0148829	0.944972
gene25170	Dap3	-0.0148772	0.944993
gene2216	C22Orf39	0.0146787	0.945726
gene25948	Hla-A	0.0143735	0.946853
gene9945	Mta2	-0.0142281	0.94739
gene25815	Hla-Dqa1	0.013875	0.948694
gene1532	Plin2	0.0135619	0.94985
gene16745	Xilr1	0.0131432	0.951396
gene8241	Calr	0.0129199	0.952221
gene3773	Aunip	-0.0113852	0.957891
gene26344	Loc101733369	0.0110222	0.959233
gene13163	Gk5	-0.0109857	0.959368
gene17053	Coq4	-0.010973	0.959415
gene131	Loc100145252	-0.0100064	0.962987
gene13263	Mboat2	0.00998675	0.96306
gene25314	Loc101732705	-0.00948837	0.964902
gene12037	Moxd1	0.00893882	0.966934
gene11156	Hemk1	-0.00801385	0.970354
gene14995	Zfat	0.00797838	0.970485
gene9548	Mmp15	-0.00789468	0.970795
gene26282	Gps2	0.0074499	0.972439
id41757	Loc101733867	0.00732228	0.972911
gene671	Loc100145011	-0.00623928	0.976917
gene21732	Mmp9	-0.0061693	0.977176
gene9689	Zfp36L2.1	0.00605837	0.977586
gene16635	Megf8	0.00588548	0.978225
gene20897	Lss	-0.00576985	0.978653
gene19711	Loc108648776	0.00560079	0.979278
gene793	Sgms2	0.00549778	0.97966
gene21202	Igfbp2	0.00505	0.981316
gene17814	Lpar4	-0.0048448	0.982075
gene15662	Loc101733634	-0.00383026	0.985828
gene24553	Loc100496873	0.00376749	0.98606
gene17477	Loc100494508	0.00360657	0.986656
gene19852	Loc100488486	0.00347714	0.987135
gene16368	Scn2B	-0.00296921	0.989014
gene12849	Pdcd1	-0.00280592	0.989618
gene5575	Rab30	0.00179828	0.993346
gene20638	Hba4	0.00157501	0.994172
gene12898	Myom2	0.00111799	0.995863
gene26638	Loc101734394	0.000881457	0.996738
gene21645	G6Pc2	-0.000848503	0.99686
gene21236	Fam217B	0.000421239	0.998441
gene4180	Maoa	0.000291032	0.998923
gene15280	Phyhipl	0.000236774	0.999124
gene5232	Krt6	3.06175e-05	0.999887
gene13527	Loc108647919	7.76731e-06	0.999971

## Sheet: Igf1 x muscle
Gene_id	GeneName	bicor	pvalue
gene3296	Loc100038306	0.876982	1.88468e-08
gene4844	Slitrk1	0.855003	1.03309e-07
gene15808	Rgr	0.851687	1.3035e-07
gene6825	Loxl1	0.845865	1.93489e-07
gene6242	Glt8D2	0.845298	2.00909e-07
gene14658	Loc108647927	0.840494	2.74695e-07
gene6305	Epyc	0.840472	2.75078e-07
gene11719	Nrxn1	0.833139	4.34977e-07
gene18622	Loc101733567	0.830294	5.16579e-07
gene6432	Nell2	0.829177	5.52159e-07
gene13456	Loc100496183	0.82794	5.94129e-07
gene846	Pdlim5	0.824089	7.43607e-07
gene1410	B3Gnt3	0.820967	8.8854e-07
rna46634	Rna46634	-0.817576	1.07402e-06
gene5976	Adamts2	0.816464	1.14192e-06
gene20715	Loc100127805	0.813525	1.3402e-06
gene10178	Cdh11	0.810451	1.57994e-06
gene8060	Col5A3	0.808998	1.70594e-06
gene11784	Rrbp1	0.807252	1.86917e-06
gene11376	Gxylt2	0.805378	2.05978e-06
gene16194	Inmt	0.804867	2.11459e-06
gene468	Fgl1	0.800269	2.66999e-06
gene5797	Sparc	0.798978	2.84756e-06
gene23016	Col28A1	0.798791	2.87419e-06
gene16992	Loc101734126	0.79768	3.0366e-06
gene20908	Col6A2	0.797368	3.0837e-06
gene20909	Col6A1	0.793521	3.71989e-06
gene20407	Pvalb	0.789426	4.52283e-06
gene15639	Sorbs1	-0.787832	4.87479e-06
gene20913	Col18A1	0.784786	5.61535e-06
gene1277	Sgk223	0.782454	6.24835e-06
gene20678	Col5A2	0.782391	6.26623e-06
gene20881	Col6A3	0.781747	6.45228e-06
gene25517	Tpm2	0.781469	6.534e-06
gene22777	Loc108644774	-0.778467	7.47757e-06
gene22367	Col5A1	0.777013	7.97672e-06
gene3486	Eln1	0.776662	8.10166e-06
gene12251	Nid1	0.776034	8.32902e-06
gene6760	Loc100498358	-0.773311	9.38287e-06
gene20199	C1Qtnf1	0.77223	9.83307e-06
gene21033	Ttc21B	-0.770568	1.05622e-05
gene4199	Srpx	0.770241	1.0711e-05
gene14078	Jarid2	-0.768217	1.16752e-05
gene789	Prdm5	0.767882	1.18421e-05
gene860	Jchain	0.766767	1.24124e-05
gene2401	P2Rx6	-0.764756	1.35029e-05
gene18722	Rasgrp1	0.764679	1.35463e-05
gene25856	Entpd2	0.764343	1.37371e-05
gene6452	Lrrn3	0.763004	1.45216e-05
gene3191	Adamts5	0.761408	1.55075e-05
gene24503	Rbm20	-0.760722	1.59488e-05
gene12684	Loc101733684	0.759782	1.65722e-05
gene11087	Ecm2	0.75842	1.75132e-05
gene1755	Sema4D	-0.757052	1.85061e-05
gene540	Loc105946247	-0.756781	1.87086e-05
gene21949	Pkig	0.755487	1.97026e-05
gene26206	Pamr1	0.753744	2.11141e-05
gene16159	Vwa1	0.753625	2.12136e-05
gene24686	Fstl1	0.749263	2.51629e-05
gene2763	Adamts12	0.748739	2.56778e-05
gene25549	Cad	-0.746973	2.74844e-05
gene23000	Col1A2	0.746749	2.7721e-05
gene1346	Tmod1	0.745033	2.9597e-05
gene16250	Park7	0.743459	3.14148e-05
gene4143	Csde1	-0.74339	3.14964e-05
gene9999	Nrxn2	0.739405	3.65576e-05
gene2219	Cldn5	0.739373	3.66015e-05
gene2860	St8Sia5	-0.7393	3.66997e-05
gene18495	Ckb	0.739106	3.69648e-05
gene2442	Lox	0.739106	3.69651e-05
gene10508	Faah.1	0.738874	3.72829e-05
gene16750	Ttyh1	0.7376	3.90761e-05
gene6805	Tpm1	0.736663	4.04434e-05
gene10453	Fggy	-0.734714	4.34212e-05
gene905	Fbn3	0.734388	4.39382e-05
gene3317	Proca1	0.734327	4.4036e-05
gene14713	Rdh10	0.734217	4.42112e-05
gene21066	Upp2	-0.73411	4.43827e-05
gene14623	Npbwr1	0.73287	4.64154e-05
gene21685	Col1A1	0.730942	4.97378e-05
gene10289	Wfdc1	0.730902	4.98092e-05
gene19035	Mgc107876	0.729568	5.22309e-05
gene22767	Loc101730715	-0.729102	5.31015e-05
gene4149	Olfml3	0.72866	5.39396e-05
gene4605	Abi3Bp	0.728141	5.49365e-05
gene1596	Ptprd	0.727175	5.68381e-05
gene20923	Pde1A	0.727129	5.69308e-05
gene5839	C1Qtnf2	0.726606	5.7985e-05
gene11746	Ccdc88A	0.725437	6.0404e-05
gene17612	Col4A5	0.724034	6.34244e-05
gene3564	Col26A1	0.722949	6.58507e-05
gene23279	Erc1	-0.722195	6.75835e-05
gene14931	Samd12	-0.720739	7.10426e-05
gene23222	Angptl2	0.719138	7.50274e-05
gene11940	Syne1	0.719104	7.51131e-05
gene7010	Fbn1	0.718624	7.63482e-05
gene3348	Serpinf1	0.717857	7.83556e-05
gene22137	Loc105945252	0.717601	7.90347e-05
gene12881	Ece2	0.717376	7.96368e-05
gene15594	Fgfbp3	0.716716	8.14259e-05
gene17611	Col4A6	0.716563	8.18458e-05
gene21335	Rbm34	-0.715594	8.45512e-05
gene1595	Ptprd	0.715575	8.46038e-05
gene15134	Gfra1	0.71449	8.77259e-05
gene18621	Sptbn5	0.713305	9.12483e-05
gene24855	Arhgef10L	-0.712233	9.45424e-05
gene7049	Bnc1	0.711252	9.76474e-05
gene11333	Lamb2	0.71112	9.80742e-05
gene18323	Fbln5	0.710058	0.000101547
gene19332	Loc100494295	0.709787	0.000102451
gene23840	Loc100489326	0.708741	0.000106007
gene15051	Ptp4A3	-0.708426	0.0001071
gene9899	Loc100494823	0.708194	0.000107907
gene5875	Sar1B	0.707673	0.000109747
gene18563	Rhoj	0.70588	0.000116288
gene5051	Myo1A	0.704853	0.000120187
gene14661	Asph	0.704837	0.000120247
gene10946	Olfml2B	0.703201	0.000126697
gene5861	Slc25A48	-0.702722	0.000128639
gene26397	Loc101732337	0.702167	0.000130922
gene3129	Cbr3	-0.700881	0.000136356
gene10335	Znf469	0.700842	0.000136524
gene14036	Sostdc1	0.700465	0.000138155
gene18285	Dio2	0.700429	0.000138311
rna46628	Rna46628	-0.699166	0.000143905
gene6306	Kera	0.696844	0.000154711
gene1029	Loc100487633	0.695748	0.000160049
gene11067	Tst	0.695366	0.000161946
gene17403	Pih1D3	-0.694946	0.00016406
gene15771	Exosc10	-0.694106	0.000168351
gene23940	Loc100496869	0.693941	0.000169206
gene16091	Arhgap32	0.693266	0.000172743
gene7248	Camk2B	0.691669	0.000181366
gene11158	Cacna2D2	0.691411	0.000182793
gene12169	Tcp1	-0.68987	0.000191525
gene3269	Slc6A4	-0.688843	0.000197548
gene15329	Htra1	0.688319	0.000200679
gene23209	Abhd6	-0.688143	0.000201744
gene9094	Fjx1	0.687616	0.000204957
gene14762	C6H8Orf59	-0.687276	0.000207051
rna46632	Rna46632	-0.68625	0.000213489
gene24215	Dnmt3A	0.685682	0.000217124
gene16317	Eno1	0.685437	0.000218707
gene13383	Enpp4	-0.684889	0.000222291
gene18100	C8H19Orf33	0.683814	0.000229472
gene24794	Dusp5	0.683656	0.00023054
gene17552	Tmem255A	-0.683404	0.000232264
gene19884	Nif3L1	-0.683219	0.000233533
gene11070	Ncf4	0.681295	0.000247089
gene3843	Serinc2	-0.681181	0.000247908
gene5316	Spg20	-0.680392	0.000253679
gene22766	Loc108644776	-0.679884	0.000257456
gene3884	Loc100485534	0.67988	0.000257492
gene23192	Gdap2	-0.679515	0.000260233
gene5767	Ltc4S.2	0.679028	0.000263931
gene10124	Cetp	0.678153	0.000270701
gene11392	Loc100488689	0.677739	0.000273956
gene14560	Ankrd29	0.677639	0.000274739
gene7180	Aldh1A3	0.677484	0.000275972
gene9447	Gpi	0.676972	0.000280065
gene15318	Gstk1	-0.67569	0.000290556
gene7437	Mak16	-0.674639	0.000299412
gene10907	Mkl1	-0.674245	0.00030279
gene20366	Crym	0.674045	0.000304518
gene7372	Adamts7	0.672756	0.000315857
gene5058	Loc100493721	0.671318	0.000328937
gene18809	Crip2	0.671269	0.000329395
gene12669	Pigz	-0.671263	0.000329452
gene13157	Loc100498622	0.670894	0.000332885
gene21274	Fkbp10	0.669396	0.000347159
gene1700	Idnk	-0.668004	0.0003609
gene5618	Kdm7A	-0.667435	0.000366639
gene16251	Errfi1	0.667048	0.000370605
gene10854	Glrx2	-0.666501	0.000376254
gene23216	Lrtm1	0.665976	0.000381751
gene5707	Myoz3	0.66596	0.00038192
gene21952	Cse1L	-0.664932	0.000392893
gene4740	Gtpbp6	-0.664879	0.000393467
gene23002	Sgce	0.664642	0.000396035
gene26776	Loc101733821	-0.664346	0.00039926
gene14995	Zfat	-0.663912	0.000404043
gene12210	Fam98A	-0.663834	0.00040491
gene6029	P4Ha2	0.663	0.000414245
gene21171	Dnajb2	-0.662724	0.000417376
gene14420	Loc108647912	0.661747	0.000428632
gene18714	Gpr176	0.660975	0.000437706
gene12175	Ttll2	-0.660933	0.000438205
gene2898	Qtrtd1	-0.66088	0.00043883
gene12657	Tmem44	0.660749	0.000440392
gene2014	Loc100487101	0.66038	0.000444808
gene750	Elovl6	0.65976	0.000452329
gene21318	Plxdc1	0.658236	0.000471251
gene9950	Ints5	-0.6579	0.00047552
gene20636	Hba1	0.657358	0.000482468
gene20679	Col3A1	0.656404	0.000494918
gene4160	Dpt	0.655399	0.000508335
gene1546	Fsd1L	0.653923	0.000528612
gene24653	Loc108645225	-0.653643	0.000532531
gene26341	Loc101733158	0.653452	0.000535224
rna46623	Rna46623	0.652294	0.000551783
gene8075	Loc100497688	0.651979	0.000556374
gene26003	Thbs3	0.651532	0.000562934
gene21817	Myadml2	0.649905	0.000587377
gene25540	Loc101734367	-0.64979	0.000589138
gene9584	Col24A1	0.649339	0.000596085
gene3210	Mina	-0.647367	0.000627322
gene15689	Ppa2	0.647158	0.000630719
gene1152	Ifi30	0.647044	0.00063257
gene20257	Dnaja3	-0.646956	0.00063401
gene2118	Dynll1	0.646477	0.000641881
gene17376	Plp1	0.645956	0.000650535
gene2443	Srfbp1	-0.644915	0.000668139
gene11903	Pde7B	0.644647	0.000672734
gene26709	Ccdc115	-0.644207	0.000680329
gene18337	Taf6L	-0.644156	0.000681215
gene3981	Pifo	-0.643638	0.000690277
gene1681	Gcnt1	0.643224	0.000697588
gene12513	Rragd	-0.643218	0.000697698
gene20886	Usp40	-0.643203	0.000697969
gene21012	Ppig	-0.643149	0.000698921
gene20080	Mylpf	0.642481	0.000710888
rna46619	Rna46619	-0.642142	0.000717035
gene11892	Esf1	-0.641988	0.000719833
gene466	Pdgfrl	0.640733	0.00074304
gene2637	Ndufaf2	-0.639466	0.000767102
gene6717	Tnpo3	-0.639441	0.000767592
gene9130	Gyltl1B	0.639374	0.000768879
gene6228	Igf1	0.639072	0.000774722
gene2759	C1Qtnf3	0.638878	0.000778503
gene2810	Mbd2	-0.638863	0.000778786
gene9740	Mrpl11	-0.638338	0.000789098
gene20635	Hbg1	0.636365	0.000828871
gene23271	Loc108644832	-0.635991	0.000836616
gene15170	Loc733932	0.635401	0.000848922
gene14091	Loc100490656	-0.635227	0.000852601
gene25118	Kdm6B	0.635226	0.000852619
gene3103	Wrb	-0.635209	0.000852984
gene2944	Gtpbp8	-0.634971	0.000858005
gene4943	Prpf40B	-0.634894	0.000859646
gene20472	Eif3B	-0.634701	0.000863762
gene3369	Filip1L	0.633575	0.000888072
gene12973	Hltf	-0.633442	0.000890974
gene20326	Tbc1D24.1	-0.633298	0.000894135
gene2133	Drg1	-0.632096	0.000920888
gene5581	Tsku	0.631283	0.000939392
gene9564	Dok4	-0.630899	0.000948215
gene14941	Nov	0.629789	0.000974185
gene1875	Sdr39U1	-0.629439	0.000982497
gene2593	Glrx	-0.628892	0.0009956
gene16786	Gys1	-0.628294	0.0010101
gene13769	Hacd1	0.62825	0.00101118
gene5787	Ccdc69	0.628225	0.00101181
gene23881	Dkk3	0.627909	0.00101956
gene18268	Pomt2	0.627643	0.00102612
gene16749	Xilr2	0.62746	0.00103065
gene10930	Imp3	-0.627236	0.00103623
gene22381	Cndp1	0.623499	0.00113313
gene9189	Loc100498194	-0.623476	0.00113376
gene1139	Lage3	-0.623472	0.00113388
gene13283	Nol10	-0.622254	0.00116712
gene4738	Rgn	-0.621606	0.00118514
gene19021	Mgc108147	0.620646	0.00121226
gene11234	Cav3.1	0.619796	0.00123675
gene2216	C22Orf39	-0.619029	0.00125919
gene24706	Rexo4	-0.618807	0.00126574
gene3107	Psmg1	-0.618239	0.00128266
gene8067	Mrpl4	-0.616249	0.00134351
gene11039	Loc100127659	-0.61606	0.00134941
gene14804	Gem	0.615418	0.00136963
gene13477	Loc100493787	-0.615297	0.00137345
gene1651	Mamdc2	0.615204	0.00137642
gene7141	Aen	-0.614697	0.00139264
gene11756	Trmt6	-0.614303	0.00140533
gene2529	Loc108645626	-0.614148	0.00141037
gene10027	Mmp2	0.614104	0.00141182
gene18474	Hsp90Aa1.2	-0.614041	0.00141386
gene19082	Adamtsl4	0.613466	0.0014327
gene20638	Hba4	0.613101	0.00144476
gene6475	Capza2	0.611927	0.00148415
gene231	Thnsl2	-0.611557	0.00149675
gene2280	Ubc	-0.611317	0.00150497
gene4889	Lect1	-0.610637	0.00152851
gene24941	Utp6	-0.60944	0.00157065
gene13461	Atg9B	-0.609131	0.00158172
gene3526	Slc43A2	-0.608392	0.00160838
gene1644	Tjp2	-0.60816	0.00161683
gene20408	Pvalb.1	0.608138	0.00161764
gene13946	Gpnmb	0.60756	0.00163887
gene3736	Apobec2	0.606688	0.00167138
gene17234	G6Pd	-0.606452	0.00168026
gene9251	Brsk2	-0.605383	0.00172104
gene2713	C7	0.604926	0.00173873
gene22236	Usp43	0.604366	0.0017606
gene21770	Syngr2	-0.604093	0.00177135
gene15591	Ppp1R3C.1	-0.603489	0.00179535
gene18625	Jmjd7	-0.602834	0.00182165
gene9126	Mdk	0.602729	0.0018259
gene7438	Tti2	-0.602725	0.00182608
gene12910	Elovl5	0.602566	0.00183253
gene12816	Nppc	0.602113	0.00185104
gene24471	Dnah2	-0.601796	0.00186407
gene11742	Clhc1	-0.600891	0.00190168
gene24582	Kpna1	-0.60084	0.00190386
gene13788	Acbd7	0.600699	0.00190978
gene17744	Loc100492077	-0.600349	0.00192455
gene2457	Cdo1	0.600126	0.00193404
gene9552	Ndrg3	-0.599587	0.00195707
gene19682	Loc100496815	-0.598072	0.00202313
gene22014	Mafb	0.597837	0.00203354
gene10293	Top1.2	-0.597322	0.00205653
gene4382	Rbbp4	0.59726	0.00205931
gene3516	Map7D2	-0.596978	0.00207203
gene20183	Fahd1	-0.596374	0.00209945
gene19048	Loc496737	0.596317	0.00210204
gene25236	Loc101731488	-0.595955	0.00211861
gene5422	Ddx10	-0.594296	0.0021961
gene6031	Rad50	-0.594098	0.00220551
gene11560	Mia3	-0.59409	0.00220591
gene1970	Nefh	-0.593402	0.00223888
gene11424	Loc101731717	0.593394	0.00223925
gene20250	Loc100493268	0.59303	0.00225686
gene3389	Cenpv	-0.592753	0.00227033
gene16108	Cdon	0.592729	0.00227149
gene16340	Prkcz	-0.592397	0.00228775
gene25505	Atp2A1	-0.591191	0.00234764
gene4386	Ak2	0.591191	0.00234765
gene14408	Loc100489129	-0.588586	0.00248153
gene2005	Trim36	-0.588575	0.00248211
gene11891	Ndufaf5	-0.588467	0.00248777
gene7934	Chchd5	-0.58816	0.00250403
gene13599	Ngfr	0.587957	0.00251481
gene2717	Ptger4	0.587125	0.0025594
gene2083	Loc100497306	0.587029	0.0025646
gene6232	Loc100496167	-0.587023	0.00256495
gene2849	Eef2.2	-0.585692	0.00263784
gene17743	Loc108648263	-0.585267	0.00266149
gene3152	Ifnar1	0.585209	0.00266469
gene12970	Cpa3	0.584844	0.00268516
gene12562	Col21A1	0.584811	0.00268704
gene6068	Prelid2	-0.584066	0.00272924
gene119	Lyrm2	-0.583883	0.00273968
gene20223	Tsc2	-0.583741	0.00274786
gene12476	Fam46A	0.583728	0.0027486
gene12173	Fndc1	0.58362	0.00275478
gene24888	Slc16A6	-0.583456	0.00276423
gene25143	Gdap2	-0.583381	0.00276853
gene11394	Tmf1	-0.583173	0.00278057
gene24421	Ssbp1	-0.582267	0.00283351
gene11298	Mgc69473	-0.582248	0.00283463
gene1784	Slc7A8	-0.581072	0.00290461
gene9252	Mob2.1	-0.58105	0.00290594
gene482	Pdlim3	0.580474	0.00294078
gene15003	Tmem71	-0.579676	0.0029896
gene9917	Stip1	-0.579404	0.00300643
gene20602	Hbg2	0.578299	0.0030755
gene19203	Dnaja4.2	-0.578112	0.00308732
gene20544	Loc101735177	-0.577448	0.0031296
gene18473	Hsp90Aa1.1	-0.577444	0.00312986
gene15685	Fbxl15	0.577151	0.00314869
gene14832	Cpq	0.576027	0.00322176
gene11000	Pdgfb	0.575449	0.00325991
gene10521	Izumo1R	-0.575253	0.0032729
gene21248	Adrm1	-0.574624	0.00331502
gene24082	Znf268	-0.573718	0.00337637
gene4643	Lims1	0.573379	0.00339958
gene2530	Loc105945272	-0.572961	0.00342842
gene5018	Dnajc14	0.571997	0.00349569
gene24401	Loc101730532	0.571961	0.00349822
gene18303	Loc100498621	-0.571263	0.00354763
gene21063	Dapl1	-0.570837	0.00357812
gene10265	Tat	0.570614	0.00359411
gene9517	Pllp	-0.570488	0.00360324
gene4904	Dnajc15	-0.57037	0.00361175
gene3600	Fam64A	0.570102	0.00363118
gene22464	Loc100486394	-0.569877	0.00364749
gene5121	Mettl7A	0.569803	0.00365289
gene12636	Usp13	-0.569706	0.00366
gene6090	Il17B	0.569183	0.00369845
gene19294	Casq1	0.567435	0.0038293
gene24015	Pde3B	-0.566908	0.00386952
gene14306	Fam198A	0.565461	0.00398176
gene23494	Phc1	-0.564506	0.00405735
gene6865	Snx22	0.564405	0.00406542
gene13469	Loc108647836	-0.564014	0.00409672
gene23227	Pde12	-0.562806	0.00419485
gene10067	Loc100493745	0.562718	0.00420204
gene21212	Osbpl11	-0.561059	0.00434028
gene19286	Lysmd1	-0.560658	0.00437421
gene18400	Cdkl1	0.559712	0.00445526
gene2251	Mmp17	0.558644	0.00454822
gene6958	Aldh1A2	0.55817	0.00459003
gene5255	Asic1	-0.556332	0.00475506
gene25109	Vwa5A.2	-0.555832	0.0048009
gene259	Prom1	0.555294	0.00485051
gene1940	Selm	0.555003	0.00487756
gene2326	Hpd	0.554274	0.00494584
gene13792	Itga8	0.553987	0.00497298
gene13313	Kcns3	-0.553888	0.00498228
gene22792	Loc105945435	-0.552969	0.00507008
gene21237	Ppp1R3D	-0.552653	0.00510061
gene8048	Dsn1	-0.552562	0.00510942
gene20132	Rgs9	0.552274	0.00513737
gene1988	Mgc75582	0.552259	0.00513884
gene13896	Tril	0.551838	0.00517988
gene22254	Efcab8	0.551807	0.00518291
gene6981	Unc13C	0.550937	0.00526877
gene4939	Acvrl1	0.55088	0.0052745
gene10864	Xrcc6	-0.550646	0.00529781
gene7155	Sv2B	0.549539	0.00540928
gene25553	Emilin1	0.549061	0.00545799
gene19619	Loc108648391	0.548477	0.00551802
gene14292	Col6A6	0.548026	0.00556477
gene21158	Abcb6	-0.546981	0.00567433
gene24381	Tuft1	-0.546026	0.00577612
gene12528	Gpr63	0.545923	0.00578719
gene5254	Racgap1	0.545747	0.00580614
gene12410	Amd1	0.545506	0.00583218
gene17512	Il2Rg	0.544491	0.00594282
gene17738	Lonrf3	-0.541846	0.00623954
gene24110	Loc101732741	-0.541477	0.00628189
gene23080	Nifk	-0.540853	0.00635414
gene25885	Endou	0.538987	0.0065741
gene1038	Gamt	0.538914	0.0065829
gene10018	Pla2G15	-0.538593	0.0066214
gene7167	Pgpep1L	-0.537867	0.00670918
gene22347	Garnl3	0.53768	0.00673198
gene15512	Ankrd2	0.537413	0.00676458
gene11469	Itpkb	0.537089	0.00680445
gene9882	Hras	0.536841	0.00683505
gene8311	Ddx27	-0.536662	0.00685709
gene15058	Loc100491211	0.535251	0.00703382
gene401	Atp8A1	-0.533183	0.00729951
gene12444	Pdss2	-0.531996	0.00745578
gene4152	Cdkn1A	-0.531943	0.00746294
gene12944	Paqr9	0.53184	0.0074766
gene1750	S1Pr3	0.530985	0.00759113
gene13873	Bloc1S4	-0.530626	0.00763967
gene26599	Atp6V1A	0.53054	0.00765135
gene5431	Sln	0.530537	0.00765174
gene22793	Loc108644769	-0.530449	0.00766373
gene16355	Tagln	0.530053	0.00771763
gene8320	Kcnab3	-0.529509	0.0077923
gene22365	Rxra	-0.529212	0.00783328
gene977	Sh2D4A	0.528491	0.00793374
gene4403	Mfsd2A	0.528269	0.00796475
gene24243	Loc100491917	-0.527475	0.00807686
gene20342	Ears2	-0.527191	0.00811723
gene3339	Hic1	0.526242	0.00825355
gene14925	Utp23	-0.525995	0.00828926
gene5547	Aamdc	0.52592	0.00830019
gene12967	Agtr1	0.525897	0.00830354
gene15724	Gdf10	0.525433	0.0083711
gene13755	Dnajc1	-0.52497	0.00843905
gene10503	Lrrc40	-0.524841	0.00845811
gene2122	Cabp1	0.524766	0.00846907
gene16036	Ldha	0.524308	0.00853696
gene23189	Ndufb4	-0.524308	0.00853707
gene6203	Tcp11L2	0.524307	0.00853721
gene12413	Ddo	-0.523541	0.00865169
gene3245	Usp25	-0.522584	0.00879657
gene11303	Col7A1	0.522302	0.00883961
gene24406	Loc100488697	0.522294	0.00884079
gene14767	Ca2	0.522108	0.00886926
gene3905	Loc108645772	0.521767	0.0089217
gene10469	Pgm1	0.520661	0.00909364
gene23439	Surf1	-0.520231	0.00916124
gene9586	Cyr61	0.518676	0.00940916
gene5138	Col2A1	0.51834	0.00946339
gene9072	Alkbh3	-0.518297	0.00947041
gene23556	Dnajb5	0.517432	0.00961139
gene10638	Angptl1	0.516977	0.00968621
gene17831	Loc108648311	0.515772	0.00988675
gene16192	Loc100496871	0.515593	0.00991691
gene10351	Gipc2	0.514475	0.0101067
gene20596	Hbd	0.513187	0.0103288
gene11088	Aspn	0.512053	0.0105278
gene20832	Acadl	-0.51174	0.0105833
gene1490	Ncln	-0.509607	0.0109678
gene5783	Havcr1	0.509565	0.0109755
gene1762	Nfil3	-0.509548	0.0109786
gene22763	Loc100488737	-0.508898	0.0110982
gene2363	Erp29	-0.508833	0.0111102
gene20538	Loc101734875	-0.507736	0.0113145
gene6308	Dcn	0.50661	0.0115275
gene10653	Glul	-0.506394	0.0115688
gene26009	Gripap1	-0.505612	0.0117189
gene7043	Homer2	0.505028	0.0118322
gene15157	Tpi1	0.504973	0.011843
gene834	Loc100487777	0.504968	0.011844
gene1380	Fbxo10	-0.504931	0.0118511
gene9997	Pygm	0.504826	0.0118717
gene20868	Ramp1	-0.504185	0.0119973
gene18754	Ganc	-0.504056	0.0120227
gene9271	Tssc4	-0.503949	0.012044
gene10938	Mettl11B	0.502963	0.0122402
gene11410	Loc100487855	-0.502589	0.0123151
gene4613	Egfl6	0.501739	0.0124872
gene24736	Alad	-0.501596	0.0125165
gene19681	Loc108648852	-0.501499	0.0125362
gene14101	Loc733928	-0.50129	0.012579
gene23133	Fbxo32	-0.501084	0.0126212
gene2747	Loc100497193	-0.500819	0.0126757
gene10405	Prdx1	0.500783	0.0126831
gene16195	Loc100127789	0.500777	0.0126843
gene11334	Loc100170549	0.499201	0.0130128
gene10796	Cdc14A	0.49822	0.0132208
gene5028	Gls2	0.498178	0.0132297
gene20709	Fastkd2	-0.497652	0.0133424
gene15672	Eif4Ebp2	-0.496606	0.0135687
gene20948	Chn1	0.495858	0.0137326
gene16753	Loc733735	0.495831	0.0137386
gene19614	Loc101733514	-0.495309	0.0138539
gene12619	Ect2	0.494774	0.0139729
gene15522	Sfrp5	0.493921	0.0141645
gene14676	Trim55	0.493777	0.014197
gene19030	Loc100489587	0.493637	0.0142287
gene7564	Ephx3	-0.493259	0.0143145
gene18783	Casc5	-0.492157	0.0145673
gene19248	Mr1-Like	0.491973	0.01461
gene2907	Dusp27	-0.491952	0.0146147
gene7469	Pdlim2	0.491773	0.0146562
gene25251	Rrp1B	-0.488968	0.0153196
gene22794	Loc100487962	-0.488857	0.0153462
gene11564	Hlx	0.48849	0.0154348
gene5572	Ccdc90B	-0.487881	0.0155831
gene10223	Loc100490079	0.487207	0.0157483
gene10783	Agl	0.486641	0.0158882
gene20537	Loc108648821	-0.486029	0.0160405
gene4251	Ppp1R12B	0.485825	0.0160917
gene5013	Dgka	0.485534	0.0161645
gene3783	Tbrg1	-0.485027	0.0162925
gene10283	Klhl36	0.482948	0.0168259
gene1705	Slc28A3	-0.480971	0.0173462
gene4272	Mapk13	-0.479416	0.0177646
gene16320	Gpr157	-0.479386	0.0177726
gene10483	Pde4B	0.47911	0.0178478
gene15261	Papss2	0.477736	0.0182258
gene11261	Grip2	0.477294	0.0183487
gene4834	Loc101733871	0.476736	0.0185049
gene5293	Loc100497330	0.476402	0.0185989
gene22208	Loc105945210	0.47636	0.0186108
gene6307	Lum	0.474941	0.0190146
gene23864	Naaa	-0.474296	0.0192004
gene7026	Nmrk2	-0.474133	0.0192478
gene6045	Leap2	0.474069	0.0192662
gene1607	Plgrkt	0.473725	0.0193662
gene12056	Kiaa0408	-0.473488	0.0194355
gene6018	Fnip1	-0.47303	0.0195698
gene20640	Hba2	0.470863	0.0202151
rna46612	Rna46612	0.469163	0.0207332
gene23555	Vcp	-0.466612	0.0215313
gene26053	Slc25A34	-0.46602	0.0217198
gene25576	Znf71	-0.46554	0.0218735
gene14615	C6H8Orf22	-0.464473	0.0222191
gene1621	Carm1P1	0.464141	0.0223273
gene5364	Rasl11A	0.464119	0.0223346
gene2875	Nol6	-0.464119	0.0223347
gene3192	Adamts1	0.46293	0.0227264
gene7245	Pgam2	0.462718	0.0227968
gene19013	Loc100491169	-0.459919	0.0237428
gene26298	Slc35F5	-0.459114	0.0240208
gene20860	Atic	-0.458767	0.0241416
gene5826	Tspan9	0.457956	0.0244252
gene22266	Sox7	0.457363	0.0246346
gene782	Myoz2	0.456547	0.0249246
gene15146	C1S	0.456012	0.0251165
gene2131	Pik3Ip1	-0.454987	0.0254873
gene735	Etnppl	0.454106	0.0258092
gene20541	Loc100497230	-0.453145	0.0261643
gene7173	Mef2A	0.453049	0.0262001
gene19908	Loc108648792	-0.452967	0.0262305
gene14564	Aqp4	0.452045	0.0265758
gene24344	Inha	0.449539	0.0275322
gene3795	Cep85	0.449438	0.0275711
gene19215	Ubqln4	-0.449347	0.0276066
gene24520	Pcolce	0.448988	0.027746
gene6561	Slc26A4	-0.44811	0.0280898
gene5516	Hephl1	0.447946	0.0281541
gene13796	Steap4	0.447703	0.0282501
gene24129	Yars2	-0.446824	0.0285992
gene10407	Akr1A1	-0.446532	0.0287157
gene12230	Qpct	0.446435	0.0287546
gene2228	Comt	0.446215	0.028843
gene22296	Loc100496945	0.446066	0.0289027
gene25092	Loc108645271	-0.446028	0.028918
gene16863	Dusp8	0.445767	0.0290233
gene18367	Bdkrb2	0.445457	0.0291486
gene5305	Frem2	0.445356	0.0291899
gene4565	Loc100485153	-0.444496	0.0295403
gene13282	Odc1	0.444081	0.0297106
gene1759	Loc100486534	-0.443824	0.0298164
gene806	Cxxc4	0.443799	0.0298266
gene7297	Rassf2	0.442378	0.0304178
gene6438	Adamts20	0.441949	0.030598
gene2753	Agxt2	0.441777	0.0306705
gene12898	Myom2	0.441229	0.0309025
gene14904	Cthrc1	0.441211	0.0309101
gene9898	Lrrn4Cl	0.440434	0.0312416
gene25751	Loc100498239	0.440428	0.031244
gene464	Mtmr7	0.439	0.0318605
gene3754	Tuba3C	0.438084	0.0322608
gene10296	Cdh13	0.437862	0.0323584
gene24076	Loc100486548	0.436656	0.0328931
gene22409	Aqp1	0.436528	0.0329501
gene26002	Ccdc93	-0.436473	0.0329747
gene20422	Fam20C	0.43616	0.0331146
gene11793	Dtd1	0.435421	0.0334477
gene4331	Col16A1	0.434942	0.0336648
gene11267	Loc100494394	0.434247	0.0339816
gene519	Gpm6A	0.432963	0.0345739
gene20637	Hba3	0.43145	0.0352816
gene2469	Thbs4	0.431423	0.0352943
gene25112	Pecam1	0.431301	0.0353522
gene2382	Wsb2	-0.430158	0.0358955
gene14497	Mppe1	-0.428609	0.036642
gene11299	H1Fx	-0.427349	0.0372587
gene20809	Loc105948556	0.426754	0.0375525
gene21057	Ly75	-0.42674	0.0375595
gene6947	Loc100492795	-0.426705	0.0375769
gene9181	Mybpc3	0.426156	0.0378501
gene12055	Soga3	-0.425614	0.0381211
gene1661	Gda	0.424552	0.0386565
gene23132	Klhl38	-0.424336	0.0387663
gene14829	Matn2	0.4239	0.038988
gene13188	Cep63	0.422158	0.0398853
gene5119	Loc100487395	0.421617	0.0401676
gene22885	Loc101733330	-0.420918	0.0405343
gene24473	Alox12B	-0.419359	0.0413614
gene4983	Rdh5	0.417185	0.0425371
gene1146	Jund	0.416887	0.0427003
gene18013	Vwa7	-0.416842	0.0427246
gene9014	Ephb4	0.416547	0.042887
gene11730	C2Orf73	-0.416123	0.0431207
gene16493	Mmel1	0.411742	0.0455955
gene8259	Trmt1	-0.410073	0.0465674
gene13532	Loc101733825	0.409521	0.0468922
gene23006	Pdk4	-0.408882	0.0472704
gene17312	Renbp	-0.408524	0.0474835
gene20547	Loc108648908	0.407051	0.0483676
gene17623	Loc105948187	0.406261	0.048847
gene12038	Ctgf	0.406116	0.0489358
gene13362	Tnfrsf21	-0.405867	0.0490879
gene18795	Chac1	-0.405794	0.0491328
gene12610	Loc100487726	-0.405651	0.0492201
gene4628	Dmd.1	0.405174	0.0495129
gene6955	Lipc	0.405041	0.0495949
gene10805	Col5A3	0.404971	0.049638
gene1583	Ttc39B	0.404213	0.0501076
gene16073	Robo4	0.404022	0.0502264
gene6358	Dyrk2	0.403383	0.0506255
gene21047	Fap	0.402908	0.0509236
gene21263	Krt19	0.402233	0.05135
gene7231	Gck	0.401977	0.0515123
gene24006	Serpinh1	0.401798	0.0516264
gene17105	Plp2	0.401571	0.0517707
gene11347	Cidec	0.401549	0.0517849
gene20400	Ocm	-0.401358	0.0519068
gene24668	Ier3	0.401273	0.0519609
gene19183	Lrrc71	-0.400807	0.0522597
gene6595	Lrrc17	0.399441	0.0531426
gene10969	Prg4	-0.39863	0.0536723
gene5038	Loc100170425	0.3964	0.0551502
gene23474	Loc100491357	-0.396391	0.0551559
gene3388	Pigl	-0.3963	0.0552167
gene10106	Tppp3	0.395281	0.0559031
gene5308	Postn	0.395017	0.056082
gene1989	Tbx3	0.394103	0.0567045
gene14149	Fam134B	-0.392241	0.0579895
gene1706	Ntrk2	0.390938	0.0589024
gene5231	Krt8	0.389922	0.059621
gene15954	Loc100496629	-0.389461	0.0599497
gene26064	Loc100498595	-0.388479	0.0606543
gene22466	Loc101730957	-0.387964	0.0610266
gene3499	Mpo	-0.387406	0.0614315
gene3735	C1Orf194	0.386852	0.0618357
gene3593	Epx	-0.385922	0.062519
gene11190	Loc100493054	-0.382722	0.064914
gene23059	Loc100492547	-0.38172	0.0656776
gene18386	Lrfn5	0.381107	0.0661483
gene14616	Sntg1	0.380876	0.066327
gene25250	Pdxk	0.380394	0.0666998
gene12781	Igsf10	0.378664	0.0680514
gene20322	Loc105948455	0.377333	0.069105
gene14810	Frat1	-0.376491	0.0697779
gene795	Dkk2	0.374921	0.0710463
gene24599	Scx	0.374659	0.0712597
gene6399	Phlda1	0.373947	0.0718421
gene7121	Plin1	0.373745	0.0720079
gene18261	Lrrc74A	0.369489	0.0755714
gene4039	Klhdc8A	0.369034	0.07596
gene11185	Bglap2	0.368887	0.0760857
gene1593	Tyrp1	0.368404	0.0765006
gene22918	Loc100491408	0.36835	0.0765468
gene18770	C8H15Orf52	0.368207	0.0766703
gene24465	Csrp3	-0.368013	0.0768374
gene12181	Plekhg1	0.366544	0.0781132
gene17978	Col11A2	0.365754	0.0788067
gene15071	Rhpn1	-0.365044	0.0794336
gene4804	Loc105946539	-0.365033	0.0794431
gene10752	Klhl20	0.364777	0.0796702
gene11819	Efemp1	0.362207	0.0819752
gene22294	Loc100124781	0.362178	0.082002
gene10716	Fam69A	0.361468	0.0826475
gene13345	Fkbp1B	0.361259	0.082838
gene110	Cyp26B1	0.360018	0.0839782
gene1095	Angptl4	-0.359834	0.0841479
rna46614	Rna46614	0.358483	0.085404
gene1170	Pram1	-0.35793	0.0859222
gene832	Adh1B	0.357922	0.0859304
gene3854	Smpdl3B	-0.356653	0.0871284
gene1783	Cebpe	-0.356643	0.0871377
gene17079	Loc108648307	0.356034	0.0877173
gene7025	Sqrdl	-0.355791	0.08795
gene22656	Serpine1	0.355487	0.0882409
gene17024	Loc100492346	0.355479	0.0882478
gene18751	Egln3	-0.355175	0.0885396
gene6946	Chrna7	-0.35473	0.0889683
gene14988	Col22A1	0.354272	0.0894106
gene16147	Acap3	0.353678	0.0899866
gene10193	Snai3	-0.352832	0.0908124
gene1513	Txn	-0.351782	0.0918448
gene11090	Ogn	0.350931	0.0926881
gene24574	Pax7	0.350783	0.0928351
gene3998	Trem2	0.350535	0.0930822
gene15587	Ankrd1	0.349389	0.0942304
gene18063	C4A	0.348927	0.0946966
gene2580	Arrdc3	-0.34828	0.0953512
gene19148	Loc100487362	0.347835	0.0958043
gene4145	Ampd1	0.347157	0.0964963
gene12612	Loc105947308	-0.346471	0.0972016
gene26355	Ttll12	-0.345942	0.0977471
gene7120	Pex11A	-0.345641	0.0980591
gene15173	Ncapd2	0.345364	0.0983464
gene7375	Uaca	0.344734	0.0990027
gene5764	Faxdc2	-0.344461	0.099288
gene416	Tec	0.343903	0.0998737
gene23473	Loc100491523	-0.34375	0.100034
gene4040	Lemd1	0.343573	0.100221
gene18792	Rhov	0.341301	0.102636
gene3845	Fabp3	-0.341193	0.102752
gene15630	Loc100493999	0.340706	0.103276
gene11453	Lbh	0.339533	0.104545
gene26778	Loc105946182	-0.33925	0.104852
gene16592	Loc101730450	0.338548	0.105619
gene14709	Kcnb2	0.338123	0.106086
gene3963	Loc105948363	-0.337893	0.106339
gene1236	Prtn3	-0.337571	0.106694
gene24563	Apobr	-0.33714	0.107171
gene1067	Prtn3	-0.335881	0.10857
gene11139	Sema3B	0.335468	0.109033
gene24375	Selenbp1	-0.335061	0.10949
gene18124	Sertad1	0.335016	0.10954
gene17731	Rnf128	0.334723	0.10987
gene16681	Apoe	0.334286	0.110364
gene6348	Wif1	0.333295	0.11149
gene1552	Klf4	0.333241	0.111551
gene3913	Sdc3	0.332526	0.112369
gene16669	Loc101732432	-0.332385	0.11253
gene11155	Cish	-0.331985	0.11299
gene22778	Loc101731227	-0.331313	0.113766
gene14119	Serpinb5	-0.330863	0.114287
gene2642	Pde4D	-0.329408	0.115984
gene24746	Kcnk5	0.328268	0.117328
gene22747	Cpz	0.327913	0.117749
gene13278	Rrm2.2	0.327715	0.117983
gene19256	Loc100496798	0.327312	0.118463
gene16944	Loc100491339	-0.326886	0.118971
gene10939	Kifap3	0.326591	0.119324
gene21921	Cebpb	-0.326574	0.119344
gene2489	Pde8B	0.326374	0.119584
gene17868	Fhl1	0.325544	0.120583
gene6255	Lta4H	-0.32519	0.121011
gene9939	Slc3A2	-0.324323	0.122063
gene13845	Pde1C	0.322974	0.123714
gene3977	Loc548945	0.321431	0.125623
gene24122	Dusp14	0.320047	0.127351
gene1689	Psat1	0.319804	0.127657
gene22285	Mir133B	0.318014	0.129923
gene6099	Neurl1B	0.317436	0.130661
gene3212	Arl6	-0.315365	0.13333
gene12189	Fam89A	0.312861	0.136608
gene5817	Loc100485856	0.312841	0.136635
gene21096	Lypd6	0.312168	0.137525
gene9103	Cat	-0.311912	0.137866
gene20753	Aox1	0.309925	0.140526
gene20906	Loc105948358	-0.309827	0.140658
gene4541	Ncf1	-0.307543	0.143762
gene22022	Tp53Inp2	0.306592	0.14507
gene12267	Sipa1L2	0.305844	0.146104
gene11085	Mgc75753	-0.305664	0.146353
gene10784	Loc105947222	-0.304046	0.148611
gene2592	Rhobtb3	0.303817	0.148932
gene3947	Ren	0.302914	0.150204
gene9385	Syt12	0.302726	0.15047
gene10345	Rrad	0.302564	0.1507
gene129	Nat8	0.301505	0.152206
gene15909	Psap	-0.300928	0.15303
gene5590	Map6	0.30076	0.153271
gene16697	Cxcr3	-0.299563	0.154994
gene21449	Map3K14	-0.298508	0.156523
gene6373	Lrrc10	-0.298422	0.156648
gene11275	Chst13	-0.297712	0.157684
gene2305	Abcb9	0.295079	0.161569
gene15437	Col17A1	0.292639	0.165228
gene20328	Nog2	0.29253	0.165394
gene19625	Polr3C	-0.292407	0.165579
gene22632	Mogat2.1	0.290595	0.168338
gene10587	Cpt2	-0.290537	0.168428
gene2015	Stard4	0.290385	0.16866
gene16673	Loc100493733	-0.289948	0.169331
gene19235	Loc100494770	-0.2869	0.174063
gene14265	Loc100488640	0.286327	0.174962
gene1157	Gzmh	0.285986	0.175499
gene16411	Usp2	0.285603	0.176104
gene4697	Aff3	0.284691	0.177548
gene15660	Msmb.1	0.284001	0.178647
gene18194	Loc100496749	-0.283469	0.179498
gene15290	Cdk1	0.28316	0.179994
gene25715	Bhlhe41	-0.282763	0.180631
gene20850	Erbb4	-0.281094	0.183329
gene23246	Loc105947729	-0.280679	0.184003
gene2493	Crhbp	0.280166	0.18484
gene18554	Loc101730890	0.279761	0.185503
gene2153	Ggt1	-0.27872	0.187213
gene6200	Egr1	0.278688	0.187266
gene4636	Cybb	-0.276939	0.190165
gene14619	Fam150A	-0.276018	0.191704
gene24943	Tkt	-0.275506	0.192563
gene17873	Htatsf1	-0.27539	0.192758
gene20259	Vasn	0.27343	0.196072
gene14887	Eny2	-0.272568	0.197542
gene24897	Loc100495744	-0.27253	0.197608
gene9845	Loc101731863	0.272371	0.197879
gene7343	Dusp26	-0.272198	0.198175
gene570	Etfdh	-0.272117	0.198314
gene23391	Coq10B	0.270044	0.20189
gene9587	Loc100485614	0.269622	0.202623
gene17986	Loc100217322	-0.268841	0.203985
gene23092	Loc100487732	-0.267182	0.206898
gene23322	Loc100497235	-0.266478	0.208143
gene20305	Telo2	0.265985	0.209017
gene15651	Loc100493453	-0.263535	0.2134
gene8301	C3	0.261313	0.217429
gene11435	Fosl2	0.26044	0.219025
gene14682	Mybl1	-0.259872	0.220068
gene3618	Lamb3	-0.259387	0.220959
gene20666	Mstn.2	-0.258656	0.222311
gene3349	Serpinf2	-0.256463	0.226396
gene11217	Cntn4	-0.255792	0.227655
gene6016	Tgfbi	0.255501	0.228203
gene12258	Zbtb18	0.253769	0.231481
gene2078	Loc100496989	-0.253574	0.231852
gene23937	Art5	-0.253068	0.232817
gene3781	Fam110D	-0.251729	0.235382
gene20336	Loc100487982	-0.2512	0.236401
gene21864	Abca10	0.250404	0.237939
gene9351	Loc100486192	-0.249934	0.238849
gene10949	Loc100145323	0.249805	0.239101
gene16583	Loc100495271	0.249768	0.239173
gene13603	Camp	-0.248165	0.2423
gene9663	Pnpla2	-0.245729	0.247105
gene14608	Cebpd	-0.244811	0.248931
gene17975	Kifc1	0.243531	0.251493
gene3390	Loc100485835	-0.242166	0.254242
gene15035	Trib1	0.241599	0.255391
gene22987	Loc101732679	-0.239328	0.260023
gene10604	Loc100498184	-0.238706	0.261301
gene18318	C14Orf159	-0.237269	0.264268
gene22881	Loc100485838	-0.237155	0.264505
gene13135	Rbp2	0.236659	0.265534
gene21640	Ptges3L	0.234725	0.269576
gene26710	Smad4.2	-0.233943	0.271221
gene11726	Psme4	-0.233263	0.272656
gene14937	Loc100494502	-0.233251	0.272681
gene24737	Pole3	-0.232233	0.27484
gene736	Col25A1.2	0.229127	0.281492
gene21287	Loc100491399	0.228849	0.282092
gene11753	Gpcpd1	-0.228814	0.282168
gene19910	Loc101733691	-0.227724	0.28453
gene18461	Slc25A47	0.227103	0.28588
gene10824	Ptprc	-0.226322	0.287585
gene9133	Cry2	0.226025	0.288236
gene2510	Enc1	0.225845	0.288629
gene2066	Loc108645160	-0.225741	0.288859
gene20594	Gby	0.224348	0.291923
gene12109	Bub1	0.223391	0.29404
gene24012	Loc101733266	-0.222733	0.295502
gene12259	Sdccag8	-0.221565	0.298107
gene5735	Csf1R	0.221234	0.298849
gene18181	Rasgrp4	-0.219255	0.303301
gene11186	Mgp	0.218403	0.305231
gene14263	Loc100489602	0.216265	0.310108
gene13613	Loc101732593	-0.215612	0.311606
gene25483	Sult1C2	-0.214473	0.314231
gene1046	Midn	0.213587	0.316282
gene15654	Alox5	-0.212735	0.318263
gene12741	Rarres1	0.212541	0.318716
gene22728	Cars2	0.212259	0.319372
gene14225	Ccr2	0.210153	0.324311
gene6113	Crebrf	-0.209417	0.326047
gene16261	Dhrs3	0.208755	0.327612
gene6319	Socs2	-0.208306	0.328679
gene15698	Ddit4	-0.207257	0.331174
gene16204	Loc105945173	0.206162	0.333793
gene2676	Esm1	-0.205422	0.335569
gene12653	Hes1	-0.204979	0.336634
gene12416	Wasf1	0.204897	0.336832
gene16861	Cdknx	-0.203115	0.341142
gene18090	C5Ar1	-0.2031	0.341178
gene14895	Abra	0.202474	0.3427
gene14264	Pgq	0.202399	0.342883
gene15524	Crtac1	0.197908	0.353924
gene2143	Gnaz	0.197844	0.354083
gene16172	Nadk	-0.19608	0.358476
gene20806	Cd28	0.195738	0.359334
gene6166	Hk2	-0.194862	0.361531
gene2861	Slc14A2	-0.194599	0.36219
gene3585	Loc100495163	0.19218	0.368304
gene1717	Fbp2	0.190916	0.371524
gene19689	Loc105947126	-0.190271	0.373171
gene6885	Ctsl	0.190212	0.373322
gene6886	Loc100496172	0.190056	0.373722
gene19208	Rhbg	0.18852	0.377667
gene7329	Loc100485269	0.187997	0.379018
gene11908	Sgk1	-0.187306	0.380803
gene3639	Pnpla1	-0.187221	0.381023
gene10924	Rgs1	0.187175	0.381143
gene4694	Tmem255B	-0.186527	0.382823
gene24513	Glul	-0.18627	0.383491
gene9090	Prr5L	0.186198	0.383678
gene3794	Cisd3	0.185627	0.385165
gene17566	Asb12.2	0.185107	0.386522
gene12347	Smpdl3A	-0.183958	0.389528
gene1015	Arrdc2	-0.183932	0.389595
gene1760	Syk	-0.182305	0.393875
gene13150	Pid1	-0.180782	0.397907
gene15734	C7H10Orf128	0.178895	0.402932
gene11051	Loc100170434	0.178875	0.402986
gene25522	Loc101735123	-0.178342	0.404412
gene24778	Loc108645241	-0.175858	0.411094
gene5342	Alox5Ap	-0.175793	0.411271
gene5554	Tenm4	-0.175483	0.412108
gene20665	Mstn.1	0.175267	0.412695
gene10663	Xpr1	-0.174183	0.415636
gene7506	Letm2	0.172556	0.420073
gene14182	Loc100489132	0.172412	0.420465
gene14026	Hdac9	0.172007	0.421574
gene824	Adh1C	-0.170095	0.426834
gene748	Pitx2	0.169589	0.428229
gene17315	Bicd2	0.169489	0.428507
gene1532	Plin2	0.168866	0.430232
gene6022	Irf1	-0.168559	0.431082
gene16871	Spib	-0.166096	0.437941
gene1116	Myo1F	-0.165966	0.438306
gene23970	Loc101732019	0.165791	0.438796
gene23437	Sult1C4	0.163286	0.445838
gene434	Pdgfra	0.161219	0.451696
gene11152	Loc105947087	-0.159499	0.456602
gene3978	Chia	-0.157495	0.462351
gene3975	Fmod	0.155229	0.468895
gene15344	Cpxm2	0.15499	0.46959
gene9182	Spi1	-0.154712	0.470397
gene20667	Pms1	0.154359	0.471422
gene8386	Loc100496654	-0.154224	0.471814
gene4753	Adprhl1	0.152367	0.477232
gene11788	Hebp2	0.150074	0.483965
gene22087	Epn3	-0.149996	0.484194
gene15560	Ffar4	0.149982	0.484234
gene5635	Akr1D1	0.149969	0.484275
gene5154	Nckap1L	-0.149377	0.486019
gene19189	Loc100492692	-0.149006	0.487116
gene14092	Serpinb11	0.14898	0.487192
gene10507	Faah.3	0.148244	0.489372
gene16412	Thy1	-0.147361	0.491991
gene1819	Slc7A7	-0.146642	0.494129
gene2360	Myl2	0.146239	0.495328
gene6544	Abcd2	0.145437	0.497723
gene20878	Asb18	-0.145169	0.498525
gene17426	Dgkk	-0.144644	0.500096
gene20497	Loc100493204	0.143999	0.50203
gene2701	Hmgcs1	0.143704	0.502916
gene4649	Loc100490436	0.142947	0.505191
gene14992	Khdrbs3	0.140278	0.513254
gene15513	Hoga1	0.1396	0.515315
gene10766	Myoc	-0.138998	0.517144
gene23330	Loc100495491	0.138765	0.517853
gene3798	Loc100493216	-0.138425	0.51889
gene13787	Crot	-0.138125	0.519807
gene11060	Cyth4	-0.136761	0.523975
gene25321	Loc105945865	0.136562	0.524587
gene2042	Ung	0.13628	0.52545
gene16326	Tnfrsf14	0.136196	0.52571
gene23127	Cat2	-0.135255	0.5286
gene16216	Hspb2	-0.134533	0.530824
gene22252	Myh3	0.133898	0.532783
gene13000	Pax3	-0.133238	0.534821
gene10340	Cyba	-0.132884	0.535918
gene14029	Agr3	-0.132651	0.53664
gene6084	Adrb2	0.132119	0.538289
gene21301	Tcap	-0.13205	0.538504
gene1876	Pnp	0.130974	0.541845
gene11658	Epas1	0.130362	0.543753
gene21050	Slc4A10	-0.128474	0.549652
gene3616	Hsd11B1	0.127884	0.551502
gene23031	Mgc108470	-0.127821	0.551699
gene2402	Slc35E4	-0.126952	0.554432
gene18138	Cyp2A6	0.126404	0.556157
gene20907	Loc101731122	-0.125236	0.559839
gene1239	Loc101731250	0.124973	0.560671
gene15074	Mafa	-0.124637	0.561735
gene16188	Zbtb16	-0.123393	0.565675
gene6320	Plxnc1	-0.123263	0.566087
gene2351	Hvcn1	-0.122006	0.570086
gene16639	Cnfn.1	-0.121391	0.572045
gene12431	Sesn1	-0.120047	0.576339
gene12969	Loc105947369	0.118672	0.580749
gene11075	Mustn1	-0.118595	0.580995
gene18225	Loc100491227	0.117193	0.585503
gene12224	Mpc1	-0.116997	0.586137
gene17638	Tnmd	0.11513	0.592169
gene4431	Bcas3	-0.114521	0.594142
gene14999	Sla	0.114306	0.594839
gene21136	Plcd4	0.113304	0.598093
gene6755	Hcls1	-0.113277	0.598182
gene10597	Dio1	0.11127	0.604722
gene21979	Bpi	-0.110935	0.605817
gene8206	Loc101733240	0.110838	0.606134
gene21709	Loc100486230	0.110128	0.608457
gene13775	C1Ql3	-0.109465	0.610631
gene13612	Loc101732500	0.10945	0.610678
gene25874	Loc101732459	-0.108532	0.613695
gene19045	Loc105945585	0.108518	0.613739
gene15444	Neurl1	0.107333	0.617639
gene14195	Clec3B	0.107114	0.618362
gene22412	Dnajc19	-0.105897	0.62238
gene16993	Loc100487808	-0.105894	0.622389
gene14099	Slc22A23	0.105343	0.62421
gene21027	Nostrin	0.102134	0.634867
gene21238	Sycp2	-0.100649	0.639824
gene13337	Klhl29	-0.099727	0.642907
gene24045	Ampd3	-0.095991	0.655463
gene15402	Cyp26A1	0.0958725	0.655862
gene4925	Lcp1	-0.0945466	0.660341
gene16591	Sbk2	0.0915298	0.670574
gene22251	Myh13	-0.0908389	0.672926
gene8203	Qtrt1	-0.0903086	0.674733
gene24106	Spn	-0.0899609	0.675919
gene2549	Avd	-0.0891931	0.67854
gene24315	Loc101734363	0.0884902	0.680942
gene10510	Nsun4	0.0864807	0.687828
gene2741	Fyb	-0.085567	0.690967
gene3916	Ptpru	0.0854403	0.691402
gene20987	Rapgef4	0.0849406	0.693121
gene5588	Dgat2	0.0845645	0.694416
gene19881	Loc101732696	0.0841063	0.695995
gene331	Ncapg	0.0839107	0.696669
gene8917	Dnajc18	0.0838873	0.69675
gene4864	Kctd12	0.0817821	0.704021
gene10704	Mgc146850	-0.0807994	0.707424
gene15661	Loc100491107	0.0798675	0.710656
gene17741	Slc25A43	0.0783437	0.715951
gene14145	Basp1	-0.0779202	0.717425
gene11069	Csf2Rb	-0.0764198	0.722655
gene5448	Mmp1	0.0759947	0.724139
gene2568	Tmem161B	0.0748617	0.728098
gene25946	Loc100127857	-0.0717256	0.739094
gene19164	Loc100490667	-0.0713924	0.740265
gene25053	Loc100488747	0.0710013	0.74164
gene17178	Fam78A	-0.0704938	0.743426
gene25834	Loc100496343	-0.0701528	0.744627
gene21349	Srcin1	0.0698626	0.745649
gene6365	Lyz	-0.0690265	0.748597
gene11918	Vnn2	0.0689102	0.749007
gene20104	Loc101731516	0.0685125	0.750411
gene16093	Barx2	0.0677165	0.753223
gene7200	Adam28	-0.0673208	0.754621
gene726	Ccna2	0.0672654	0.754817
gene13004	Mogat1	-0.0668939	0.756131
gene24722	Sorcs3	0.0658376	0.759871
gene4953	Cacnb3	-0.0655067	0.761043
gene19927	Loc100486692	-0.0642823	0.765387
gene4942	Nr4A1	0.0606147	0.778437
gene1794	Loc100485637	-0.0584868	0.786036
gene4258	Pkp1	-0.0579771	0.787859
gene18469	Dio3	-0.0578	0.788492
gene11641	Haao	0.0573453	0.79012
gene11350	Il17Rc	-0.0570635	0.791129
gene13999	Loc100492529	-0.0567762	0.792158
gene22986	Loc105945166	-0.0562872	0.79391
gene20030	Loc101731826	0.0549205	0.798813
gene11365	Loc100144966	0.0546994	0.799607
gene11188	Arhgdib	-0.0543538	0.800848
gene12103	Loc100485583	0.0525134	0.807466
gene25908	Slc29A1	-0.0523912	0.807906
gene3345	Rtn4Rl1	0.0512253	0.812105
gene13699	Crem	-0.0476475	0.825024
gene16595	Loc100135243	-0.046148	0.830451
gene5266	Phf11	0.0450164	0.834552
gene5106	Bin2	-0.0443332	0.83703
gene12601	Loc105947393	-0.0437873	0.839011
gene21076	Nr4A2	0.0420553	0.845303
gene11987	Thbs2	0.0417348	0.846468
gene3750	Shisa4	0.0415793	0.847033
gene12195	Stx11	-0.0405795	0.850671
gene4592	Scimp	-0.0403551	0.851487
gene577	Pdgfc	0.0394155	0.854909
gene7050	Sh3Gl3	0.0380948	0.859723
gene1505	Ltb4Dh	0.0332284	0.877501
gene13042	Fam132B	-0.0332118	0.877562
gene23469	Ovos2	0.0325763	0.879888
gene17322	Tnc	0.0313902	0.884232
gene25727	Loc100493030	-0.0311706	0.885037
gene18073	Loc100492398	-0.0311611	0.885072
gene11061	Rac2	0.0306707	0.886869
gene20824	Itgb2	-0.029071	0.892735
gene23156	Loc108644822	0.0285012	0.894826
gene2099	Prodh	-0.0278233	0.897315
gene22253	Loc100495065	-0.0270657	0.900097
gene4651	C2Orf40	0.0267961	0.901088
gene6501	Lmod2	0.0260019	0.904006
gene15662	Loc101733634	-0.0256675	0.905235
gene3779	Trim63	-0.0252616	0.906727
gene25948	Hla-A	0.0252403	0.906806
gene16307	Hes4	0.0249052	0.908038
gene15435	Sfr1	-0.0243377	0.910125
gene13744	Otud1	0.0242504	0.910446
gene14769	Pskh2	-0.0231867	0.91436
gene1653	Klf9	0.0229127	0.915368
gene20643	Hba-L2	-0.0228973	0.915425
gene3851	Ptafr	0.0211664	0.921798
gene12157	Loc101735110	0.020876	0.922868
gene25157	Loc100486918	-0.0181645	0.932863
gene18102	Kcnk6	-0.0160648	0.940609
gene6311	Btg1	-0.0142419	0.947339
gene18213	Zfp36	0.0138297	0.948861
gene16161	Atad3A	0.0120661	0.955375
gene24053	Loc100497768	0.0114251	0.957744
gene18831	Thbs1	-0.0106804	0.960496
gene25484	Loc101734006	-0.0104514	0.961342
gene24009	A2M	-0.00867669	0.967903
gene2223	Gp1Bb	0.0085203	0.968481
gene2158	Loc100493634	0.00722896	0.973256
gene11089	Omd	0.00696666	0.974227
gene14640	Lyn	-0.00606215	0.977572
gene19019	Loc496665	0.0046198	0.982907
gene25815	Hla-Dqa1	-0.00412917	0.984722
gene2821	Loc100497423	-0.00293953	0.989124
gene14080	F13A1	0.00276607	0.989765
gene11665	Mcfd2	-0.00233645	0.991355
gene15774	Angptl7	-0.00176586	0.993466
gene11230	Lmcd1	0.00118411	0.995619

## Sheet: Igf1 x skin
Gene_id	GeneName	bicor	pvalue
gene12684	Loc101733684	0.816236	1.15632e-06
gene789	Prdm5	0.802662	2.36661e-06
gene21659	Cntnap1	0.792244	3.95557e-06
gene11186	Mgp	0.780422	6.85033e-06
gene9899	Loc100494823	0.776494	8.16204e-06
gene24446	Loc100494201	0.769885	1.08755e-05
gene6825	Loxl1	0.758746	1.72841e-05
gene5036	Mgc89248	0.755522	1.96744e-05
gene15594	Fgfbp3	0.754984	2.01007e-05
gene284	Nsg1	0.750939	2.35749e-05
gene23338	Mpz	0.729773	5.18536e-05
gene9999	Nrxn2	0.723958	6.35905e-05
gene1931	Arhgef40	0.718426	7.68612e-05
gene3486	Eln1	0.716617	8.16971e-05
gene23016	Col28A1	0.709889	0.000102111
gene23222	Angptl2	0.705472	0.000117824
gene14078	Jarid2	-0.703726	0.000124594
gene6228	Igf1	0.698465	0.000147095
gene17376	Plp1	0.695964	0.000158983
gene13168	Neu4	0.695051	0.000163527
gene17615	Kcne5	-0.692637	0.000176093
gene24215	Dnmt3A	0.692283	0.000178004
gene12173	Fndc1	0.680102	0.000255831
gene4832	Dct	0.680026	0.000256394
gene5976	Adamts2	0.678488	0.000268089
gene20199	C1Qtnf1	0.67625	0.000285937
gene7010	Fbn1	0.675908	0.000288748
gene22245	Pmp22	0.669699	0.000344232
gene10638	Angptl1	0.667523	0.000365754
gene18381	Cyp46A1	-0.667438	0.00036661
gene20881	Col6A3	0.663639	0.000407069
gene17289	Stxbp1	0.66059	0.00044229
gene18343	Unc79	0.660101	0.000448181
gene10178	Cdh11	0.659877	0.000450895
gene4608	Gpm6B	0.65898	0.000461925
gene26206	Pamr1	0.65745	0.000481283
gene18323	Fbln5	0.656297	0.000496343
gene14048	Vwde	0.655339	0.000509148
gene25880	Mfap2	0.652195	0.000553226
gene4800	Nalcn	0.651565	0.000562445
gene11376	Gxylt2	0.650642	0.000576186
gene16684	Loc100489282	0.648876	0.000603289
gene14435	Bmp6	0.646848	0.000635773
gene25118	Kdm6B	0.642229	0.000715446
gene905	Fbn3	0.640171	0.000753619
gene22367	Col5A1	0.639048	0.000775185
gene1800	Jph4	0.638182	0.000792191
gene17998	Atat1	0.636345	0.000829291
gene22738	Loc100490785	0.63573	0.000842035
gene15892	Jam3	0.634429	0.000869582
gene19028	Loc101730495	0.633874	0.000881558
gene4613	Egfl6	0.631564	0.000932952
gene26931	Mfap5	0.630072	0.00096751
gene25070	Loc105945820	-0.628525	0.00100449
gene26003	Thbs3	0.626962	0.00104308
gene9768	Ctsw	0.62679	0.0010474
gene18303	Loc100498621	-0.623712	0.00112742
gene2646	Loc100496633	-0.622612	0.00115725
gene10289	Wfdc1	0.617626	0.00130116
gene11201	Fbln2	0.617526	0.0013042
gene6794	Cib2	0.616808	0.00132618
gene6242	Glt8D2	0.616498	0.00133576
gene13896	Tril	0.615899	0.00135445
gene6562	Loc100485000	0.615543	0.00136567
gene21979	Bpi	-0.614262	0.00140669
gene20908	Col6A2	0.613657	0.00142642
gene15774	Angptl7	0.613345	0.00143669
gene14569	Znf521	0.610475	0.00153416
gene13151	Dner	0.610187	0.00154425
gene21685	Col1A1	0.604441	0.00175766
gene22536	Krt12	-0.603409	0.00179854
gene20678	Col5A2	0.59993	0.00194237
gene17787	Srpx2	0.598192	0.00201783
gene2014	Loc100487101	0.597607	0.00204378
gene20752	Spats2L	0.597583	0.00204485
gene9548	Mmp15	0.596832	0.00207861
gene23881	Dkk3	0.596474	0.00209487
gene7356	Fah	0.595848	0.00212357
gene4314	Lck	0.593124	0.00225228
gene18022	Loc100487364	-0.593057	0.00225553
gene20909	Col6A1	0.591924	0.0023111
gene19021	Mgc108147	0.589244	0.00244713
gene25069	Loc101732469	-0.588148	0.00250466
gene7378	Paqr5	-0.585946	0.0026238
gene17803	Spry3	0.584738	0.00269117
gene2241	Loc100495295	0.583875	0.00274016
gene19067	Ctsk	-0.581388	0.00288566
gene4534	Wbscr17	0.579593	0.00299473
gene2763	Adamts12	0.579534	0.00299836
gene2442	Lox	0.578544	0.00306003
gene5447	Loc100490019	0.578112	0.0030873
gene2384	Loc100497751	-0.577767	0.00310919
gene14314	Loc100487846	-0.577381	0.00313391
gene18047	C2	0.57681	0.00317072
gene9501	Mcoln2	-0.576721	0.00317646
gene13597	Myl3	0.576525	0.00318921
gene16538	Loc100489703	0.571761	0.0035123
gene20475	Chst12	0.570003	0.00363835
gene20679	Col3A1	0.56935	0.0036861
gene18127	Prx	0.566428	0.00390642
gene25036	Loc101734879	-0.565314	0.00399333
gene12708	Loc100498201	0.565094	0.00401065
gene14998	Wisp1	0.564727	0.00403973
gene12251	Nid1	0.563348	0.00415059
gene1819	Slc7A7	-0.561987	0.00426245
gene9731	Cd248	0.561848	0.00427407
gene23000	Col1A2	0.561756	0.00428171
gene5308	Postn	0.561313	0.0043188
gene1854	Loc100486694	0.559724	0.00445422
gene22770	Loc105945440	-0.559679	0.00445805
gene3386	Loc100495431	0.559402	0.00448205
gene1087	Loc101734175	0.557797	0.00462305
gene20197	Loc100498032	0.55722	0.00467473
gene5618	Kdm7A	-0.557155	0.00468055
gene11900	Gja1	0.55208	0.00515622
gene21274	Fkbp10	0.552079	0.00515633
gene24011	Loc105945596	-0.55074	0.00528835
gene16772	Dhdh	-0.550696	0.00529275
gene6835	Lingo1	0.55038	0.00532436
gene11575	Slc30A10	0.549985	0.00536409
gene17978	Col11A2	0.549267	0.00543689
gene13456	Loc100496183	0.548296	0.00553678
gene8060	Col5A3	0.547828	0.00558546
gene9529	St3Gal2.1	0.547613	0.00560787
gene25681	Cfh	0.547194	0.00565193
gene5952	Loc108646237	0.546934	0.00567933
gene464	Mtmr7	0.546284	0.00574844
gene3317	Proca1	0.546164	0.00576137
gene15392	Adam12	0.545091	0.00587722
gene10805	Col5A3	0.541472	0.0062825
gene9804	Rbm4	0.539516	0.0065111
gene18059	Tnxb	0.539382	0.00652709
gene15551	Cpn1	0.539354	0.00653034
gene9094	Fjx1	0.537971	0.00669662
gene7372	Adamts7	0.537839	0.00671258
gene14293	Loc100486063	0.535263	0.00703225
gene24686	Fstl1	0.534453	0.00713531
gene10524	Vwc2L.2	0.534407	0.00714123
gene11040	Nog4	0.532801	0.00734953
gene10946	Olfml2B	0.532645	0.00737009
gene15737	Admp2	-0.532561	0.0073811
rna46623	Rna46623	0.531793	0.00748286
gene17873	Htatsf1	-0.531329	0.0075449
gene7231	Gck	0.531179	0.00756507
gene22747	Cpz	0.530984	0.00759125
gene23864	Naaa	-0.530919	0.00760002
gene19248	Mr1-Like	0.53056	0.00764861
gene2903	Gap43	0.529816	0.00775009
gene2719	C9	-0.527121	0.00812729
gene12489	Prss35	0.527111	0.00812869
gene9259	Syt8	0.526463	0.00822157
gene12937	Dock10	0.52558	0.00834962
gene3160	C21Orf62	0.524185	0.0085553
gene1750	S1Pr3	0.522304	0.00883925
gene18285	Dio2	0.522204	0.00885459
gene735	Etnppl	0.521788	0.0089186
gene698	Fat4	0.518744	0.00939822
gene25591	Loc100494945	0.518274	0.0094741
gene12230	Qpct	0.518003	0.009518
gene7057	Mex3B	0.517578	0.00958737
gene3257	Col8A1	0.517472	0.0096048
gene2419	Fbn2	0.517262	0.00963921
gene9334	Hspa1B	-0.517061	0.00967231
gene11590	Kcnk2	0.516086	0.00983426
gene18044	Cfb	-0.515392	0.00995084
gene2616	Nln	-0.51535	0.00995783
gene5839	C1Qtnf2	0.513683	0.0102428
gene15744	Tmem72	-0.511363	0.0106504
gene12910	Elovl5	0.506951	0.0114626
gene12442	Scml4	0.505613	0.0117188
gene14804	Gem	0.505067	0.0118247
gene1289	Chrnb3	0.503954	0.012043
gene13282	Odc1	0.503802	0.012073
gene4275	Mybph	0.503594	0.0121144
gene9221	Rcn1	0.502905	0.0122518
gene519	Gpm6A	0.502475	0.0123382
gene7462	Bmp1	0.500949	0.0126489
gene18952	Loc100497643	0.499916	0.012863
gene1986	Tmem119	0.498945	0.0130668
gene5797	Sparc	0.498738	0.0131106
gene2423	Megf10	0.497935	0.0132817
gene3219	Epha3	0.497345	0.0134086
gene12901	Angpt2	0.496787	0.0135294
gene7078	Rasef	-0.49661	0.0135678
gene18809	Crip2	0.493714	0.0142113
gene10335	Znf469	0.493501	0.0142596
gene466	Pdgfrl	0.491999	0.0146039
gene2892	Loc105946733	-0.491827	0.0146437
gene3380	Loc108645761	-0.490431	0.0149706
gene12722	Bche	0.489533	0.0151839
gene9193	C1Qtnf4	0.487243	0.0157394
gene9308	Ifitm5	0.486785	0.0158525
gene13276	Mgc147302	0.485602	0.0161476
gene20156	Loc108648912	-0.484028	0.0165471
gene4160	Dpt	0.4817	0.0171529
gene25633	Loc101731330	-0.480724	0.017412
gene1943	P2Rx2	0.47971	0.0176849
gene17733	Nrk	0.479068	0.0178594
gene18287	Tshr	0.475173	0.0189481
gene5019	Tmem198	0.473398	0.0194617
gene14292	Col6A6	0.471043	0.0201607
gene26543	Loc108645511	0.469588	0.0206028
gene6305	Epyc	0.468314	0.020996
gene21793	Loc101730369	0.467847	0.0211419
gene13936	Npy	-0.467777	0.0211637
gene1111	Acsbg2	0.466462	0.0215786
gene11299	H1Fx	-0.465604	0.0218531
gene6732	Calu	0.46387	0.0224162
gene2806	Loc100485773	-0.463601	0.0225044
gene15329	Htra1	0.462995	0.0227048
gene12120	Slc8A1	0.461343	0.0232577
gene14332	Gadl1	0.46081	0.0234383
gene20028	Loc101735096	0.460433	0.0235669
gene21797	Fasn	0.459314	0.0239514
gene6016	Tgfbi	0.458326	0.0242953
gene11087	Ecm2	0.457143	0.0247125
gene18392	C14Orf28	-0.456575	0.0249148
gene13136	Rbp1	0.454599	0.0256288
gene22647	Vgf	0.452644	0.0263509
gene6432	Nell2	0.451625	0.0267341
gene11158	Cacna2D2	0.448945	0.0277629
gene21171	Dnajb2	-0.447489	0.0283349
gene22881	Loc100485838	-0.445947	0.028951
gene2326	Hpd	0.445041	0.0293178
gene3389	Cenpv	-0.44443	0.0295672
gene21275	Nt5C3B	0.444064	0.0297176
gene12244	Kmo	-0.44406	0.0297194
gene3548	Sms	0.443422	0.0299826
gene9809	Ppp2R5B	0.442196	0.0304939
gene19197	Loc100490686	0.441509	0.0307837
gene10549	Tal1	-0.439977	0.0314376
gene17606	Loc100486924	-0.439855	0.0314902
gene3262	Loc100493728	-0.439824	0.0315036
gene4138	Tshb	0.439099	0.0318174
gene1066	Cfd	-0.438361	0.0321393
gene3339	Hic1	0.437783	0.0323932
gene17011	Hspg2	0.437477	0.0325281
gene341	Loc100492857	-0.436014	0.0331803
gene9666	Slc25A22	0.435958	0.0332055
gene13056	Plekhb2	-0.43552	0.0334031
gene22464	Loc100486394	-0.43487	0.0336974
gene10634	Loc100488200	0.433852	0.034163
gene23474	Loc100491357	-0.432259	0.0349019
gene24071	Loc100488751	0.431189	0.0354051
gene5159	Gpr84	-0.429171	0.0363696
gene4149	Olfml3	0.429146	0.036382
gene4651	C2Orf40	0.428576	0.0366582
gene1070	Misp	-0.4278	0.0370372
gene18535	Fcrl3	0.427577	0.0371464
gene6438	Adamts20	0.426534	0.037662
gene24595	Loc101730827	-0.426492	0.0376828
gene19229	Loc100490378	-0.426338	0.0377594
gene5037	Rdh7.2	0.4256	0.0381281
gene9169	Lmo2	-0.424866	0.0384975
gene25864	Loc101733365	0.424352	0.0387578
gene6617	Sema3A	0.42408	0.0388962
gene22995	Loc100496876	0.421721	0.040113
gene19172	Loc100491172	-0.420851	0.0405691
gene10644	Ncf2	-0.419143	0.041477
gene10646	Nmnat2	0.413538	0.0445678
gene22656	Serpine1	0.411545	0.0457098
gene20942	Fkbp7	0.411468	0.045754
gene19169	Loc105948226	0.411152	0.0459374
gene5862	Cxcl14	-0.410534	0.0462974
gene24417	Loc100497813	0.409521	0.0468923
gene9128	Creb3L1	0.409331	0.0470046
gene22487	Loc101735205	0.408766	0.0473398
gene2147	Adora2A	-0.408361	0.0475806
gene21819	Loc100489217	-0.40717	0.0482957
gene15792	Loc101730327	0.406594	0.0486446
gene6612	Hgf	0.405953	0.049035
gene2228	Comt	0.404817	0.0497334
gene311	Htra3	0.404732	0.0497857
gene6255	Lta4H	-0.403052	0.0508334
gene5142	Twist2	0.402899	0.0509298
gene6307	Lum	0.401289	0.0519509
gene26267	Loc101732882	0.401137	0.0520483
gene11915	Slc18B1	0.400728	0.0523105
gene20094	Pisd	0.400428	0.0525036
gene10082	Loc105945485	0.399754	0.0529395
gene4694	Tmem255B	-0.398856	0.0535244
gene25946	Loc100127857	-0.397533	0.0543954
gene7476	Rhobtb2	0.395953	0.0554501
gene13007	Kcne4	0.395882	0.0554978
gene5985	Slc4A9	-0.395533	0.0557329
gene978	Loc108648345	0.39502	0.0560797
gene25272	Dchs1	0.394581	0.0563785
gene22885	Loc101733330	-0.393368	0.0572095
gene10217	Loc100489732	0.392631	0.0577184
gene12042	Arg1	-0.3926	0.0577401
gene4541	Ncf1	-0.390749	0.0590351
gene18445	Nid2	0.390053	0.0595286
gene6719	Prrt4	0.387887	0.0610822
gene20635	Hbg1	0.387526	0.0613438
gene21266	Krt17	-0.387028	0.061707
gene9277	Fads2	0.386287	0.06225
gene2591	Rfesd	-0.38408	0.063889
gene10296	Cdh13	0.382087	0.0653971
gene24266	A2Ml1	-0.381971	0.0654861
gene10881	Loc100487502	-0.381859	0.0655712
gene18013	Vwa7	-0.379441	0.0674415
gene6760	Loc100498358	-0.378267	0.0683641
gene20636	Hba1	0.377303	0.0691287
gene19019	Loc496665	-0.376746	0.0695736
gene17095	St6Galnac6	0.376692	0.0696167
gene24596	Loc101730895	-0.376287	0.0699421
gene19189	Loc100492692	-0.376101	0.0700914
gene26251	Hpx	-0.374916	0.0710509
gene17845	Gpc3	-0.374545	0.0713526
gene24594	Loc100485351	-0.374468	0.071416
gene13157	Loc100498622	0.373933	0.0718535
gene3775	Pafah2	-0.372565	0.0729832
gene10969	Prg4	-0.369942	0.0751858
gene15741	Cxcl12	-0.368455	0.0764561
gene4172	Ccdc80	0.366993	0.0777216
gene5975	Clk1	-0.365273	0.0792305
gene20638	Hba4	0.364713	0.0797268
gene12188	Vit	0.363799	0.0805413
gene19258	Loc101733573	-0.362915	0.0813348
gene20873	Trpm8	-0.362332	0.0818623
gene23133	Fbxo32	-0.358648	0.0852497
gene16819	Loc100485164	-0.357	0.0867999
gene23868	Loc101731809	-0.356989	0.0868096
gene9598	Ssx2Ip	0.355777	0.0879626
gene22347	Garnl3	0.35162	0.0920045
gene14265	Loc100488640	0.351439	0.0921836
gene14942	Enpp2	0.350929	0.0926896
gene10903	Fam109B	0.350563	0.0930548
gene8319	Ache	-0.350061	0.093556
gene22446	Frrs1L	0.349949	0.0936684
gene23497	Loc101732165	-0.34898	0.0946423
gene2408	Aifm3	0.348635	0.0949918
gene16194	Inmt	0.347226	0.0964266
gene20886	Usp40	-0.347164	0.0964897
gene1555	Cdkn2B	0.346407	0.0972669
gene16192	Loc100496871	0.34623	0.0974499
gene20366	Crym	0.345812	0.097882
gene25533	Paqr6	0.345789	0.0979058
gene16127	Loc100496074	-0.34492	0.0988087
gene11050	Lgals1	0.344786	0.0989485
gene16871	Spib	-0.344186	0.0995762
gene20596	Hbd	0.342959	0.100869
gene12763	Slc33A1	0.342668	0.101178
gene20640	Hba2	0.342654	0.101193
gene20407	Pvalb	0.342057	0.101827
gene5415	Il17D	0.341734	0.102173
gene7468	Sorbs3	0.340651	0.103334
gene15344	Cpxm2	0.33746	0.106816
gene10579	Gpx7	0.334992	0.109568
gene22242	Cdrt1	-0.334905	0.109666
gene15371	Dpysl4	0.331767	0.113241
gene20029	Loc101731775	-0.331457	0.113599
gene22527	Krt222	0.329767	0.115565
gene1508	Loc100485344	-0.329194	0.116236
gene11918	Vnn2	0.329094	0.116353
gene14904	Cthrc1	0.328694	0.116825
gene123	Loc101734223	0.327062	0.118761
gene13202	Dzip1L	-0.326909	0.118944
gene4739	Plcxd1	-0.326388	0.119568
gene3593	Epx	-0.326246	0.119738
gene15662	Loc101733634	-0.325853	0.120211
gene16036	Ldha	0.325834	0.120233
gene10021	Loc100490257	-0.325642	0.120465
gene5157	Itga5	0.323769	0.12274
gene17941	Pglyrp1	-0.323663	0.122869
gene20163	Llgl1	0.322452	0.124357
gene5257	Gpd1	0.322355	0.124477
gene13795	Znf804B	0.322105	0.124786
gene26188	Loc101731237	0.32209	0.124804
gene21295	Mien1	-0.321456	0.12559
gene12725	Mgam	-0.321222	0.125882
gene1242	Isyna1	0.321148	0.125975
gene7298	Slc23A2	-0.319662	0.127836
gene135	Loc100487404	-0.318021	0.129915
gene5205	Loc100486185	-0.317826	0.130163
gene5781	Bpgm	-0.317771	0.130233
gene3504	Arsd	-0.316765	0.131521
gene3499	Mpo	-0.315577	0.133054
gene20807	Ctla4	0.314963	0.133852
gene16681	Apoe	0.313408	0.135887
gene266	C1Qtnf7	0.312848	0.136625
gene2724	Loc100488328	-0.312227	0.137448
gene4636	Cybb	-0.312122	0.137587
gene7477	Tnfrsf10B	-0.312097	0.13762
gene12600	Rims1	0.309507	0.14109
gene20619	Abat	0.309339	0.141318
gene9599	Vtga2	0.308855	0.141973
gene521	Hpgd	-0.307338	0.144044
gene990	Dusp4	-0.305297	0.146863
gene4151	Rab44	-0.304898	0.147419
gene16394	Ttc36	0.304667	0.147741
gene2952	Tmprss3	0.304159	0.148453
gene20117	Sec14L1	0.303905	0.148808
gene9740	Mrpl11	-0.303208	0.149789
gene15865	Loc101732094	-0.30135	0.152427
gene12200	Epm2A	-0.300517	0.153619
gene259	Prom1	0.300275	0.153967
gene6947	Loc100492795	-0.300093	0.154229
gene18090	C5Ar1	-0.300073	0.154258
gene2436	Ppic	0.298381	0.156709
gene24395	Rbm38	-0.297556	0.157912
gene5708	Synpo	0.297367	0.15819
gene19094	Hfe2	0.29658	0.159347
gene16954	Kcnn4	-0.295443	0.161028
gene13356	Eva1A	-0.294815	0.161963
gene2549	Avd	-0.294367	0.162631
gene12683	Loc100496476	0.294352	0.162653
gene468	Fgl1	0.293193	0.164392
gene22642	Loc100127817	0.292298	0.165745
gene14735	Stmn2	-0.291087	0.167586
gene12514	Ankrd6	-0.29014	0.169035
gene15795	Loc100496864	0.290109	0.169084
gene10613	Dhcr24	0.288541	0.171504
gene10223	Loc100490079	0.287319	0.173408
gene25320	Zcwpw1	0.286513	0.174671
gene22718	Ereg	-0.286236	0.175105
gene3736	Apobec2	0.286022	0.175443
gene10268	Tubb3	0.285407	0.176414
gene1593	Tyrp1	0.284847	0.177301
gene20665	Mstn.1	0.284798	0.177378
gene10823	Atp6V1G3	-0.284127	0.178446
gene6853	Cyp1A1	-0.283655	0.179201
gene23232	Loc101731555	0.283181	0.17996
gene22724	Loc100498389	-0.283013	0.180229
gene6955	Lipc	0.282516	0.181028
gene4145	Ampd1	0.282374	0.181257
gene11347	Cidec	0.281746	0.182271
gene10265	Tat	0.281565	0.182564
gene23873	Tmem140	-0.280635	0.184076
gene5231	Krt8	0.280416	0.184432
gene13769	Hacd1	0.279671	0.18565
gene11825	Rpl34	-0.279534	0.185874
gene10203	Cbfa2T3	-0.278849	0.187001
gene19244	Loc100495703	-0.278704	0.18724
gene10336	Zfpm1	0.278406	0.187731
gene24270	Loc108645186	0.278402	0.187738
gene10653	Glul	0.277633	0.189011
gene11548	Loc108647647	0.277487	0.189254
gene16042	Loc101733467	0.2772	0.18973
gene9955	Mettl12	-0.275847	0.191991
gene19951	Loc105948387	0.275575	0.192447
gene3455	Loc101731565	-0.275132	0.193192
gene13838	Nt5C3A	0.274817	0.193722
gene6526	Pim3	-0.27447	0.194308
gene23437	Sult1C4	-0.273263	0.196356
gene59	Loc101730318	0.273171	0.196514
gene11873	Plek	-0.273012	0.196785
gene7026	Nmrk2	-0.272856	0.197051
gene1236	Prtn3	-0.271628	0.199155
gene19150	Loc100495557	0.271019	0.200204
gene21182	Mgc79670	0.269492	0.202849
gene20408	Pvalb.1	0.269392	0.203024
gene25945	Gata1	-0.269261	0.203253
gene11547	Loc101731595	0.269094	0.203544
gene14937	Loc100494502	-0.268737	0.204166
gene14531	Myom1	0.267687	0.206008
gene24193	Loc101734930	-0.26749	0.206355
gene9102	Cat.1	0.267022	0.207181
gene5431	Sln	0.266595	0.207935
gene4003	Sypl2	0.266528	0.208053
gene12835	Loc101733293	-0.266457	0.20818
gene15476	Kazald1	0.265957	0.209067
gene22128	Hn1	0.264786	0.211154
gene24433	Loc101733314	0.264639	0.211418
gene10783	Agl	0.263892	0.212758
gene1689	Psat1	0.263098	0.214189
gene2830	Lipg	0.261405	0.21726
gene1086	Ugt2B4	0.261145	0.217735
gene3884	Loc100485534	0.260557	0.21881
gene15866	Loc100489972	0.259035	0.221609
gene23032	Loc101733339	-0.258661	0.222302
gene18752	Sptssa	0.258412	0.222764
gene14125	Loc100127750	-0.258315	0.222942
gene23330	Loc100495491	0.257967	0.223588
gene1353	Hemgn	-0.257304	0.224823
gene18619	Jmjd7-Pla2G4B	0.256793	0.225778
gene14698	Slco5A1	0.25661	0.226121
gene3974	Prelp	0.256493	0.22634
gene869	Loc100488166	0.256301	0.226699
gene9262	Loc101734280	0.25577	0.227697
gene11112	Gpx1	0.254908	0.229322
gene6166	Hk2	-0.254484	0.230124
gene21978	Loc101731562	0.252716	0.233488
gene4670	Il18Rap	-0.25194	0.234977
gene23427	Loc100497509	-0.251144	0.236509
gene24599	Scx	0.251133	0.236529
gene15157	Tpi1	0.251038	0.236712
gene14661	Asph	0.250156	0.238419
gene11088	Aspn	0.249378	0.239931
gene10345	Rrad	0.248945	0.240774
gene11185	Bglap2	0.248867	0.240927
gene832	Adh1B	0.248256	0.242122
gene13420	Loc100495056	0.247625	0.243361
gene25769	Loc100490053	0.246881	0.244825
gene20602	Hbg2	0.24615	0.24627
gene18629	Tmem151B	-0.244489	0.249574
gene9845	Loc101731863	-0.244129	0.250293
gene11331	Slc6A8	0.243541	0.251471
gene6805	Tpm1	0.242873	0.252816
gene13827	Tfpi2	-0.242491	0.253585
gene19924	Loc100498429	0.241989	0.254601
gene25084	Eppk1	-0.241872	0.254837
gene10948	Ddr2	0.241819	0.254945
gene2701	Hmgcs1	0.241007	0.256592
gene26469	Loc100496442	-0.240841	0.25693
gene24862	Loc101731235	-0.240561	0.257501
gene23061	Loc100497639	-0.240439	0.257749
gene3958	Loc100037835	-0.24006	0.258524
gene19040	Crp.1	-0.239454	0.259764
gene15661	Loc100491107	-0.235049	0.268896
gene14405	Ccr3	-0.234388	0.270284
gene1465	Ano8	0.234123	0.270841
gene23029	Loc100485381	-0.23395	0.271206
gene7364	Frmd5	0.233547	0.272056
gene16682	Loc100489130	-0.233456	0.272248
gene5677	Tigar	0.233351	0.27247
gene25948	Hla-A	0.233329	0.272516
gene24012	Loc101733266	-0.232428	0.274426
gene10934	Pde4Dip	0.232037	0.275256
gene3771	Plcxd2	0.231734	0.275902
gene6814	Pkm	0.23129	0.276849
gene20784	Adam23	0.231282	0.276866
gene3454	Loc101731623	-0.230956	0.277561
gene13999	Loc100492529	0.23061	0.278302
gene5471	Angptl5	0.230282	0.279006
gene17199	Gfi1B	0.230277	0.279016
gene7061	Stard5	0.229842	0.279952
gene1067	Prtn3	-0.22936	0.280988
gene26289	Loc100498399	0.228524	0.282795
gene25815	Hla-Dqa1	0.228424	0.283011
gene7457	Dmtn	-0.226641	0.286888
gene20594	Gby	-0.226547	0.287094
gene7245	Pgam2	0.225009	0.290465
gene13376	Tdrd6	0.22492	0.290661
gene17566	Asb12.2	0.224626	0.29131
gene7351	Adgra2	0.222925	0.295074
gene980	Lpl	0.222403	0.296236
gene24998	Tbx15	0.221697	0.297812
gene7466	Slc39A14	0.220562	0.300355
gene17020	Loc100493184	0.219657	0.302394
gene1413	Slc5A5	-0.218092	0.305939
gene25563	Loc101730522	0.217709	0.306809
gene23031	Mgc108470	-0.217087	0.308228
gene9164	Fbxo3	-0.216767	0.30896
gene1988	Mgc75582	0.21607	0.310556
gene16217	Cryab	0.215954	0.310822
gene6644	Proser2	-0.214874	0.313306
gene25219	Tubb1	-0.214744	0.313607
gene14748	Loc100216133	-0.212362	0.319132
gene25682	Loc101734018	-0.212235	0.31943
gene4223	Mov10	0.211919	0.320167
gene15953	Loc100495918	-0.210959	0.322415
gene10508	Faah.1	0.210841	0.322692
gene5978	Gfpt2	0.210604	0.323248
gene16782	Mgc76132	0.209856	0.325009
gene26434	Tpx2	0.209757	0.325245
gene13934	Mpp6	0.209668	0.325454
gene4352	Gjb3	-0.207821	0.329832
gene24053	Loc100497768	-0.207636	0.33027
gene11594	Smyd2	0.207248	0.331195
gene12049	Loc100170432	-0.206962	0.331879
gene19200	Rrnad1	0.206402	0.333218
gene12617	Tnfsf10	-0.205641	0.335043
gene13135	Rbp2	0.204275	0.338333
gene26397	Loc101732337	0.203605	0.339955
gene16434	Rn18S	0.203006	0.341409
gene19914	Loc101733530	-0.202917	0.341624
gene6613	Cacna2D1	0.201254	0.34568
gene15867	Loc101731939	0.2007	0.347036
gene7415	Cilp	0.200386	0.347807
gene9351	Loc100486192	-0.200163	0.348356
gene13427	Rhag	-0.199962	0.348848
gene17028	Mgc147188	0.199947	0.348886
gene1598	Gldc	0.199731	0.349419
gene22728	Cars2	-0.19933	0.350406
gene17501	Itgb1Bp2	0.199021	0.351169
gene12103	Loc100485583	-0.199014	0.351187
gene9580	Lcat	-0.198815	0.351678
gene26520	Loc108645507	0.197894	0.353959
gene7383	Itga11	0.196178	0.358233
gene20030	Loc101731826	0.195928	0.358858
gene20714	Tmeff2	0.19567	0.359504
gene22249	Myh7	0.19551	0.359903
gene12898	Myom2	0.194089	0.363475
gene15156	Lrrc23	0.19367	0.364532
gene14886	Loc100486760	0.193218	0.365673
gene7254	Il1B	-0.192608	0.367218
gene1352	Trmo	-0.192397	0.367754
gene1651	Mamdc2	0.191783	0.369313
gene13345	Fkbp1B	0.191206	0.370784
gene25178	Loc108645279	0.190957	0.37142
gene20118	Ptx4	0.190798	0.371824
gene6737	Adm2	-0.189626	0.374824
gene12145	Nlrc4	-0.189419	0.375357
gene15174	Gapdh	0.188798	0.376951
gene15869	Loc100489795	0.188691	0.377229
gene25517	Tpm2	0.188401	0.377974
gene11549	Loc101730581	0.188389	0.378007
gene22294	Loc100124781	0.187748	0.379659
gene16470	Loc100495414	-0.187481	0.380351
gene13614	Loc101732654	-0.187	0.381595
gene4708	Abcc12	0.18692	0.381803
gene7248	Camk2B	0.186306	0.383398
gene21904	Cyp24A1	0.186301	0.38341
gene5764	Faxdc2	0.185375	0.38582
gene12347	Smpdl3A	-0.1853	0.386018
gene18795	Chac1	-0.184609	0.387822
gene10469	Pgm1	0.183903	0.389671
gene22987	Loc101732679	0.183653	0.390328
gene5707	Myoz3	0.18358	0.39052
gene22453	Gypc	-0.18344	0.390889
gene21224	Ptk6	-0.183333	0.391168
gene25491	Clu	-0.183175	0.391585
gene25071	Loc100487321	-0.182754	0.392692
gene22869	Prdm9	0.18268	0.392886
gene3456	Loc101732217	-0.182517	0.393315
gene4777	Tnfsf13B	-0.181462	0.396105
gene4155	Myog	0.18097	0.397407
gene3616	Hsd11B1	0.180533	0.398566
gene10857	B3Galt2	-0.180414	0.398884
gene392	Uchl1	-0.180372	0.398996
gene498	Enpp6	0.180297	0.399195
gene20279	Capn15	0.178831	0.403104
gene846	Pdlim5	0.1787	0.403453
gene15552	Entpd1	-0.178482	0.404038
gene9581	Loc100495245	-0.178033	0.40524
gene5112	Galnt6.1	-0.177084	0.40779
gene21091	Loc100491162	0.176554	0.409217
gene26652	Pi16	0.175774	0.411323
gene1346	Tmod1	0.175675	0.411589
gene5162	Nfe2	-0.175578	0.411853
gene4697	Aff3	0.17454	0.414665
gene10483	Pde4B	0.173849	0.416545
gene1615	Slc1A1	0.173243	0.418196
gene20036	Mmp25	-0.172847	0.419278
gene8917	Dnajc18	0.172284	0.420816
gene17731	Rnf128	-0.172183	0.421094
gene25085	Emx2	0.171864	0.421968
gene24669	Loc100497187	0.17023	0.426459
gene4133	Loc100145165	-0.169697	0.427932
gene24312	Loc101733223	-0.168889	0.430166
gene20080	Mylpf	0.168821	0.430356
gene21231	Loc100492142	-0.168473	0.43132
gene2759	C1Qtnf3	0.166628	0.436455
gene26789	Loc101735083	0.166318	0.437322
gene13215	Loc100494455	-0.165068	0.440822
gene16859	Dspp	0.164995	0.441026
gene269	Loc101731252	0.164051	0.443681
gene25874	Loc101732459	0.163759	0.444504
gene1666	Cyp1D1	-0.163263	0.445905
gene13246	Loc100494108	0.161967	0.449572
gene5784	Sgcd	0.161377	0.451247
gene1155	Loc100496683	0.161006	0.452303
gene24441	Loc100486968	-0.160638	0.453349
gene3880	Csf3R	-0.160631	0.453371
gene15874	Ldb3	0.159313	0.457133
gene16994	Loc100487969	0.158923	0.45825
gene10865	Desi1	0.156823	0.464286
gene26499	Loc101734799	0.156652	0.46478
gene12269	Acta1	0.156503	0.465209
gene4942	Nr4A1	0.156103	0.466366
gene13545	Loc100493685	-0.154779	0.470201
gene11156	Hemk1	0.154722	0.470367
gene22248	Loc100493121	0.154518	0.470959
gene16961	Loc105947966	-0.153276	0.474576
gene1510	Loc100498068	-0.153242	0.474676
gene5640	Akr1C2	0.151816	0.478844
gene3982	Chit1	0.151389	0.480099
gene4529	Loc100485014	-0.150116	0.483841
gene5336	Hsph1	0.149537	0.485548
gene5448	Mmp1	-0.149406	0.485933
gene4666	Il1R2	-0.148725	0.487946
gene5351	Slc7A1	0.148087	0.489836
gene24344	Inha	0.147951	0.490238
gene19257	Loc101733623	-0.147778	0.490752
gene21738	Neurl2	0.147713	0.490946
gene8921	Loc101732800	-0.146778	0.493725
gene25805	Lmo4.2	0.145226	0.498352
gene1717	Fbp2	0.145177	0.4985
gene917	Loc100494408	0.143812	0.502591
gene2861	Slc14A2	-0.143713	0.502887
gene17868	Fhl1	0.142985	0.505077
gene2910	Creg1	-0.142024	0.507973
gene24722	Sorcs3	0.14186	0.508469
gene6427	Slc38A1	0.141692	0.508975
gene6088	Grpel2	0.14149	0.509584
rna46626	Rna46626	-0.140604	0.512267
gene4216	Fam212B	-0.140419	0.512826
gene21215	Pck1	0.138589	0.518391
gene9997	Pygm	0.138564	0.518465
gene7485	Ank1	0.138172	0.519663
gene21697	Slc4A1	0.138021	0.520124
gene24169	Loc101732514	-0.137879	0.520558
gene17094	Ak1	0.137629	0.521321
gene13778	Steap2	0.137447	0.521878
gene2149	Upb1	-0.137353	0.522164
gene15663	Msmb.3	-0.136643	0.524339
gene25708	Loc100494735	0.136269	0.525483
gene13608	Loc105947599	-0.136169	0.525792
gene25179	Loc101732745	-0.135302	0.528456
gene5739	Camk2A	0.13461	0.530587
gene6200	Egr1	-0.134538	0.530809
gene16412	Thy1	-0.134201	0.531846
id50266	Loc108645691	0.133475	0.53409
gene19024	Loc100489750	-0.133283	0.534683
gene15540	Cnnm1	-0.132691	0.536516
gene6887	Ctsh	0.132551	0.536949
gene14766	Ca3	0.131715	0.539542
gene18496	Trmt61A	0.131673	0.539673
gene24790	Kiaa1551	-0.131531	0.540115
gene7461	Sftpc	-0.131215	0.541097
gene10615	Pcsk9	0.130863	0.542191
gene7391	Iqch	0.130766	0.542493
gene4350	Gjb4	-0.129876	0.54527
gene15001	Sqle	-0.128852	0.548468
gene21889	Loc100485278	0.128651	0.549098
gene15181	Ltbr	0.128639	0.549137
gene16709	Rcn3	0.128225	0.550435
gene16043	Loc105948242	-0.127939	0.551332
gene10354	Nexn	0.127815	0.551721
gene14616	Sntg1	0.127649	0.55224
gene11218	Il5Ra	0.127274	0.553417
gene23049	Loc100491049	-0.126994	0.554298
gene20846	Myl1	0.126968	0.554379
gene13042	Fam132B	-0.126947	0.554446
gene16062	Nxpe4	0.126528	0.555766
gene7025	Sqrdl	-0.126428	0.55608
gene4366	Rhd	-0.124866	0.56101
gene16378	Slc37A4	0.123636	0.564906
gene1160	Hsh2D	-0.12302	0.56686
gene7038	Gatm	0.123014	0.566878
gene1046	Midn	0.122802	0.567554
gene1891	Loc100496615	-0.122342	0.569016
gene7327	Add2	-0.122046	0.569959
gene21316	Arl5C	-0.121834	0.570635
gene9173	Loc100494804	-0.121833	0.570635
gene22719	Epgn	-0.121035	0.573182
gene1890	Loc100496773	-0.120169	0.575951
gene16326	Tnfrsf14	-0.118674	0.58074
gene10278	Zdhhc7	0.118526	0.581216
gene15606	Loc100494753	0.118524	0.581221
gene5726	Nipal4	-0.118404	0.581607
gene19294	Casq1	0.118129	0.582493
gene16053	Nxpe2	0.117901	0.583226
gene20384	Loc101731123	-0.11759	0.584225
gene9601	Loc100494633	0.117441	0.584704
gene2639	Elovl7	-0.117333	0.585053
gene6909	Duox2	-0.117158	0.585616
gene11071	Pvalb	0.117052	0.58596
gene20322	Loc105948455	0.116687	0.587137
gene21707	Loc100487946	-0.11595	0.589516
gene23268	Loc101734512	-0.115582	0.590704
gene5066	Mars	0.115271	0.591713
gene20637	Hba3	0.115105	0.592248
gene21361	Sp2	-0.114073	0.595596
gene24552	Loc105945713	-0.113596	0.597144
gene16843	Loc100498051	0.113308	0.59808
gene7121	Plin1	0.113247	0.598279
gene24258	Loc100495713	0.113027	0.598994
gene16578	Mpv17L	0.112705	0.600043
gene26581	Pced1A	-0.112527	0.600621
gene12108	Acoxl	-0.112266	0.601471
gene10590	Lrp8	-0.112226	0.601603
gene11750	Cd93	-0.112174	0.601773
gene11207	Alas1	-0.111263	0.604744
gene5304	Stoml3	-0.111216	0.604899
gene20264	Srl	0.110668	0.606689
gene17985	Psmb9	0.110351	0.607728
gene2385	Pebp1	0.110008	0.608852
gene514	Vegfc	-0.109606	0.610169
gene20936	Ccdc141	0.108011	0.615408
gene15987	Dupd1	0.107672	0.616525
gene21090	Loc101731886	-0.107445	0.617272
gene10376	Negr1	-0.105752	0.62286
gene8251	Epor	-0.105574	0.623446
gene2131	Pik3Ip1	-0.104698	0.626348
gene9732	Loc100124841	0.104113	0.628288
gene15677	Scd	0.102172	0.634741
gene7250	Slc20A1	-0.101675	0.636397
gene17079	Loc108648307	0.10082	0.63925
gene25484	Loc101734006	0.0992743	0.644424
gene8219	Ldlr	-0.0991652	0.644789
gene4517	Asl	0.0973233	0.650974
gene11444	Wdr43	0.0970033	0.652051
gene1360	Ugcg	0.0966474	0.65325
gene24238	Dnajc28	0.0956239	0.656701
gene5453	Loc100489571	-0.0949586	0.658948
gene20514	Pdxdc1	-0.0938693	0.662634
gene22979	Loc101731445	-0.0931748	0.664987
gene15322	Styk1	0.0922152	0.668244
gene19025	Loc100487769	-0.0919798	0.669044
gene482	Pdlim3	0.0917277	0.669901
gene4418	Ubqln4	0.0916915	0.670024
gene23469	Ovos2	0.0906769	0.673478
gene18670	Sptb	-0.0904287	0.674323
gene11927	Loc105947401	-0.0901369	0.675318
gene3174	Cldn8.1	-0.0896168	0.677093
gene25519	Loc101732789	-0.0883767	0.681331
gene17114	Slc6A8	0.0883716	0.681348
gene25485	Loc108645351	0.0882626	0.681721
gene17617	Acsl4	-0.0882294	0.681835
gene24794	Dusp5	-0.0877001	0.683647
gene15868	Loc101731901	-0.0876826	0.683707
gene25961	Loc100494260	0.0874012	0.684671
gene6891	Loc100485898	-0.0861453	0.688979
gene9763	Fosl1	-0.085042	0.692772
gene1782	Pck2	0.083797	0.697061
gene246	Loc100145536	-0.0832774	0.698854
gene13189	Loc101730218	0.0830416	0.699668
gene20101	Loc100496280	-0.0819054	0.703595
gene4459	Ywhag	0.0818182	0.703896
gene205	Whsc1	-0.080163	0.70963
gene20026	Phgdh	-0.0799717	0.710294
gene21919	Fam65C	0.0797534	0.711052
gene19245	Loc100495868	-0.0795861	0.711633
gene5787	Ccdc69	-0.079514	0.711883
gene25488	Loc105945900	-0.0793365	0.7125
gene17439	Bmp15	0.078919	0.71395
gene1361	Susd1	0.0786779	0.714789
gene18741	Coch	-0.0784942	0.715427
gene11234	Cav3.1	0.0783316	0.715993
gene18751	Egln3	0.0769775	0.720709
gene21699	Loc105945286	-0.0767049	0.72166
gene15435	Sfr1	-0.0761121	0.723729
gene1430	Tmem38A	0.0758049	0.724802
gene15924	Chchd1	0.0741165	0.730707
gene20431	Sun1	0.0739327	0.73135
gene13607	Loc108647841	-0.0737321	0.732053
gene19716	Loc101731420	0.0733407	0.733425
gene16093	Barx2	-0.0731055	0.73425
gene23052	Loc100497323	0.0725896	0.73606
gene3207	Cpox	-0.072568	0.736135
gene25321	Loc105945865	0.0722944	0.737096
gene20263	Tfap4	-0.0721737	0.73752
gene15916	Loc100498055	0.0719114	0.738441
gene14549	Mir133A	0.0718142	0.738782
gene16755	Mybpc2	0.0716702	0.739289
gene6071	Lars	0.071518	0.739823
gene15973	Ppif	0.0709735	0.741738
gene17088	Alas2	-0.0702381	0.744327
gene5412	Gjb2	-0.0698527	0.745684
gene22007	Arhgap40	0.0696875	0.746267
gene14746	Pmp2	0.0686431	0.74995
gene11928	Usp45	-0.0681302	0.751761
gene25834	Loc100496343	-0.0672123	0.755005
gene26886	Loc101731629	-0.0670718	0.755502
gene781	Synpo2	0.066483	0.757585
gene3881	Sh3D21	0.0659373	0.759517
gene16754	Loc105947934	0.064932	0.763081
gene2726	Loc105945830	-0.0638911	0.766776
gene5744	Etf1	-0.0625743	0.771457
gene11729	Acyp2	0.0621974	0.772798
gene1513	Txn	-0.0615	0.775281
gene21977	Loc100494799	0.060371	0.779306
gene15702	Loc100492280	0.0603539	0.779367
gene1824	Loc548369	0.0594953	0.782432
gene4635	Xk	-0.057392	0.789953
gene12745	Mlf1	-0.0572741	0.790375
gene21271	Hap1	0.0561712	0.794326
gene4387	Azin2	-0.0560668	0.794701
gene13181	Tf	-0.0540916	0.80179
gene4524	Psph	0.053732	0.803083
gene14566	Taf4B	0.0536976	0.803206
gene21020	Loc101730934	-0.0534627	0.804051
gene20766	Nop58	-0.0532614	0.804775
gene2158	Loc100493634	0.0529209	0.805999
gene17571	Kdrl	0.0527982	0.806441
gene10101	Hsd11B2	0.0527753	0.806524
gene15356	Cuzd1	0.0526696	0.806904
gene3986	Loc100492268	0.0522373	0.80846
gene11728	Atp12A	-0.0514549	0.811278
gene14062	Gmpr	0.0511321	0.812442
gene15507	Pgam1	-0.0504338	0.814959
gene19145	Loc100488012	0.0504194	0.815011
gene4288	Zc3H12A	0.0503437	0.815284
gene4834	Loc101733871	0.0487974	0.820867
gene24553	Loc100496873	-0.0481023	0.823379
gene10625	Tnn	0.0479101	0.824074
gene21552	Loc101730983	0.0476735	0.82493
gene18469	Dio3	-0.0471202	0.826931
gene16061	Loc100487011	0.0470219	0.827287
gene5859	Fbxl21	0.0468172	0.828028
gene23267	Loc100485062	-0.0464917	0.829207
gene10566	Ttc39A	0.0463227	0.829818
gene25782	Loc100495294	-0.0454637	0.832931
gene11966	Polr1B	0.0451114	0.834208
gene22250	Loc100495212	0.0448273	0.835238
gene19141	Loc100488475	0.0445772	0.836145
gene13543	Loc100493516	-0.043761	0.839107
gene14810	Frat1	-0.0433234	0.840695
gene261	Fgfbp1	-0.0432081	0.841114
gene22253	Loc100495065	-0.0426971	0.84297
gene12365	Loc101733742	0.0417803	0.846302
gene17686	Loc108648389	-0.0417799	0.846304
gene5077	B4Galnt1	-0.0417541	0.846398
gene15967	Atp12A	-0.0409711	0.849246
gene860	Jchain	0.0407157	0.850175
gene24399	Loc100497298	0.040515	0.850905
gene12366	Loc108647607	0.0396222	0.854156
gene677	Slc7A11	-0.0389358	0.856657
gene13457	Chrna2	-0.0384927	0.858272
gene2493	Crhbp	-0.0382695	0.859086
gene15929	Nolc1	0.0378085	0.860767
gene23373	Loc108644844	-0.0377255	0.86107
gene18440	Ero1A	-0.0372247	0.862897
gene3615	Traf3Ip3	-0.0370824	0.863417
gene20563	Socs1	0.0370205	0.863643
gene554	Msmo1	0.0369368	0.863948
gene7209	Slc25A37	-0.0353872	0.869607
gene7251	Nt5Dc4	-0.0352879	0.86997
gene19243	Loc101734387	-0.0348841	0.871446
gene25487	Nrbp2	-0.0346299	0.872375
gene17987	Loc105946125	0.0345095	0.872815
gene3837	Rcc1	-0.0340838	0.874372
gene4257	Tnnt2	-0.0338789	0.875122
gene13426	Loc100495517	-0.0310894	0.885335
gene13611	Loc101732461	0.0308832	0.88609
gene5634	Trim24	0.0307287	0.886657
gene23461	Loc101732585	-0.0306058	0.887107
gene11435	Fosl2	0.030368	0.887979
gene22926	Loc100491908	0.0301623	0.888733
gene13216	Ccl20	0.0291797	0.892337
gene21158	Abcb6	-0.0290776	0.892711
gene1996	Sds	-0.0276511	0.897947
gene17990	Hla-Dra	-0.0268105	0.901035
gene11080	Pfkfb4	-0.0258856	0.904433
gene24008	Loc100488238	0.0242636	0.910397
gene4795	Mettl21C	0.0229681	0.915164
gene13699	Crem	0.0225006	0.916885
gene7151	Agbl1	-0.0220414	0.918576
gene18608	Tmem260	0.0220246	0.918638
gene24207	Pnliprp1	0.0207172	0.923453
gene4129	Tspan2	-0.0203159	0.924932
gene6368	Cpm	0.0200095	0.926061
gene4208	Gpr143	-0.0198848	0.92652
gene485	Ankrd37	0.0195169	0.927876
gene10775	Loc100489107	-0.0169634	0.937293
gene25813	Loc101734964	-0.0168965	0.93754
gene13421	Loc100491773	0.0165783	0.938714
gene18136	Egln2	0.0162797	0.939816
gene16517	Loc100489525	-0.0150623	0.94431
gene16726	Prmt1	0.0147585	0.945431
gene21945	Loc100491885	-0.014647	0.945843
gene2078	Loc100496989	0.0137805	0.949043
gene4744	Shox	0.0136552	0.949505
gene13341	Mfsd2B	-0.0135805	0.949781
gene14763	Car1_Predicted	0.0131305	0.951443
gene10546	Loc100488227	-0.013085	0.951611
gene15067	Loc100490049	-0.0130485	0.951746
gene26763	Loc100145508	0.0130319	0.951808
gene5386	Sacs	-0.0114611	0.957611
gene1410	B3Gnt3	-0.0109521	0.959492
gene4566	Nfkbiz	0.0103963	0.961546
gene11089	Omd	0.00991354	0.963331
gene10666	Qsox1	-0.00960178	0.964483
gene25035	Stx3	-0.00922404	0.965879
gene25253	Sik1	-0.00873916	0.967672
gene18063	C4A	0.00847051	0.968665
gene13586	Klhl40	-0.00840509	0.968907
gene15524	Crtac1	-0.00790594	0.970753
gene1028	Plk5	0.00787824	0.970855
gene9100	Ehf	0.00780312	0.971133
gene15033	Myc	0.00742486	0.972532
gene13559	Loc100498598	0.00736158	0.972766
gene10032	Dpep2	-0.00720968	0.973328
gene25976	Padi2	0.00716029	0.97351
gene14935	Loc100494817	-0.00695416	0.974273
gene24554	Loc105945712	0.0069232	0.974387
gene22997	Loc100497195	0.00505585	0.981294
gene15198	Loc101734432	-0.00464822	0.982802
gene16906	Ethe1	0.00408954	0.984869
gene5250	Aqp5	-0.00394103	0.985418
gene5089	Cyp27B1	-0.00304036	0.988751
gene16796	Ptprh	0.00286484	0.9894
gene22257	Loc101733011	-0.00207472	0.992323
gene2580	Arrdc3	0.00199612	0.992614
gene19236	Loc108644486	0.00171974	0.993637
gene18858	Loc100144983	-0.000930617	0.996557
gene19242	Loc100495542	-0.000195798	0.999276
